# Supplementary material for: Crystal structures of two stilbazole derivatives: bis­{(E)-4-[4-(di­ethyl­amino)­styr­yl]-1-methyl­pyridin-1-ium} tetra­iodido­cadmium(II) and (E)-4-[4-(di­ethyl­amino)­styr­yl]-1-methyl­pyridin-1-ium 4-meth­oxy­benzene­sulfonate monohydrate
Source: Acta Crystallogr E Crystallogr Commun. 2018 Nov 30;74(Pt 12):1891–4. doi: 10.1107/S2056989018016808 (PMC6281098; doi:10.1107/S2056989018016808)
Supplement: Supplementary file 1 [file e-74-01891-sup1.cif]

##############################################################################
#                                                                            #
# This CIF contains the data in a paper accepted for publication in          #
# Acta Crystallographica Section E. It conforms to the requirements of       #
# Notes for Authors for Acta Crystallographica Section E, and has been       #
# peer reviewed under the auspices of the IUCr Commission on Journals.       #
#                                                                            #
# Full details of the Crystallographic Information File format               #
# are given in the paper "The Crystallographic Information File (CIF):       #
# a New Standard Archive File for Crystallography" by S. R. Hall, F. H.      #
# Allen and I. D. Brown [Acta Cryst. (1991), A47, 655-685].                  #
#                                                                            #
# The current version of the core CIF dictionary is obtainable from          #
# ftp://ftp.iucr.org/pub/cif_core.dic.                                       #
#                                                                            #
# Software is freely available for graphical display of the structure(s)     #
# in this CIF. For information consult the CIF software page                 #
# http://www.iucr.org/resources/cif/software.                                #
#                                                                            #
# This file may be used for bona fide research purposes within the           #
# scientific community so long as proper attribution is given to the journal # 
# article from which it was obtained.                                        #
#                                                                            #
##############################################################################
data_I
_audit_creation_method     SHELXL-97
_chemical_name_systematic
;
Bis{(<i>E</i>)-4-[4-(diethylamino)styryl]-1-methylpyridin-1-ium}
tetraiodidocadmium(II)
;
_chemical_name_common     ?
_chemical_formula_moiety     '2(C18 H23 N2 +), Cd I4 2-'
_chemical_formula_sum     'C36 H46 Cd I4 N4'
_chemical_formula_iupac     '(C18 H23 N2)2 [Cd I4]'
_chemical_formula_weight     1154.77
_chemical_melting_point     ?
_symmetry_cell_setting     monoclinic
_symmetry_space_group_name_H-M     'C 2/c'
_symmetry_space_group_name_Hall     '-C 2 y c'
loop_
    _symmetry_equiv_pos_as_xyz
    'x, y, z'
    '-x, y, -z+1/2'
    'x+1/2, y+1/2, z'
    '-x+1/2, y+1/2, -z+1/2'
    '-x, -y, -z'
    'x, -y, z-1/2'
    '-x+1/2, -y+1/2, -z'
    'x+1/2, -y+1/2, z-1/2'
_cell_length_a     21.6649(18)
_cell_length_b     14.9748(12)
_cell_length_c     14.9744(11)
_cell_angle_alpha     90.00
_cell_angle_beta     123.621(2)
_cell_angle_gamma     90.00
_cell_volume     4045.4(6)
_cell_formula_units_Z     4
_cell_measurement_reflns_used     5003
_cell_measurement_theta_min     1.94
_cell_measurement_theta_max     28.26
_cell_measurement_temperature     296(2)
_exptl_crystal_description     block
_exptl_crystal_colour     brown
_exptl_crystal_size_max     0.15
_exptl_crystal_size_mid     0.15
_exptl_crystal_size_min     0.10
_exptl_crystal_density_diffrn     1.896
_exptl_crystal_density_meas     ?
_exptl_crystal_density_method     'not measured'
_exptl_crystal_F_000     2200
_exptl_absorpt_coefficient_mu     3.621
_exptl_absorpt_correction_type     multi-scan
_exptl_absorpt_process_details
;
(SADABS; Bruker, 2008)
;
_exptl_absorpt_correction_T_min     0.6127
_exptl_absorpt_correction_T_max     0.7134
_exptl_special_details     ?
_diffrn_ambient_temperature     296(2)
_diffrn_radiation_type     MoK\a
_diffrn_radiation_wavelength     0.71073
_diffrn_radiation_source     'fine-focus sealed tube'
_diffrn_radiation_monochromator     graphite
_diffrn_measurement_device_type     'bruker Kappa APEXII CCD'
_diffrn_measurement_method     '\w and \f scan'
_diffrn_detector_area_resol_mean     ?
_diffrn_reflns_number     37329
_diffrn_reflns_av_R_equivalents     0.0698
_diffrn_reflns_av_sigmaI/netI     0.0557
_diffrn_reflns_theta_min     1.94
_diffrn_reflns_theta_max     28.26
_diffrn_reflns_theta_full     28.26
_diffrn_measured_fraction_theta_max     0.998
_diffrn_measured_fraction_theta_full     0.998
_diffrn_reflns_limit_h_min     -28
_diffrn_reflns_limit_h_max     28
_diffrn_reflns_limit_k_min     -19
_diffrn_reflns_limit_k_max     19
_diffrn_reflns_limit_l_min     -19
_diffrn_reflns_limit_l_max     19
_diffrn_standards_number     ?
_diffrn_standards_interval_count     ?
_diffrn_standards_interval_time     ?
_diffrn_standards_decay_%     0
_refine_special_details
;
 Refinement of F^2^ against ALL reflections.  The weighted R-factor wR and
 goodness of fit S are based on F^2^, conventional R-factors R are based
 on F, with F set to zero for negative F^2^. The threshold expression of
 F^2^ > 2sigma(F^2^) is used only for calculating R-factors(gt) etc. and is
 not relevant to the choice of reflections for refinement.  R-factors based
 on F^2^ are statistically about twice as large as those based on F, and R-
 factors based on ALL data will be even larger.
;
_reflns_number_total     5003
_reflns_number_gt     2802
_reflns_threshold_expression     >2sigma(I)
_refine_ls_structure_factor_coef     Fsqd
_refine_ls_matrix_type     full
_refine_ls_R_factor_all     0.1083
_refine_ls_R_factor_gt     0.0427
_refine_ls_wR_factor_gt     0.0687
_refine_ls_wR_factor_ref     0.0910
_refine_ls_goodness_of_fit_ref     1.018
_refine_ls_restrained_S_all     1.018
_refine_ls_number_reflns     5003
_refine_ls_number_parameters     207
_refine_ls_number_restraints     0
_refine_ls_hydrogen_treatment     mixed
_refine_ls_weighting_scheme     calc
_refine_ls_weighting_details
        'calc w=1/[\s^2^(Fo^2^)+(0.0128P)^2^+39.5734P] where P=(Fo^2^+2Fc^2^)/3'
_atom_sites_solution_hydrogens     geom
_atom_sites_solution_primary     direct
_atom_sites_solution_secondary     difmap
_refine_ls_shift/su_max     0.001
_refine_ls_shift/su_mean     0.000
_refine_diff_density_max     1.227
_refine_diff_density_min     -0.867
_refine_ls_extinction_method     none
_refine_ls_extinction_coef     ?
loop_
    _atom_type_symbol
    _atom_type_description
    _atom_type_scat_dispersion_real
    _atom_type_scat_dispersion_imag
    _atom_type_scat_source
    'C' 'C' 0.0033 0.0016
                         'International Tables Vol C Tables 4.2.6.8 and 6.1.1.4'
    'H' 'H' 0.0000 0.0000
                         'International Tables Vol C Tables 4.2.6.8 and 6.1.1.4'
    'N' 'N' 0.0061 0.0033
                         'International Tables Vol C Tables 4.2.6.8 and 6.1.1.4'
    'Cd' 'Cd' -0.8075 1.2024
                         'International Tables Vol C Tables 4.2.6.8 and 6.1.1.4'
    'I' 'I' -0.4742 1.8119
                         'International Tables Vol C Tables 4.2.6.8 and 6.1.1.4'
_computing_data_collection
;
APEX2 (Bruker, 2008)
;
_computing_cell_refinement
;
APEX2 (Bruker, 2008)
;
_computing_data_reduction
;
SAINT (Bruker, 2008)
;
_computing_structure_solution
;
SHELXS97 (Sheldrick, 2008)
;
_computing_structure_refinement
;
SHELXL97 (Sheldrick, 2008)
;
_computing_molecular_graphics
;
ORTEP-3 for Windows (Farrugia, 2012) and Mercury (Macrae <i>et al.</i>,
2008)
;
_computing_publication_material
;
SHELXL97 (Sheldrick, 2008) and PLATON (Spek, 2009)
;
loop_
    _atom_site_type_symbol
    _atom_site_label
    _atom_site_fract_x
    _atom_site_fract_y
    _atom_site_fract_z
    _atom_site_U_iso_or_equiv
    _atom_site_adp_type
    _atom_site_calc_flag
    _atom_site_refinement_flags
    _atom_site_occupancy
    _atom_site_symmetry_multiplicity
    _atom_site_disorder_assembly
    _atom_site_disorder_group
    C C1 0.1450(5) 0.3509(5) 0.0481(6) 0.075(2) Uani d . 1 1 . .
    H H1A 0.1669 0.3954 0.0279 0.112 Uiso calc R 1 1 . .
    H H1B 0.0941 0.3660 0.0187 0.112 Uiso calc R 1 1 . .
    H H1C 0.1474 0.2938 0.0210 0.112 Uiso calc R 1 1 . .
    C C2 0.2429(4) 0.2922(5) 0.2212(6) 0.0576(19) Uani d . 1 1 . .
    H H2 0.2568 0.2556 0.1849 0.069 Uiso calc R 1 1 . .
    C C3 0.2816(4) 0.2883(4) 0.3292(6) 0.0539(18) Uani d . 1 1 . .
    H H3 0.3221 0.2501 0.3657 0.065 Uiso calc R 1 1 . .
    C C4 0.2626(4) 0.3397(4) 0.3867(5) 0.0456(16) Uani d . 1 1 . .
    C C5 0.2005(4) 0.3962(5) 0.3255(6) 0.0563(18) Uani d . 1 1 . .
    H H5 0.1847 0.4320 0.3598 0.068 Uiso calc R 1 1 . .
    C C6 0.1639(4) 0.3987(5) 0.2171(6) 0.0568(18) Uani d . 1 1 . .
    H H6 0.1234 0.4365 0.1779 0.068 Uiso calc R 1 1 . .
    C C7 0.3041(4) 0.3361(4) 0.5024(6) 0.0536(18) Uani d . 1 1 . .
    H H7 0.3467 0.3011 0.5376 0.064 Uiso calc R 1 1 . .
    C C8 0.2859(4) 0.3792(4) 0.5622(6) 0.0533(18) Uani d . 1 1 . .
    H H8 0.2433 0.4139 0.5247 0.064 Uiso calc R 1 1 . .
    C C9 0.3236(4) 0.3796(4) 0.6780(6) 0.0509(17) Uani d . 1 1 . .
    C C10 0.3910(4) 0.3350(5) 0.7473(6) 0.0554(18) Uani d . 1 1 . .
    H H10 0.4143 0.3050 0.7193 0.067 Uiso calc R 1 1 . .
    C C11 0.4228(4) 0.3355(5) 0.8562(6) 0.0575(19) Uani d . 1 1 . .
    H H11 0.4678 0.3063 0.9005 0.069 Uiso calc R 1 1 . .
    C C12 0.3896(4) 0.3791(4) 0.9033(5) 0.0476(16) Uani d . 1 1 . .
    C C13 0.3215(4) 0.4221(4) 0.8322(6) 0.0534(18) Uani d . 1 1 . .
    H H13 0.2971 0.4509 0.8592 0.064 Uiso calc R 1 1 . .
    C C14 0.2905(4) 0.4221(5) 0.7236(6) 0.0549(18) Uani d . 1 1 . .
    H H14 0.2458 0.4517 0.6790 0.066 Uiso calc R 1 1 . .
    C C15 0.4916(4) 0.3359(5) 1.0878(6) 0.065(2) Uani d . 1 1 . .
    H H15A 0.4971 0.2833 1.0550 0.078 Uiso calc R 1 1 . .
    H H15B 0.4927 0.3168 1.1506 0.078 Uiso calc R 1 1 . .
    C C16 0.5558(5) 0.3987(6) 1.1222(7) 0.094(3) Uani d . 1 1 . .
    H H16A 0.5564 0.4153 1.0608 0.142 Uiso calc R 1 1 . .
    H H16B 0.6014 0.3694 1.1738 0.142 Uiso calc R 1 1 . .
    H H16C 0.5501 0.4512 1.1537 0.142 Uiso calc R 1 1 . .
    C C17 0.3302(4) 0.3824(6) 1.0656(7) 0.080(2) Uani d . 1 1 . .
    H H17A 0.2889 0.3694 0.9943 0.120 Uiso calc R 1 1 . .
    H H17B 0.3141 0.4196 1.1011 0.120 Uiso calc R 1 1 . .
    H H17C 0.3501 0.3278 1.1049 0.120 Uiso calc R 1 1 . .
    C C18 0.3893(4) 0.4305(5) 1.0603(6) 0.066(2) Uani d . 1 1 . .
    H H18A 0.3684 0.4851 1.0194 0.079 Uiso calc R 1 1 . .
    H H18B 0.4292 0.4470 1.1324 0.079 Uiso calc R 1 1 . .
    N N1 0.1855(3) 0.3468(4) 0.1655(5) 0.0519(14) Uani d . 1 1 . .
    N N2 0.4199(3) 0.3780(4) 1.0116(5) 0.0603(16) Uani d . 1 1 . .
    Cd Cd1 0.0000 0.51199(4) 0.2500 0.04358(18) Uani d S 1 2 . .
    I I1 0.10734(3) 0.62756(3) 0.26682(4) 0.05415(14) Uani d . 1 1 . .
    I I2 -0.05786(3) 0.40088(4) 0.07160(4) 0.06612(17) Uani d . 1 1 . .
loop_
    _atom_site_aniso_label
    _atom_site_aniso_U_11
    _atom_site_aniso_U_22
    _atom_site_aniso_U_33
    _atom_site_aniso_U_12
    _atom_site_aniso_U_13
    _atom_site_aniso_U_23
    C1 0.095(6) 0.063(5) 0.070(5) -0.007(5) 0.047(5) -0.014(4)
    C2 0.063(5) 0.042(4) 0.085(6) 0.008(4) 0.052(5) -0.003(4)
    C3 0.056(4) 0.042(4) 0.073(5) 0.006(3) 0.041(4) 0.004(4)
    C4 0.049(4) 0.029(3) 0.061(4) -0.005(3) 0.031(4) 0.003(3)
    C5 0.063(5) 0.056(5) 0.061(5) 0.004(4) 0.041(4) -0.008(4)
    C6 0.053(4) 0.049(4) 0.078(5) 0.004(3) 0.042(4) -0.002(4)
    C7 0.057(5) 0.033(4) 0.076(5) 0.003(3) 0.041(4) 0.006(3)
    C8 0.048(4) 0.044(4) 0.071(5) -0.004(3) 0.035(4) 0.006(4)
    C9 0.043(4) 0.043(4) 0.067(5) 0.000(3) 0.031(4) 0.009(3)
    C10 0.055(5) 0.055(5) 0.070(5) -0.001(4) 0.043(4) -0.003(4)
    C11 0.048(4) 0.050(4) 0.077(5) 0.008(3) 0.036(4) 0.004(4)
    C12 0.046(4) 0.041(4) 0.054(4) 0.000(3) 0.027(4) 0.002(3)
    C13 0.050(4) 0.046(4) 0.063(5) 0.012(3) 0.031(4) 0.009(3)
    C14 0.048(4) 0.049(4) 0.064(5) 0.007(3) 0.028(4) 0.009(4)
    C15 0.058(5) 0.062(5) 0.064(5) 0.017(4) 0.027(4) 0.013(4)
    C16 0.060(6) 0.096(7) 0.104(7) 0.001(5) 0.031(5) 0.004(6)
    C17 0.070(6) 0.091(7) 0.091(6) 0.004(5) 0.052(5) 0.004(5)
    C18 0.061(5) 0.067(5) 0.057(5) 0.012(4) 0.025(4) -0.004(4)
    N1 0.056(4) 0.045(4) 0.061(4) -0.008(3) 0.037(3) -0.006(3)
    N2 0.049(4) 0.067(4) 0.062(4) 0.011(3) 0.030(3) -0.001(3)
    Cd1 0.0366(4) 0.0423(4) 0.0472(4) 0.000 0.0202(3) 0.000
    I1 0.0507(3) 0.0489(3) 0.0651(3) -0.0079(2) 0.0335(2) -0.0002(2)
    I2 0.0539(3) 0.0672(4) 0.0688(3) -0.0091(3) 0.0287(3) -0.0258(3)
_geom_special_details
;
 All esds (except the esd in the dihedral angle between two l.s. planes)
 are estimated using the full covariance matrix.  The cell esds are taken
 into account individually in the estimation of esds in distances, angles
 and torsion angles; correlations between esds in cell parameters are only
 used when they are defined by crystal symmetry.  An approximate (isotropic)
 treatment of cell esds is used for estimating esds involving l.s. planes.
;
loop_
    _geom_bond_atom_site_label_1
    _geom_bond_atom_site_label_2
    _geom_bond_site_symmetry_2
    _geom_bond_distance
    _geom_bond_publ_flag
    C1 N1 . 1.468(9) ?
    C1 H1A . 0.9600 ?
    C1 H1B . 0.9600 ?
    C1 H1C . 0.9600 ?
    C2 N1 . 1.328(8) ?
    C2 C3 . 1.349(9) ?
    C2 H2 . 0.9300 ?
    C3 C4 . 1.377(9) ?
    C3 H3 . 0.9300 ?
    C4 C5 . 1.414(9) ?
    C4 C7 . 1.445(9) ?
    C5 C6 . 1.356(9) ?
    C5 H5 . 0.9300 ?
    C6 N1 . 1.349(8) ?
    C6 H6 . 0.9300 ?
    C7 C8 . 1.328(9) ?
    C7 H7 . 0.9300 ?
    C8 C9 . 1.452(9) ?
    C8 H8 . 0.9300 ?
    C9 C14 . 1.388(9) ?
    C9 C10 . 1.407(9) ?
    C10 C11 . 1.374(9) ?
    C10 H10 . 0.9300 ?
    C11 C12 . 1.416(9) ?
    C11 H11 . 0.9300 ?
    C12 N2 . 1.371(8) ?
    C12 C13 . 1.409(9) ?
    C13 C14 . 1.373(9) ?
    C13 H13 . 0.9300 ?
    C14 H14 . 0.9300 ?
    C15 N2 . 1.467(8) ?
    C15 C16 . 1.513(10) ?
    C15 H15A . 0.9700 ?
    C15 H15B . 0.9700 ?
    C16 H16A . 0.9600 ?
    C16 H16B . 0.9600 ?
    C16 H16C . 0.9600 ?
    C17 C18 . 1.508(10) ?
    C17 H17A . 0.9600 ?
    C17 H17B . 0.9600 ?
    C17 H17C . 0.9600 ?
    C18 N2 . 1.458(9) ?
    C18 H18A . 0.9700 ?
    C18 H18B . 0.9700 ?
    Cd1 I2 2 2.7871(6) ?
    Cd1 I2 . 2.7871(6) ?
    Cd1 I1 2 2.7960(6) ?
    Cd1 I1 . 2.7961(6) ?
loop_
    _geom_angle_atom_site_label_1
    _geom_angle_atom_site_label_2
    _geom_angle_atom_site_label_3
    _geom_angle_site_symmetry_1
    _geom_angle_site_symmetry_3
    _geom_angle
    _geom_angle_publ_flag
    N1 C1 H1A . . 109.5 ?
    N1 C1 H1B . . 109.5 ?
    H1A C1 H1B . . 109.5 ?
    N1 C1 H1C . . 109.5 ?
    H1A C1 H1C . . 109.5 ?
    H1B C1 H1C . . 109.5 ?
    N1 C2 C3 . . 121.6(7) ?
    N1 C2 H2 . . 119.2 ?
    C3 C2 H2 . . 119.2 ?
    C2 C3 C4 . . 121.5(7) ?
    C2 C3 H3 . . 119.2 ?
    C4 C3 H3 . . 119.2 ?
    C3 C4 C5 . . 115.8(6) ?
    C3 C4 C7 . . 121.7(6) ?
    C5 C4 C7 . . 122.5(6) ?
    C6 C5 C4 . . 120.6(6) ?
    C6 C5 H5 . . 119.7 ?
    C4 C5 H5 . . 119.7 ?
    N1 C6 C5 . . 120.8(7) ?
    N1 C6 H6 . . 119.6 ?
    C5 C6 H6 . . 119.6 ?
    C8 C7 C4 . . 124.7(7) ?
    C8 C7 H7 . . 117.6 ?
    C4 C7 H7 . . 117.6 ?
    C7 C8 C9 . . 128.8(7) ?
    C7 C8 H8 . . 115.6 ?
    C9 C8 H8 . . 115.6 ?
    C14 C9 C10 . . 117.5(7) ?
    C14 C9 C8 . . 119.3(6) ?
    C10 C9 C8 . . 123.2(7) ?
    C11 C10 C9 . . 120.4(7) ?
    C11 C10 H10 . . 119.8 ?
    C9 C10 H10 . . 119.8 ?
    C10 C11 C12 . . 122.3(7) ?
    C10 C11 H11 . . 118.8 ?
    C12 C11 H11 . . 118.8 ?
    N2 C12 C13 . . 121.0(6) ?
    N2 C12 C11 . . 122.7(6) ?
    C13 C12 C11 . . 116.3(6) ?
    C14 C13 C12 . . 121.0(7) ?
    C14 C13 H13 . . 119.5 ?
    C12 C13 H13 . . 119.5 ?
    C13 C14 C9 . . 122.4(7) ?
    C13 C14 H14 . . 118.8 ?
    C9 C14 H14 . . 118.8 ?
    N2 C15 C16 . . 112.0(6) ?
    N2 C15 H15A . . 109.2 ?
    C16 C15 H15A . . 109.2 ?
    N2 C15 H15B . . 109.2 ?
    C16 C15 H15B . . 109.2 ?
    H15A C15 H15B . . 107.9 ?
    C15 C16 H16A . . 109.5 ?
    C15 C16 H16B . . 109.5 ?
    H16A C16 H16B . . 109.5 ?
    C15 C16 H16C . . 109.5 ?
    H16A C16 H16C . . 109.5 ?
    H16B C16 H16C . . 109.5 ?
    C18 C17 H17A . . 109.5 ?
    C18 C17 H17B . . 109.5 ?
    H17A C17 H17B . . 109.5 ?
    C18 C17 H17C . . 109.5 ?
    H17A C17 H17C . . 109.5 ?
    H17B C17 H17C . . 109.5 ?
    N2 C18 C17 . . 113.8(6) ?
    N2 C18 H18A . . 108.8 ?
    C17 C18 H18A . . 108.8 ?
    N2 C18 H18B . . 108.8 ?
    C17 C18 H18B . . 108.8 ?
    H18A C18 H18B . . 107.7 ?
    C2 N1 C6 . . 119.8(6) ?
    C2 N1 C1 . . 120.6(6) ?
    C6 N1 C1 . . 119.6(6) ?
    C12 N2 C18 . . 122.2(6) ?
    C12 N2 C15 . . 122.2(6) ?
    C18 N2 C15 . . 114.9(6) ?
    I2 Cd1 I2 2 . 106.69(3) ?
    I2 Cd1 I1 2 2 111.478(16) ?
    I2 Cd1 I1 . 2 111.895(15) ?
    I2 Cd1 I1 2 . 111.894(15) ?
    I2 Cd1 I1 . . 111.476(16) ?
    I1 Cd1 I1 2 . 103.52(3) ?
loop_
    _geom_torsion_atom_site_label_1
    _geom_torsion_atom_site_label_2
    _geom_torsion_atom_site_label_3
    _geom_torsion_atom_site_label_4
    _geom_torsion_site_symmetry_1
    _geom_torsion_site_symmetry_2
    _geom_torsion_site_symmetry_3
    _geom_torsion_site_symmetry_4
    _geom_torsion
    _geom_torsion_publ_flag
    N1 C2 C3 C4 . . . . 1.3(11) ?
    C2 C3 C4 C5 . . . . -0.2(10) ?
    C2 C3 C4 C7 . . . . -179.6(6) ?
    C3 C4 C5 C6 . . . . -0.7(10) ?
    C7 C4 C5 C6 . . . . 178.8(6) ?
    C4 C5 C6 N1 . . . . 0.5(11) ?
    C3 C4 C7 C8 . . . . -175.3(6) ?
    C5 C4 C7 C8 . . . . 5.3(10) ?
    C4 C7 C8 C9 . . . . 179.6(6) ?
    C7 C8 C9 C14 . . . . -173.2(7) ?
    C7 C8 C9 C10 . . . . 3.7(11) ?
    C14 C9 C10 C11 . . . . -1.1(10) ?
    C8 C9 C10 C11 . . . . -178.0(6) ?
    C9 C10 C11 C12 . . . . 0.9(11) ?
    C10 C11 C12 N2 . . . . 178.3(7) ?
    C10 C11 C12 C13 . . . . 0.1(10) ?
    N2 C12 C13 C14 . . . . -179.1(7) ?
    C11 C12 C13 C14 . . . . -0.9(10) ?
    C12 C13 C14 C9 . . . . 0.7(11) ?
    C10 C9 C14 C13 . . . . 0.3(10) ?
    C8 C9 C14 C13 . . . . 177.4(6) ?
    C3 C2 N1 C6 . . . . -1.5(10) ?
    C3 C2 N1 C1 . . . . 179.0(7) ?
    C5 C6 N1 C2 . . . . 0.6(10) ?
    C5 C6 N1 C1 . . . . -179.9(7) ?
    C13 C12 N2 C18 . . . . -8.3(10) ?
    C11 C12 N2 C18 . . . . 173.6(7) ?
    C13 C12 N2 C15 . . . . -178.4(6) ?
    C11 C12 N2 C15 . . . . 3.6(10) ?
    C17 C18 N2 C12 . . . . 89.1(8) ?
    C17 C18 N2 C15 . . . . -100.2(8) ?
    C16 C15 N2 C12 . . . . 85.9(9) ?
    C16 C15 N2 C18 . . . . -84.8(8) ?
_iucr_refine_instructions_details
;
TITL DESINEW in C2/c
REM  transformed to space group :
CELL   0.71073 21.6649 14.9748 14.9744   90.000  123.621   90.000
ZERR   4        0.0018  0.0012  0.0011    0.000    0.002    0.000
LATT   7
SYMM  - X,   Y, 1/2 - Z
SFAC  C    H    N    CD   I
UNIT 144 184   16     4    16
MERG   2
EQIV $1 -x+1/2, y-1/2, -z+1/2
HTAB C2 I1_$1
HTAB C5 I1
HTAB C6 I1
FMAP   2
PLAN   20
SIZE     0.10   0.15   0.15
ACTA
CONF
BOND
BOND   $H
L.S.  10
TEMP    23.00
WGHT    0.012800   39.573399
FVAR       0.11345
C1    1    0.144988    0.350863    0.048135    11.00000    0.09490    0.06255 =
         0.06986   -0.01380    0.04711   -0.00677
AFIX 137
H1A   2    0.166899    0.395439    0.027924    11.00000   -1.50000
H1B   2    0.094138    0.365993    0.018716    11.00000   -1.50000
H1C   2    0.147395    0.293794    0.021002    11.00000   -1.50000
AFIX   0
C2    1    0.242923    0.292151    0.221172    11.00000    0.06342    0.04199 =
         0.08499   -0.00272    0.05207    0.00839
AFIX  43
H2    2    0.256751    0.255630    0.184860    11.00000   -1.20000
AFIX   0
C3    1    0.281646    0.288311    0.329200    11.00000    0.05552    0.04191 =
         0.07328    0.00374    0.04122    0.00572
AFIX  43
H3    2    0.322150    0.250104    0.365669    11.00000   -1.20000
AFIX   0
C4    1    0.262585    0.339656    0.386719    11.00000    0.04852    0.02897 =
         0.06093    0.00305    0.03136   -0.00493
C5    1    0.200532    0.396219    0.325465    11.00000    0.06308    0.05601 =
         0.06078   -0.00751    0.04123    0.00403
AFIX  43
H5    2    0.184709    0.432037    0.359809    11.00000   -1.20000
AFIX   0
C6    1    0.163923    0.398661    0.217102    11.00000    0.05287    0.04861 =
         0.07770   -0.00163    0.04173    0.00359
AFIX  43
H6    2    0.123436    0.436502    0.177895    11.00000   -1.20000
AFIX   0
C7    1    0.304143    0.336122    0.502398    11.00000    0.05714    0.03325 =
         0.07635    0.00645    0.04068    0.00264
AFIX  43
H7    2    0.346722    0.301130    0.537563    11.00000   -1.20000
AFIX   0
C8    1    0.285945    0.379224    0.562160    11.00000    0.04808    0.04364 =
         0.07123    0.00561    0.03492   -0.00430
AFIX  43
H8    2    0.243268    0.413904    0.524689    11.00000   -1.20000
AFIX   0
C9    1    0.323576    0.379595    0.677988    11.00000    0.04344    0.04320 =
         0.06668    0.00872    0.03078   -0.00041
C10   1    0.391029    0.335018    0.747339    11.00000    0.05505    0.05487 =
         0.07023   -0.00274    0.04339   -0.00118
AFIX  43
H10   2    0.414252    0.305002    0.719324    11.00000   -1.20000
AFIX   0
C11   1    0.422828    0.335530    0.856182    11.00000    0.04768    0.05001 =
         0.07723    0.00436    0.03613    0.00817
AFIX  43
H11   2    0.467770    0.306255    0.900457    11.00000   -1.20000
AFIX   0
C12   1    0.389576    0.379070    0.903318    11.00000    0.04596    0.04093 =
         0.05431    0.00152    0.02673    0.00016
C13   1    0.321482    0.422075    0.832230    11.00000    0.05038    0.04626 =
         0.06269    0.00880    0.03069    0.01176
AFIX  43
H13   2    0.297118    0.450890    0.859245    11.00000   -1.20000
AFIX   0
C14   1    0.290541    0.422084    0.723639    11.00000    0.04765    0.04864 =
         0.06380    0.00943    0.02788    0.00665
AFIX  43
H14   2    0.245797    0.451659    0.679049    11.00000   -1.20000
AFIX   0
C15   1    0.491602    0.335886    1.087844    11.00000    0.05817    0.06217 =
         0.06435    0.01312    0.02684    0.01714
AFIX  23
H15A  2    0.497120    0.283306    1.055021    11.00000   -1.20000
H15B  2    0.492707    0.316762    1.150605    11.00000   -1.20000
AFIX   0
C16   1    0.555751    0.398697    1.122177    11.00000    0.06001    0.09641 =
         0.10379    0.00402    0.03091    0.00111
AFIX 137
H16A  2    0.556429    0.415251    1.060791    11.00000   -1.50000
H16B  2    0.601429    0.369444    1.173797    11.00000   -1.50000
H16C  2    0.550098    0.451249    1.153728    11.00000   -1.50000
AFIX   0
C17   1    0.330240    0.382448    1.065629    11.00000    0.07014    0.09066 =
         0.09135    0.00438    0.05229    0.00430
AFIX 137
H17A  2    0.288946    0.369372    0.994288    11.00000   -1.50000
H17B  2    0.314054    0.419614    1.101123    11.00000   -1.50000
H17C  2    0.350141    0.327758    1.104895    11.00000   -1.50000
AFIX   0
C18   1    0.389254    0.430504    1.060263    11.00000    0.06097    0.06663 =
         0.05716   -0.00424    0.02523    0.01166
AFIX  23
H18A  2    0.368350    0.485114    1.019446    11.00000   -1.20000
H18B  2    0.429166    0.447042    1.132366    11.00000   -1.20000
AFIX   0
N1    3    0.185549    0.346832    0.165492    11.00000    0.05630    0.04548 =
         0.06108   -0.00583    0.03702   -0.00832
N2    3    0.419902    0.378023    1.011551    11.00000    0.04923    0.06747 =
         0.06228   -0.00081    0.02969    0.01077
CD1   4    0.000000    0.511991    0.250000    10.50000    0.03661    0.04227 =
         0.04715    0.00000    0.02024    0.00000
I1    5    0.107343    0.627560    0.266824    11.00000    0.05065    0.04891 =
         0.06513   -0.00025    0.03346   -0.00789
I2    5   -0.057861    0.400880    0.071604    11.00000    0.05392    0.06717 =
         0.06879   -0.02583    0.02866   -0.00909
HKLF 4
REM  DESINEW in C2/c
REM R1 =  0.0427 for   2802 Fo > 4sig(Fo)  and  0.1083 for all   5003 data
REM    207 parameters refined using      0 restraints
END
;
data_II
_audit_creation_method     SHELXL-97
_chemical_name_systematic
;
4-{2-[4-(Diethylamino)phenyl]ethenyl}-1-methylpyridin-1-ium
4-methoxybenzene-1-sulfonate monohydrate
;
_chemical_name_common     ?
_chemical_formula_moiety     'C18 H23 N2 +, C7 H7 O4 S -, H2 O'
_chemical_formula_sum     'C25 H32 N2 O5 S'
_chemical_formula_iupac     'C18 H23 N2 +, C7 H7 O4 S -, H2 O'
_chemical_formula_weight     472.59
_chemical_melting_point     ?
_symmetry_cell_setting     triclinic
_symmetry_space_group_name_H-M     P-1
_symmetry_space_group_name_Hall     '-P1'
loop_
    _symmetry_equiv_pos_as_xyz
    'x, y, z'
    '-x, -y, -z'
_cell_length_a     8.2481(6)
_cell_length_b     9.7963(9)
_cell_length_c     15.5409(14)
_cell_angle_alpha     94.283(5)
_cell_angle_beta     101.647(5)
_cell_angle_gamma     99.112(5)
_cell_volume     1206.93(18)
_cell_formula_units_Z     2
_cell_measurement_reflns_used     4253
_cell_measurement_theta_min     3.02
_cell_measurement_theta_max     25.00
_cell_measurement_temperature     296(2)
_exptl_crystal_description     block
_exptl_crystal_colour     red
_exptl_crystal_size_max     0.38
_exptl_crystal_size_mid     0.30
_exptl_crystal_size_min     0.18
_exptl_crystal_density_diffrn     1.300
_exptl_crystal_density_meas     ?
_exptl_crystal_density_method     'not measured'
_exptl_crystal_F_000     504
_exptl_absorpt_coefficient_mu     0.173
_exptl_absorpt_correction_type     multi-scan
_exptl_absorpt_process_details
;
(SADABS; Bruker, 2008)
;
_exptl_absorpt_correction_T_min     0.940
_exptl_absorpt_correction_T_max     0.969
_exptl_special_details     ?
_diffrn_ambient_temperature     296(2)
_diffrn_radiation_type     MoK\a
_diffrn_radiation_wavelength     0.71073
_diffrn_radiation_source     'fine-focus sealed tube'
_diffrn_radiation_monochromator     graphite
_diffrn_measurement_device_type     'Bruker Kappa APEXII CCD'
_diffrn_measurement_method     '\w and \f scan'
_diffrn_detector_area_resol_mean     ?
_diffrn_reflns_number     25709
_diffrn_reflns_av_R_equivalents     0.1671
_diffrn_reflns_av_sigmaI/netI     0.0964
_diffrn_reflns_theta_min     3.02
_diffrn_reflns_theta_max     25.00
_diffrn_reflns_theta_full     25.00
_diffrn_measured_fraction_theta_max     0.998
_diffrn_measured_fraction_theta_full     0.998
_diffrn_reflns_limit_h_min     -9
_diffrn_reflns_limit_h_max     9
_diffrn_reflns_limit_k_min     -11
_diffrn_reflns_limit_k_max     11
_diffrn_reflns_limit_l_min     -18
_diffrn_reflns_limit_l_max     18
_diffrn_standards_number     ?
_diffrn_standards_interval_count     ?
_diffrn_standards_interval_time     ?
_diffrn_standards_decay_%     0
_refine_special_details
;
 Refinement of F^2^ against ALL reflections.  The weighted R-factor wR and
 goodness of fit S are based on F^2^, conventional R-factors R are based
 on F, with F set to zero for negative F^2^. The threshold expression of
 F^2^ > 2sigma(F^2^) is used only for calculating R-factors(gt) etc. and is
 not relevant to the choice of reflections for refinement.  R-factors based
 on F^2^ are statistically about twice as large as those based on F, and R-
 factors based on ALL data will be even larger.
;
_reflns_number_total     4253
_reflns_number_gt     2396
_reflns_threshold_expression     >2sigma(I)
_refine_ls_structure_factor_coef     Fsqd
_refine_ls_matrix_type     full
_refine_ls_R_factor_all     0.1565
_refine_ls_R_factor_gt     0.0798
_refine_ls_wR_factor_gt     0.1365
_refine_ls_wR_factor_ref     0.1611
_refine_ls_goodness_of_fit_ref     1.069
_refine_ls_restrained_S_all     1.069
_refine_ls_number_reflns     4253
_refine_ls_number_parameters     306
_refine_ls_number_restraints     0
_refine_ls_hydrogen_treatment     mixed
_refine_ls_weighting_scheme     calc
_refine_ls_weighting_details
         'calc w=1/[\s^2^(Fo^2^)+(0.0418P)^2^+1.3526P] where P=(Fo^2^+2Fc^2^)/3'
_atom_sites_solution_hydrogens     geom
_atom_sites_solution_primary     direct
_atom_sites_solution_secondary     difmap
_refine_ls_shift/su_max     0.000
_refine_ls_shift/su_mean     0.000
_refine_diff_density_max     0.297
_refine_diff_density_min     -0.220
_refine_ls_extinction_method
;
SHELXL97 (Sheldrick, 2008)
;
_refine_ls_extinction_coef     0.0075(14)
_refine_ls_extinction_expression
                                  'Fc^*^=kFc[1+0.001xFc^2^\l^3^/sin(2\q)]^-1/4^'
loop_
    _atom_type_symbol
    _atom_type_description
    _atom_type_scat_dispersion_real
    _atom_type_scat_dispersion_imag
    _atom_type_scat_source
    'C' 'C' 0.0033 0.0016
                         'International Tables Vol C Tables 4.2.6.8 and 6.1.1.4'
    'H' 'H' 0.0000 0.0000
                         'International Tables Vol C Tables 4.2.6.8 and 6.1.1.4'
    'N' 'N' 0.0061 0.0033
                         'International Tables Vol C Tables 4.2.6.8 and 6.1.1.4'
    'O' 'O' 0.0106 0.0060
                         'International Tables Vol C Tables 4.2.6.8 and 6.1.1.4'
    'S' 'S' 0.1246 0.1234
                         'International Tables Vol C Tables 4.2.6.8 and 6.1.1.4'
_computing_data_collection
;
APEX2 (Bruker, 2008)
;
_computing_cell_refinement
;
APEX2 (Bruker, 2008)
;
_computing_data_reduction
;
SAINT (Bruker, 2008)
;
_computing_structure_solution
;
SHELXS97 (Sheldrick, 2008)
;
_computing_structure_refinement
;
SHELXL97 (Sheldrick, 2008)
;
_computing_molecular_graphics
;
ORTEP-3 for Windows (Farrugia, 2012) and Mercury (Macrae <i>et al.</i>,
2008)
;
_computing_publication_material
;
SHELXL97 (Sheldrick, 2008) and PLATON (Spek, 2009)
;
loop_
    _atom_site_type_symbol
    _atom_site_label
    _atom_site_fract_x
    _atom_site_fract_y
    _atom_site_fract_z
    _atom_site_U_iso_or_equiv
    _atom_site_adp_type
    _atom_site_calc_flag
    _atom_site_refinement_flags
    _atom_site_occupancy
    _atom_site_symmetry_multiplicity
    _atom_site_disorder_assembly
    _atom_site_disorder_group
    C C1 1.8223(5) 0.6523(6) 0.4728(3) 0.0666(16) Uani d . 1 1 . .
    H H16A 1.8691 0.5725 0.4575 0.100 Uiso calc R 1 1 . .
    H H16B 1.8368 0.6672 0.5359 0.100 Uiso calc R 1 1 . .
    H H16C 1.8788 0.7327 0.4522 0.100 Uiso calc R 1 1 . .
    C C2 1.5563(5) 0.7352(5) 0.4278(3) 0.0565(14) Uani d . 1 1 . .
    H H15 1.6137 0.8236 0.4519 0.068 Uiso calc R 1 1 . .
    C C3 1.3901(5) 0.7177(5) 0.3904(3) 0.0505(13) Uani d . 1 1 . .
    H H14 1.3355 0.7938 0.3893 0.061 Uiso calc R 1 1 . .
    C C4 1.3003(5) 0.5865(5) 0.3536(3) 0.0360(11) Uani d . 1 1 . .
    C C5 1.3915(5) 0.4783(5) 0.3598(3) 0.0444(12) Uani d . 1 1 . .
    H H18 1.3367 0.3883 0.3379 0.053 Uiso calc R 1 1 . .
    C C6 1.5597(5) 0.5008(5) 0.3973(3) 0.0466(12) Uani d . 1 1 . .
    H H17 1.6180 0.4268 0.3994 0.056 Uiso calc R 1 1 . .
    C C7 1.1240(5) 0.5583(5) 0.3109(3) 0.0409(11) Uani d . 1 1 . .
    H H12 1.0741 0.4656 0.2943 0.049 Uiso calc R 1 1 . .
    C C8 1.0267(5) 0.6531(5) 0.2931(3) 0.0400(11) Uani d . 1 1 . .
    H H11 1.0770 0.7455 0.3109 0.048 Uiso calc R 1 1 . .
    C C9 0.8504(5) 0.6276(5) 0.2488(3) 0.0346(10) Uani d . 1 1 . .
    C C10 0.7625(5) 0.7379(4) 0.2380(3) 0.0392(11) Uani d . 1 1 . .
    H H9 0.8197 0.8277 0.2585 0.047 Uiso calc R 1 1 . .
    C C11 0.5938(5) 0.7186(4) 0.1981(3) 0.0377(11) Uani d . 1 1 . .
    H H6 0.5404 0.7951 0.1914 0.045 Uiso calc R 1 1 . .
    C C12 0.5027(5) 0.5848(4) 0.1678(3) 0.0342(10) Uani d . 1 1 . .
    C C13 0.5919(5) 0.4738(4) 0.1788(3) 0.0375(11) Uani d . 1 1 . .
    H H7 0.5354 0.3835 0.1592 0.045 Uiso calc R 1 1 . .
    C C14 0.7586(5) 0.4953(4) 0.2173(3) 0.0368(11) Uani d . 1 1 . .
    H H8 0.8130 0.4192 0.2228 0.044 Uiso calc R 1 1 . .
    C C15 0.2459(5) 0.6762(5) 0.1087(3) 0.0469(12) Uani d . 1 1 . .
    H H2A 0.2845 0.7525 0.1557 0.056 Uiso calc R 1 1 . .
    H H2B 0.1265 0.6458 0.1044 0.056 Uiso calc R 1 1 . .
    C C16 0.2708(7) 0.7292(5) 0.0234(3) 0.0673(15) Uani d . 1 1 . .
    H H1A 0.3878 0.7656 0.0282 0.101 Uiso calc R 1 1 . .
    H H1B 0.2063 0.8016 0.0109 0.101 Uiso calc R 1 1 . .
    H H1C 0.2343 0.6545 -0.0236 0.101 Uiso calc R 1 1 . .
    C C17 0.2467(6) 0.3604(5) 0.0164(3) 0.0712(16) Uani d . 1 1 . .
    H H3A 0.1996 0.4155 -0.0275 0.107 Uiso calc R 1 1 . .
    H H3B 0.1848 0.2669 0.0045 0.107 Uiso calc R 1 1 . .
    H H3C 0.3622 0.3598 0.0146 0.107 Uiso calc R 1 1 . .
    C C18 0.2363(5) 0.4213(5) 0.1064(3) 0.0510(13) Uani d . 1 1 . .
    H H4A 0.1193 0.4231 0.1070 0.061 Uiso calc R 1 1 . .
    H H4B 0.2765 0.3610 0.1496 0.061 Uiso calc R 1 1 . .
    C C19 0.9837(5) 0.9933(6) 0.8722(3) 0.0708(17) Uani d . 1 1 . .
    H H19A 0.9936 0.9136 0.8351 0.106 Uiso calc R 1 1 . .
    H H19B 1.0760 1.0114 0.9227 0.106 Uiso calc R 1 1 . .
    H H19C 0.9854 1.0726 0.8395 0.106 Uiso calc R 1 1 . .
    C C20 0.6835(5) 0.9375(4) 0.8384(3) 0.0351(10) Uani d . 1 1 . .
    C C21 0.5389(5) 0.9182(4) 0.8707(3) 0.0396(11) Uani d . 1 1 . .
    H H21 0.5454 0.9266 0.9313 0.048 Uiso calc R 1 1 . .
    C C22 0.3847(5) 0.8864(4) 0.8129(3) 0.0393(11) Uani d . 1 1 . .
    H H22 0.2873 0.8715 0.8349 0.047 Uiso calc R 1 1 . .
    C C23 0.3731(5) 0.8764(4) 0.7233(3) 0.0348(10) Uani d . 1 1 . .
    C C24 0.5190(6) 0.8983(5) 0.6920(3) 0.0495(12) Uani d . 1 1 . .
    H H24 0.5121 0.8918 0.6313 0.059 Uiso calc R 1 1 . .
    C C25 0.6738(5) 0.9292(5) 0.7482(3) 0.0467(12) Uani d . 1 1 . .
    H H25 0.7710 0.9444 0.7261 0.056 Uiso calc R 1 1 . .
    N N1 1.6404(4) 0.6282(4) 0.4310(2) 0.0452(10) Uani d . 1 1 . .
    N N2 0.3330(4) 0.5618(4) 0.1330(2) 0.0407(9) Uani d . 1 1 . .
    O O1 0.8308(3) 0.9673(3) 0.90069(18) 0.0489(8) Uani d . 1 1 . .
    O O2 0.0530(4) 0.7905(4) 0.6988(2) 0.0754(11) Uani d . 1 1 . .
    O O3 0.1484(4) 0.9579(4) 0.6101(3) 0.0907(14) Uani d . 1 1 . .
    O O4 0.1904(4) 0.7254(4) 0.5852(2) 0.0862(13) Uani d . 1 1 . .
    O O5 0.1888(5) 0.9840(5) 0.4312(3) 0.0791(12) Uani d G 1 1 . .
    H H5A 0.1915 0.9678 0.4844 0.119 Uiso d G 1 1 . .
    H H5B 0.0903 0.9951 0.4070 0.119 Uiso d G 1 1 . .
    S S1 0.17473(14) 0.83367(13) 0.64771(8) 0.0441(4) Uani d . 1 1 . .
loop_
    _atom_site_aniso_label
    _atom_site_aniso_U_11
    _atom_site_aniso_U_22
    _atom_site_aniso_U_33
    _atom_site_aniso_U_12
    _atom_site_aniso_U_13
    _atom_site_aniso_U_23
    C1 0.031(2) 0.110(5) 0.057(3) 0.013(3) 0.004(2) 0.013(3)
    C2 0.040(3) 0.057(4) 0.064(3) 0.000(2) 0.003(2) -0.004(3)
    C3 0.038(3) 0.047(3) 0.066(3) 0.012(2) 0.007(2) 0.005(3)
    C4 0.031(2) 0.049(3) 0.031(2) 0.008(2) 0.0116(19) 0.006(2)
    C5 0.041(3) 0.050(3) 0.040(3) 0.010(2) 0.008(2) -0.003(2)
    C6 0.043(3) 0.068(4) 0.032(3) 0.023(3) 0.009(2) -0.002(2)
    C7 0.031(2) 0.053(3) 0.038(3) 0.008(2) 0.0069(19) 0.001(2)
    C8 0.037(2) 0.046(3) 0.038(3) 0.002(2) 0.011(2) 0.007(2)
    C9 0.032(2) 0.043(3) 0.029(2) 0.007(2) 0.0075(18) 0.004(2)
    C10 0.039(2) 0.029(3) 0.046(3) 0.002(2) 0.007(2) -0.002(2)
    C11 0.036(2) 0.032(3) 0.047(3) 0.013(2) 0.009(2) 0.004(2)
    C12 0.033(2) 0.038(3) 0.032(2) 0.007(2) 0.0063(18) 0.007(2)
    C13 0.037(2) 0.028(3) 0.045(3) 0.0047(19) 0.006(2) 0.006(2)
    C14 0.039(2) 0.037(3) 0.037(3) 0.014(2) 0.007(2) 0.006(2)
    C15 0.037(2) 0.049(3) 0.056(3) 0.016(2) 0.007(2) 0.003(3)
    C16 0.091(4) 0.057(4) 0.060(4) 0.033(3) 0.013(3) 0.015(3)
    C17 0.080(4) 0.060(4) 0.060(4) 0.005(3) -0.007(3) 0.000(3)
    C18 0.040(3) 0.048(3) 0.062(3) 0.011(2) 0.003(2) 0.007(3)
    C19 0.035(3) 0.104(5) 0.066(4) 0.000(3) 0.007(2) -0.003(3)
    C20 0.037(2) 0.030(3) 0.037(3) 0.0075(19) 0.004(2) 0.006(2)
    C21 0.044(3) 0.041(3) 0.034(3) 0.010(2) 0.008(2) 0.002(2)
    C22 0.035(2) 0.039(3) 0.043(3) 0.007(2) 0.007(2) 0.005(2)
    C23 0.041(2) 0.029(3) 0.035(3) 0.0110(19) 0.0020(19) 0.006(2)
    C24 0.060(3) 0.058(3) 0.032(3) 0.012(2) 0.009(2) 0.008(2)
    C25 0.041(3) 0.053(3) 0.046(3) 0.004(2) 0.010(2) 0.010(2)
    N1 0.0282(19) 0.066(3) 0.041(2) 0.011(2) 0.0063(17) 0.003(2)
    N2 0.0310(18) 0.033(2) 0.055(2) 0.0067(16) 0.0003(16) 0.0042(18)
    O1 0.0372(17) 0.060(2) 0.0427(19) 0.0038(15) -0.0012(14) 0.0009(16)
    O2 0.0422(19) 0.102(3) 0.073(3) 0.0049(19) -0.0002(18) 0.002(2)
    O3 0.084(3) 0.063(3) 0.108(3) 0.019(2) -0.032(2) 0.032(2)
    O4 0.057(2) 0.106(3) 0.078(3) 0.031(2) -0.0189(18) -0.047(2)
    O5 0.071(2) 0.094(3) 0.088(3) 0.035(2) 0.032(2) 0.025(3)
    S1 0.0407(7) 0.0404(8) 0.0454(7) 0.0147(5) -0.0075(5) -0.0015(6)
_geom_special_details
;
 All esds (except the esd in the dihedral angle between two l.s. planes)
 are estimated using the full covariance matrix.  The cell esds are taken
 into account individually in the estimation of esds in distances, angles
 and torsion angles; correlations between esds in cell parameters are only
 used when they are defined by crystal symmetry.  An approximate (isotropic)
 treatment of cell esds is used for estimating esds involving l.s. planes.
;
loop_
    _geom_bond_atom_site_label_1
    _geom_bond_atom_site_label_2
    _geom_bond_site_symmetry_2
    _geom_bond_distance
    _geom_bond_publ_flag
    C1 N1 . 1.484(5) ?
    C1 H16A . 0.9600 ?
    C1 H16B . 0.9600 ?
    C1 H16C . 0.9600 ?
    C2 N1 . 1.344(6) ?
    C2 C3 . 1.354(6) ?
    C2 H15 . 0.9300 ?
    C3 C4 . 1.395(6) ?
    C3 H14 . 0.9300 ?
    C4 C5 . 1.393(5) ?
    C4 C7 . 1.445(5) ?
    C5 C6 . 1.367(5) ?
    C5 H18 . 0.9300 ?
    C6 N1 . 1.332(5) ?
    C6 H17 . 0.9300 ?
    C7 C8 . 1.329(5) ?
    C7 H12 . 0.9300 ?
    C8 C9 . 1.452(5) ?
    C8 H11 . 0.9300 ?
    C9 C14 . 1.392(5) ?
    C9 C10 . 1.395(5) ?
    C10 C11 . 1.381(5) ?
    C10 H9 . 0.9300 ?
    C11 C12 . 1.399(5) ?
    C11 H6 . 0.9300 ?
    C12 N2 . 1.371(5) ?
    C12 C13 . 1.409(5) ?
    C13 C14 . 1.360(5) ?
    C13 H7 . 0.9300 ?
    C14 H8 . 0.9300 ?
    C15 N2 . 1.457(5) ?
    C15 C16 . 1.500(6) ?
    C15 H2A . 0.9700 ?
    C15 H2B . 0.9700 ?
    C16 H1A . 0.9600 ?
    C16 H1B . 0.9600 ?
    C16 H1C . 0.9600 ?
    C17 C18 . 1.503(6) ?
    C17 H3A . 0.9600 ?
    C17 H3B . 0.9600 ?
    C17 H3C . 0.9600 ?
    C18 N2 . 1.461(5) ?
    C18 H4A . 0.9700 ?
    C18 H4B . 0.9700 ?
    C19 O1 . 1.411(5) ?
    C19 H19A . 0.9600 ?
    C19 H19B . 0.9600 ?
    C19 H19C . 0.9600 ?
    C20 O1 . 1.367(4) ?
    C20 C21 . 1.377(5) ?
    C20 C25 . 1.383(6) ?
    C21 C22 . 1.375(5) ?
    C21 H21 . 0.9300 ?
    C22 C23 . 1.372(5) ?
    C22 H22 . 0.9300 ?
    C23 C24 . 1.379(6) ?
    C23 S1 . 1.779(4) ?
    C24 C25 . 1.368(6) ?
    C24 H24 . 0.9300 ?
    C25 H25 . 0.9300 ?
    O2 S1 . 1.434(4) ?
    O3 S1 . 1.418(3) ?
    O4 S1 . 1.423(3) ?
    O5 H5A . 0.8498 ?
    O5 H5B . 0.8501 ?
loop_
    _geom_angle_atom_site_label_1
    _geom_angle_atom_site_label_2
    _geom_angle_atom_site_label_3
    _geom_angle_site_symmetry_1
    _geom_angle_site_symmetry_3
    _geom_angle
    _geom_angle_publ_flag
    N1 C1 H16A . . 109.5 ?
    N1 C1 H16B . . 109.5 ?
    H16A C1 H16B . . 109.5 ?
    N1 C1 H16C . . 109.5 ?
    H16A C1 H16C . . 109.5 ?
    H16B C1 H16C . . 109.5 ?
    N1 C2 C3 . . 121.8(4) ?
    N1 C2 H15 . . 119.1 ?
    C3 C2 H15 . . 119.1 ?
    C2 C3 C4 . . 120.6(4) ?
    C2 C3 H14 . . 119.7 ?
    C4 C3 H14 . . 119.7 ?
    C5 C4 C3 . . 115.8(4) ?
    C5 C4 C7 . . 119.7(4) ?
    C3 C4 C7 . . 124.5(4) ?
    C6 C5 C4 . . 121.7(4) ?
    C6 C5 H18 . . 119.1 ?
    C4 C5 H18 . . 119.1 ?
    N1 C6 C5 . . 120.3(4) ?
    N1 C6 H17 . . 119.9 ?
    C5 C6 H17 . . 119.9 ?
    C8 C7 C4 . . 125.8(4) ?
    C8 C7 H12 . . 117.1 ?
    C4 C7 H12 . . 117.1 ?
    C7 C8 C9 . . 126.9(4) ?
    C7 C8 H11 . . 116.6 ?
    C9 C8 H11 . . 116.6 ?
    C14 C9 C10 . . 116.4(4) ?
    C14 C9 C8 . . 123.3(4) ?
    C10 C9 C8 . . 120.3(4) ?
    C11 C10 C9 . . 122.5(4) ?
    C11 C10 H9 . . 118.8 ?
    C9 C10 H9 . . 118.8 ?
    C10 C11 C12 . . 120.5(4) ?
    C10 C11 H6 . . 119.8 ?
    C12 C11 H6 . . 119.8 ?
    N2 C12 C11 . . 121.7(4) ?
    N2 C12 C13 . . 121.3(4) ?
    C11 C12 C13 . . 116.9(4) ?
    C14 C13 C12 . . 121.7(4) ?
    C14 C13 H7 . . 119.2 ?
    C12 C13 H7 . . 119.2 ?
    C13 C14 C9 . . 122.1(4) ?
    C13 C14 H8 . . 118.9 ?
    C9 C14 H8 . . 118.9 ?
    N2 C15 C16 . . 114.5(4) ?
    N2 C15 H2A . . 108.6 ?
    C16 C15 H2A . . 108.6 ?
    N2 C15 H2B . . 108.6 ?
    C16 C15 H2B . . 108.6 ?
    H2A C15 H2B . . 107.6 ?
    C15 C16 H1A . . 109.5 ?
    C15 C16 H1B . . 109.5 ?
    H1A C16 H1B . . 109.5 ?
    C15 C16 H1C . . 109.5 ?
    H1A C16 H1C . . 109.5 ?
    H1B C16 H1C . . 109.5 ?
    C18 C17 H3A . . 109.5 ?
    C18 C17 H3B . . 109.5 ?
    H3A C17 H3B . . 109.5 ?
    C18 C17 H3C . . 109.5 ?
    H3A C17 H3C . . 109.5 ?
    H3B C17 H3C . . 109.5 ?
    N2 C18 C17 . . 114.1(4) ?
    N2 C18 H4A . . 108.7 ?
    C17 C18 H4A . . 108.7 ?
    N2 C18 H4B . . 108.7 ?
    C17 C18 H4B . . 108.7 ?
    H4A C18 H4B . . 107.6 ?
    O1 C19 H19A . . 109.5 ?
    O1 C19 H19B . . 109.5 ?
    H19A C19 H19B . . 109.5 ?
    O1 C19 H19C . . 109.5 ?
    H19A C19 H19C . . 109.5 ?
    H19B C19 H19C . . 109.5 ?
    O1 C20 C21 . . 115.6(4) ?
    O1 C20 C25 . . 124.2(4) ?
    C21 C20 C25 . . 120.1(4) ?
    C22 C21 C20 . . 119.8(4) ?
    C22 C21 H21 . . 120.1 ?
    C20 C21 H21 . . 120.1 ?
    C23 C22 C21 . . 120.8(4) ?
    C23 C22 H22 . . 119.6 ?
    C21 C22 H22 . . 119.6 ?
    C22 C23 C24 . . 118.8(4) ?
    C22 C23 S1 . . 121.3(3) ?
    C24 C23 S1 . . 119.9(3) ?
    C25 C24 C23 . . 121.5(4) ?
    C25 C24 H24 . . 119.3 ?
    C23 C24 H24 . . 119.3 ?
    C24 C25 C20 . . 119.1(4) ?
    C24 C25 H25 . . 120.5 ?
    C20 C25 H25 . . 120.5 ?
    C6 N1 C2 . . 119.9(4) ?
    C6 N1 C1 . . 120.3(4) ?
    C2 N1 C1 . . 119.9(4) ?
    C12 N2 C15 . . 121.1(3) ?
    C12 N2 C18 . . 121.6(3) ?
    C15 N2 C18 . . 116.6(3) ?
    C20 O1 C19 . . 118.6(3) ?
    H5A O5 H5B . . 109.4 ?
    O3 S1 O4 . . 113.3(3) ?
    O3 S1 O2 . . 111.9(2) ?
    O4 S1 O2 . . 113.0(2) ?
    O3 S1 C23 . . 105.6(2) ?
    O4 S1 C23 . . 105.90(19) ?
    O2 S1 C23 . . 106.5(2) ?
loop_
    _geom_torsion_atom_site_label_1
    _geom_torsion_atom_site_label_2
    _geom_torsion_atom_site_label_3
    _geom_torsion_atom_site_label_4
    _geom_torsion_site_symmetry_1
    _geom_torsion_site_symmetry_2
    _geom_torsion_site_symmetry_3
    _geom_torsion_site_symmetry_4
    _geom_torsion
    _geom_torsion_publ_flag
    N1 C2 C3 C4 . . . . -0.1(7) ?
    C2 C3 C4 C5 . . . . 1.2(7) ?
    C2 C3 C4 C7 . . . . -178.7(4) ?
    C3 C4 C5 C6 . . . . -1.9(6) ?
    C7 C4 C5 C6 . . . . 178.0(4) ?
    C4 C5 C6 N1 . . . . 1.5(7) ?
    C5 C4 C7 C8 . . . . -173.2(4) ?
    C3 C4 C7 C8 . . . . 6.7(7) ?
    C4 C7 C8 C9 . . . . 178.7(4) ?
    C7 C8 C9 C14 . . . . -0.9(7) ?
    C7 C8 C9 C10 . . . . 177.3(4) ?
    C14 C9 C10 C11 . . . . -0.2(6) ?
    C8 C9 C10 C11 . . . . -178.5(4) ?
    C9 C10 C11 C12 . . . . 1.1(6) ?
    C10 C11 C12 N2 . . . . 175.9(4) ?
    C10 C11 C12 C13 . . . . -1.1(6) ?
    N2 C12 C13 C14 . . . . -176.7(4) ?
    C11 C12 C13 C14 . . . . 0.3(6) ?
    C12 C13 C14 C9 . . . . 0.6(6) ?
    C10 C9 C14 C13 . . . . -0.6(6) ?
    C8 C9 C14 C13 . . . . 177.6(4) ?
    O1 C20 C21 C22 . . . . -179.3(4) ?
    C25 C20 C21 C22 . . . . 2.0(6) ?
    C20 C21 C22 C23 . . . . -1.3(6) ?
    C21 C22 C23 C24 . . . . 0.3(6) ?
    C21 C22 C23 S1 . . . . 179.4(3) ?
    C22 C23 C24 C25 . . . . 0.1(7) ?
    S1 C23 C24 C25 . . . . -179.0(4) ?
    C23 C24 C25 C20 . . . . 0.5(7) ?
    O1 C20 C25 C24 . . . . 179.9(4) ?
    C21 C20 C25 C24 . . . . -1.5(7) ?
    C5 C6 N1 C2 . . . . -0.2(6) ?
    C5 C6 N1 C1 . . . . 179.1(4) ?
    C3 C2 N1 C6 . . . . -0.5(7) ?
    C3 C2 N1 C1 . . . . -179.8(4) ?
    C11 C12 N2 C15 . . . . 13.1(6) ?
    C13 C12 N2 C15 . . . . -170.1(4) ?
    C11 C12 N2 C18 . . . . -176.2(4) ?
    C13 C12 N2 C18 . . . . 0.6(6) ?
    C16 C15 N2 C12 . . . . 77.0(5) ?
    C16 C15 N2 C18 . . . . -94.1(5) ?
    C17 C18 N2 C12 . . . . -81.7(5) ?
    C17 C18 N2 C15 . . . . 89.4(5) ?
    C21 C20 O1 C19 . . . . -177.8(4) ?
    C25 C20 O1 C19 . . . . 0.9(6) ?
    C22 C23 S1 O3 . . . . 108.6(4) ?
    C24 C23 S1 O3 . . . . -72.3(4) ?
    C22 C23 S1 O4 . . . . -131.0(4) ?
    C24 C23 S1 O4 . . . . 48.1(4) ?
    C22 C23 S1 O2 . . . . -10.4(4) ?
    C24 C23 S1 O2 . . . . 168.6(4) ?
loop_
    _geom_hbond_atom_site_label_D
    _geom_hbond_atom_site_label_H
    _geom_hbond_atom_site_label_A
    _geom_hbond_site_symmetry_A
    _geom_hbond_distance_DH
    _geom_hbond_distance_HA
    _geom_hbond_distance_DA
    _geom_hbond_angle_DHA
    O5 H5A O3 1_555 0.85 2.06 2.891(6) 165
    O5 H5B O3 2_576 0.85 2.06 2.882(6) 162
    C3 H14 O5 1_655 0.93 2.49 3.394(6) 163
    C6 H17 O4 2_766 0.93 2.33 3.247(6) 169
    C7 H12 O2 2_666 0.93 2.58 3.476(6) 162
    C19 H19A O2 1_655 0.96 2.53 3.423(6) 155
_iucr_refine_instructions_details
;
TITL DESCA_0m_a.res in P-1
CELL  0.71073   8.2481   9.7963  15.5409   94.283  101.647   99.112
ZERR     2.00   0.0006   0.0009   0.0014    0.005    0.005    0.005
LATT   1
SFAC  C    H    N    O    S
UNIT  50   64   4    10   2
MERG   2
OMIT    -3.00  50.00
MORE -1
EQIV $1 -x+1, -y+2, -z+1
HTAB  C16 O1_$1
EQIV $2 x+1, y, z
HTAB C3 O5_$2
EQIV $3 -x+2, -y+2, -z+1
HTAB C2 O5_$3
EQIV $4 -x+2, -y+1, -z+1
HTAB C6 O4_$4
HTAB C19 O2_$2
FMAP   2
PLAN    1
SIZE     0.18   0.30   0.38
ACTA
HTAB    2.00000
BOND   $H
CONF
L.S.  10
TEMP    23.00
WGHT    0.041800    1.352600
EXTI    0.007488
FVAR       0.59703
C1    1    1.822311    0.652257    0.472841    11.00000    0.03067    0.11023 =
         0.05728    0.01277    0.00416    0.01255
AFIX 137
H16A  2    1.869105    0.572487    0.457466    11.00000   -1.50000
H16B  2    1.836775    0.667167    0.535892    11.00000   -1.50000
H16C  2    1.878768    0.732679    0.452247    11.00000   -1.50000
AFIX   0
C2    1    1.556272    0.735210    0.427798    11.00000    0.04043    0.05673 =
         0.06408   -0.00361    0.00289   -0.00023
AFIX  43
H15   2    1.613716    0.823625    0.451902    11.00000   -1.20000
AFIX   0
C3    1    1.390128    0.717718    0.390426    11.00000    0.03785    0.04688 =
         0.06607    0.00500    0.00661    0.01211
AFIX  43
H14   2    1.335459    0.793834    0.389300    11.00000   -1.20000
AFIX   0
C4    1    1.300313    0.586549    0.353617    11.00000    0.03072    0.04887 =
         0.03132    0.00623    0.01164    0.00827
C5    1    1.391548    0.478259    0.359828    11.00000    0.04126    0.05045 =
         0.04039   -0.00342    0.00799    0.00957
AFIX  43
H18   2    1.336650    0.388260    0.337891    11.00000   -1.20000
AFIX   0
C6    1    1.559725    0.500789    0.397336    11.00000    0.04319    0.06797 =
         0.03210   -0.00163    0.00902    0.02281
AFIX  43
H17   2    1.618013    0.426817    0.399351    11.00000   -1.20000
AFIX   0
C7    1    1.123995    0.558338    0.310873    11.00000    0.03115    0.05281 =
         0.03815    0.00097    0.00687    0.00840
AFIX  43
H12   2    1.074118    0.465590    0.294326    11.00000   -1.20000
AFIX   0
C8    1    1.026742    0.653087    0.293096    11.00000    0.03658    0.04554 =
         0.03813    0.00687    0.01146    0.00234
AFIX  43
H11   2    1.076984    0.745470    0.310915    11.00000   -1.20000
AFIX   0
C9    1    0.850357    0.627634    0.248800    11.00000    0.03189    0.04338 =
         0.02907    0.00354    0.00751    0.00739
C10   1    0.762530    0.737870    0.238042    11.00000    0.03946    0.02911 =
         0.04587   -0.00156    0.00706    0.00191
AFIX  43
H9    2    0.819727    0.827743    0.258508    11.00000   -1.20000
AFIX   0
C11   1    0.593809    0.718622    0.198142    11.00000    0.03607    0.03204 =
         0.04696    0.00416    0.00863    0.01265
AFIX  43
H6    2    0.540382    0.795144    0.191371    11.00000   -1.20000
AFIX   0
C12   1    0.502718    0.584838    0.167842    11.00000    0.03343    0.03791 =
         0.03151    0.00692    0.00632    0.00671
C13   1    0.591946    0.473787    0.178784    11.00000    0.03737    0.02846 =
         0.04527    0.00604    0.00579    0.00471
AFIX  43
H7    2    0.535443    0.383456    0.159172    11.00000   -1.20000
AFIX   0
C14   1    0.758585    0.495326    0.217294    11.00000    0.03887    0.03681 =
         0.03683    0.00620    0.00669    0.01421
AFIX  43
H8    2    0.812997    0.419197    0.222759    11.00000   -1.20000
AFIX   0
C15   1    0.245914    0.676243    0.108702    11.00000    0.03695    0.04861 =
         0.05601    0.00327    0.00671    0.01576
AFIX  23
H2A   2    0.284469    0.752460    0.155661    11.00000   -1.20000
H2B   2    0.126489    0.645796    0.104360    11.00000   -1.20000
AFIX   0
C16   1    0.270819    0.729243    0.023350    11.00000    0.09150    0.05700 =
         0.06013    0.01522    0.01347    0.03283
AFIX 137
H1A   2    0.387817    0.765610    0.028196    11.00000   -1.50000
H1B   2    0.206258    0.801570    0.010853    11.00000   -1.50000
H1C   2    0.234319    0.654468   -0.023619    11.00000   -1.50000
AFIX   0
C17   1    0.246679    0.360376    0.016371    11.00000    0.08022    0.05992 =
         0.06013   -0.00020   -0.00710    0.00464
AFIX 137
H3A   2    0.199590    0.415541   -0.027463    11.00000   -1.50000
H3B   2    0.184816    0.266906    0.004480    11.00000   -1.50000
H3C   2    0.362242    0.359752    0.014621    11.00000   -1.50000
AFIX   0
C18   1    0.236329    0.421332    0.106372    11.00000    0.04044    0.04824 =
         0.06212    0.00712    0.00326    0.01056
AFIX  23
H4A   2    0.119326    0.423143    0.106995    11.00000   -1.20000
H4B   2    0.276482    0.361020    0.149569    11.00000   -1.20000
AFIX   0
C19   1    0.983673    0.993306    0.872211    11.00000    0.03535    0.10413 =
         0.06552   -0.00290    0.00725    0.00042
AFIX 137
H19A  2    0.993621    0.913552    0.835117    11.00000   -1.50000
H19B  2    1.075991    1.011405    0.922673    11.00000   -1.50000
H19C  2    0.985420    1.072644    0.839473    11.00000   -1.50000
AFIX   0
C20   1    0.683525    0.937528    0.838385    11.00000    0.03707    0.03015 =
         0.03699    0.00590    0.00360    0.00751
C21   1    0.538854    0.918176    0.870684    11.00000    0.04410    0.04093 =
         0.03385    0.00226    0.00783    0.00953
AFIX  43
H21   2    0.545359    0.926578    0.931342    11.00000   -1.20000
AFIX   0
C22   1    0.384747    0.886387    0.812930    11.00000    0.03504    0.03903 =
         0.04326    0.00524    0.00688    0.00671
AFIX  43
H22   2    0.287289    0.871462    0.834883    11.00000   -1.20000
AFIX   0
C23   1    0.373099    0.876432    0.723296    11.00000    0.04075    0.02853 =
         0.03455    0.00550    0.00198    0.01100
C24   1    0.519041    0.898275    0.691991    11.00000    0.05977    0.05779 =
         0.03157    0.00800    0.00924    0.01177
AFIX  43
H24   2    0.512113    0.891845    0.631305    11.00000   -1.20000
AFIX   0
C25   1    0.673764    0.929185    0.748195    11.00000    0.04088    0.05292 =
         0.04578    0.00999    0.01031    0.00350
AFIX  43
H25   2    0.771014    0.944374    0.726075    11.00000   -1.20000
AFIX   0
N1    3    1.640367    0.628203    0.430984    11.00000    0.02824    0.06648 =
         0.04078    0.00318    0.00627    0.01127
N2    3    0.332964    0.561791    0.132998    11.00000    0.03105    0.03290 =
         0.05468    0.00422    0.00032    0.00672
O1    4    0.830755    0.967309    0.900689    11.00000    0.03720    0.06023 =
         0.04265    0.00093   -0.00120    0.00381
O2    4    0.053014    0.790499    0.698819    11.00000    0.04221    0.10154 =
         0.07317    0.00175   -0.00024    0.00490
O3    4    0.148380    0.957942    0.610051    11.00000    0.08400    0.06307 =
         0.10801    0.03213   -0.03179    0.01897
O4    4    0.190418    0.725438    0.585225    11.00000    0.05738    0.10557 =
         0.07777   -0.04729   -0.01890    0.03140
AFIX   6
O5    4    0.188757    0.984044    0.431168    11.00000    0.07147    0.09370 =
         0.08773    0.02543    0.03223    0.03508
H5A   2    0.191456    0.967848    0.484356    11.00000   -1.50000
H5B   2    0.090338    0.995135    0.407018    11.00000   -1.50000
AFIX   0
S1    5    0.174735    0.833668    0.647709    11.00000    0.04072    0.04036 =
         0.04544   -0.00149   -0.00751    0.01466
HKLF 4
REM  DESCA_0m_a.res in P-1
REM R1 =  0.0798 for   2396 Fo > 4sig(Fo)  and  0.1565 for all   4253 data
REM    306 parameters refined using      0 restraints
END
;
data_global
_journal_date_recd_electronic     2018-11-15
_journal_date_accepted     2018-11-26
_journal_name_full     'Acta Crystallographica, Section E'
_journal_year     2018
_journal_volume     74
_journal_issue     12
_journal_page_first     1891
_journal_page_last     1894
_journal_paper_category     GM
_journal_paper_doi     10.1107/S2056989018016808
_journal_coeditor_code     SU5462
_publ_contact_author_name     'P. Sagayaraj'
_publ_contact_author_address
;
   Department of Physics
   Loyola College (Autonomous)
   Chennai 600 034
   India
;
_publ_contact_author_email     'psagayaraj@hotmail.com'
_publ_contact_author_fax     '044 091 2817 5566'
_publ_contact_author_phone     '044 091 28178200'
_publ_section_title
;
Crystal structures of two stilbazole derivatives:
bis{(<i>E</i>)-4-[4-(diethylamino)styryl]-1-methylpyridin-1-ium}
tetraiodidocadmium(II) and
(<i>E</i>)-4-[4-(diethylamino)styryl]-1-methylpyridin-1-ium
4-methoxybenzenesulfonate monohydrate
;
_publ_section_title_footnote     .
loop_
    _publ_author_name
    _publ_author_address
    'Priya Antony'
;  Department of Physics
   Loyola College (Autonomous)
   Chennai - 600 034
   India
;
    'S. Antony Inglebert'
;  Department of Physics
   Loyola College (Autonomous)
   Chennai - 600 034
   India
;
    'Jerald V. Ramaclus'
;  Department of Physics
   St.Joseph's College (Autonomous)
   Trichi - 600 002
   India
;
    'S. John Sundaram'
;  Department of Physics
   Sacred Heart College (Autonomous)
   Tirupattur - 600 601
   India
;
    'P. Sagayaraj'
;  Department of Physics
   Loyola College (Autonomous)
   Chennai - 600 034
   India
;
_publ_section_synopsis
;
The title molecular salts are stilbazole, or 4-styrylpyridine, derivatives in
which the cation has a methyl group attached to the pyridine ring N atom and a
diethyl amine group attached to the benzene ring. In salt (I), the cadmium
atom of the [CdI~4~]^2-^ dianion is located on a twofold rotation axis and the
compound crystallizes with one cation in the asymmetric unit. In salt(II), the
anion consists of a 4-methoxybenzenesulfonate ion, and it crystallizes as a
monohydrate.
;
