# Supplementary material for: Crystal structures of two stilbazole derivatives: bis­{(E)-4-[4-(di­ethyl­amino)­styr­yl]-1-methyl­pyridin-1-ium} tetra­iodido­cadmium(II) and (E)-4-[4-(di­ethyl­amino)­styr­yl]-1-methyl­pyridin-1-ium 4-meth­oxy­benzene­sulfonate monohydrate
Source: Acta Crystallogr E Crystallogr Commun. 2018 Nov 30;74(Pt 12):1891–4. doi: 10.1107/S2056989018016808 (PMC6281098; doi:10.1107/S2056989018016808)
Supplement: Supplementary file 2 [file e-74-01891-Isup2.hkl]

# 
# h,k,l, Fc-squared, Fo-squared, sigma(Fo-squared) and status flag 
# 
data_I
_shelx_title ' DESINEW in C2/c' 
_shelx_refln_list_code          4 
_shelx_F_calc_maximum      873.44 
_exptl_crystal_F_000      2200.00 
_reflns_d_resolution_high  0.7506 
 
loop_ 
 _symmetry_equiv_pos_as_xyz 
 'x, y, z' 
 '-x, y, -z+1/2' 
 'x+1/2, y+1/2, z' 
 '-x+1/2, y+1/2, -z+1/2' 
 '-x, -y, -z' 
 'x, -y, z-1/2' 
 '-x+1/2, -y+1/2, -z' 
 'x+1/2, -y+1/2, z-1/2' 
 
_cell_length_a    21.6649 
_cell_length_b    14.9748 
_cell_length_c    14.9744 
_cell_angle_alpha  90.000 
_cell_angle_beta  123.621 
_cell_angle_gamma  90.000 
 
_shelx_F_squared_multiplier     1.000 
 
loop_ 
 _refln_index_h 
 _refln_index_k 
 _refln_index_l 
 _refln_F_squared_calc 
 _refln_F_squared_meas 
 _refln_F_squared_sigma 
 _refln_observed_status 
   2   0   0    82939.02    84792.09   1037.24 o 
   4   0   0    21219.91    21576.83    390.53 o 
   6   0   0    46155.21    46472.54    694.05 o 
   8   0   0     1225.49     1404.05    156.96 o 
  10   0   0    33627.80    33197.03    796.59 o 
  12   0   0      262.67       65.16    229.72 o 
  14   0   0      980.82      955.78    321.53 o 
  16   0   0    20175.66    21966.28   1145.77 o 
  18   0   0    44285.63    47750.90   1701.84 o 
  20   0   0     9933.36    10553.32   1474.65 o 
  22   0   0      128.78      350.03    761.36 o 
   3   1   0    62486.33    65711.60    678.74 o 
   5   1   0    16898.85    16946.62    242.19 o 
   7   1   0     1580.77     1762.01    124.61 o 
   9   1   0     2511.36     2378.07    147.06 o 
  11   1   0     1083.27      848.57    142.24 o 
  13   1   0        4.90       11.91    164.58 o 
  15   1   0     4741.00     4425.34    420.83 o 
  17   1   0    19655.52    20959.37    840.58 o 
  19   1   0    15861.57    18089.04    863.92 o 
  21   1   0     2191.30     1939.98    570.13 o 
  23   1   0      286.38      169.05    526.39 o 
   0   2   0    42645.97    43578.72    421.75 o 
   2   2   0    84051.58    83722.57    619.91 o 
   4   2   0    10197.07    10242.39    187.04 o 
   6   2   0    14345.45    14505.54    260.37 o 
   8   2   0        0.94      -14.88     84.64 o 
  10   2   0     1731.09     1260.95    154.96 o 
  12   2   0     2727.10     2403.30    218.21 o 
  14   2   0     7859.02     7978.56    414.91 o 
  16   2   0     8086.52     8402.60    587.78 o 
  18   2   0     5485.26     5448.47    540.30 o 
  20   2   0     1539.99     1339.85    436.12 o 
  22   2   0      453.44      193.82    505.25 o 
   1   3   0      133.23      164.10     50.44 o 
   3   3   0    56123.84    55687.40    404.53 o 
   5   3   0   148321.91   143535.50   1034.92 o 
   7   3   0    14761.89    13611.74    262.70 o 
   9   3   0     4381.27     4989.45    267.94 o 
  11   3   0     7642.84     7222.58    334.69 o 
  13   3   0    34349.61    34873.86    760.35 o 
  15   3   0    12191.19    12860.93    594.36 o 
  17   3   0       35.30     -228.15    300.81 o 
  19   3   0      670.71      511.06    360.76 o 
  21   3   0      263.16       42.19    457.36 o 
  23   3   0     2716.30     2631.70    838.66 o 
   0   4   0   762891.44   743674.44   6078.61 o 
   2   4   0     2779.79     2590.06    132.12 o 
   4   4   0   216656.63   214996.97   1197.42 o 
   6   4   0   135558.25   133814.23    884.50 o 
   8   4   0    45163.16    46337.13    518.20 o 
  10   4   0       71.60      -54.02    123.40 o 
  12   4   0    20958.04    20582.24    544.14 o 
  14   4   0    28630.28    28807.60    796.56 o 
  16   4   0        1.01     -144.03    277.27 o 
  18   4   0     8020.09     7517.64    599.22 o 
  20   4   0      455.94      480.84    435.56 o 
  22   4   0     3162.17     3644.90    708.33 o 
   1   5   0    73289.41    72891.17    545.83 o 
   3   5   0     2926.12     2765.70    132.61 o 
   5   5   0   106095.76   104250.14    736.78 o 
   7   5   0    63686.82    62279.54    591.24 o 
   9   5   0    17616.30    16750.46    426.82 o 
  11   5   0    22242.66    23001.61    505.29 o 
  13   5   0    15966.48    16197.73    578.45 o 
  15   5   0      903.92      612.00    271.12 o 
  17   5   0     2123.55     2558.10    418.71 o 
  19   5   0     2470.39     2894.96    485.49 o 
  21   5   0      393.86      531.96    489.17 o 
  23   5   0     3557.23     4033.40    791.08 o 
   0   6   0     4445.68     4697.54    240.62 o 
   2   6   0       23.68      112.08     78.29 o 
   4   6   0     6835.76     7130.03    217.02 o 
   6   6   0    30648.47    30529.48    397.08 o 
   8   6   0    81203.50    83127.13    839.13 o 
  10   6   0    48456.50    49514.27    798.57 o 
  12   6   0    14567.66    15316.53    508.04 o 
  14   6   0       82.50     -215.92    302.93 o 
  16   6   0      341.09      330.46    349.93 o 
  18   6   0      638.53      688.22    381.06 o 
  20   6   0      528.59      532.76    466.18 o 
  22   6   0     1128.86      845.05    680.05 o 
   1   7   0    30803.22    29322.73    391.95 o 
   3   7   0     1604.13     1495.52    114.72 o 
   5   7   0      780.68      476.40     97.09 o 
   7   7   0    20281.53    20341.01    418.14 o 
   9   7   0    59234.86    59604.31    876.41 o 
  11   7   0    16505.75    17107.38    553.91 o 
  13   7   0     2117.28     1365.63    292.17 o 
  15   7   0     1489.43     1443.75    392.96 o 
  17   7   0      691.47      561.31    435.45 o 
  19   7   0     4565.07     5424.32    658.35 o 
  21   7   0      716.61      988.28    598.80 o 
   0   8   0   150030.59   151964.84   1492.29 o 
   2   8   0    30915.63    32524.41    518.48 o 
   4   8   0    15991.68    15732.85    346.33 o 
   6   8   0     2014.82     1472.22    145.19 o 
   8   8   0    12901.97    12362.41    417.31 o 
  10   8   0    21352.05    22236.42    623.62 o 
  12   8   0       44.65       -8.68    142.63 o 
  14   8   0     3122.25     2624.64    385.80 o 
  16   8   0      794.16      342.39    383.87 o 
  18   8   0    10190.57    11702.40    980.41 o 
  20   8   0     2903.83     3819.56   1027.88 o 
   1   9   0    94869.14    93282.81    997.93 o 
   3   9   0     8655.37     8919.64    278.31 o 
   5   9   0     3265.53     2909.76    218.53 o 
   7   9   0      147.66      -29.41    160.55 o 
   9   9   0     4129.43     3176.20    302.09 o 
  11   9   0      252.55      173.87    133.13 o 
  13   9   0      264.47       24.95    281.71 o 
  15   9   0     1089.81      525.99    329.30 o 
  17   9   0     8009.91     9743.14    736.11 o 
  19   9   0     5241.01     6087.96    726.28 o 
  21   9   0      658.65      953.45    453.40 o 
   0  10   0    34959.84    36481.88    911.94 o 
   2  10   0    22129.19    21833.22    567.38 o 
   4  10   0    11702.56     9825.02    469.35 o 
   6  10   0        2.47     -165.59    190.97 o 
   8  10   0     6050.82     5379.00    462.78 o 
  10  10   0     6142.28     5369.00    507.50 o 
  12  10   0       47.19     -140.38    280.11 o 
  14  10   0     4948.21     4940.30    511.09 o 
  16  10   0     5454.99     5933.02    596.32 o 
  18  10   0     3937.08     4222.10    783.60 o 
  20  10   0      436.50      984.70    488.86 o 
   1  11   0     1886.05     1274.48    224.64 o 
   3  11   0    19724.57    19843.47    477.62 o 
   5  11   0    16969.42    17520.22    424.58 o 
   7  11   0      974.61      919.14    272.19 o 
   9  11   0    15297.58    15830.20    704.59 o 
  11  11   0     1700.29     1408.23    384.11 o 
  13  11   0     7203.42     6925.25    969.36 o 
  15  11   0     8979.79    11113.02    770.91 o 
  17  11   0     1362.79      938.86    494.91 o 
  19  11   0       45.69     -122.70    463.65 o 
   0  12   0     1488.68      854.48    264.29 o 
   2  12   0     1815.80     1215.76    237.43 o 
   4  12   0    22848.78    23470.19    767.42 o 
   6  12   0     8409.89     8040.42    446.45 o 
   8  12   0     5215.43     3754.36    501.98 o 
  10  12   0     3299.20     2819.11    428.95 o 
  12  12   0     2132.52     1979.36    409.93 o 
  14  12   0     9340.22     9400.10   1271.68 o 
  16  12   0     2637.51     1363.61    958.33 o 
  18  12   0      301.26     -475.66    842.14 o 
   1  13   0     1310.01      762.23    244.26 o 
   3  13   0     1753.06      764.68    179.76 o 
   5  13   0     5340.29     5154.08    359.12 o 
   7  13   0     1041.06     1068.80    294.33 o 
   9  13   0      369.41     -116.72    415.03 o 
  11  13   0      950.63      592.55    384.38 o 
  13  13   0     3267.23     2778.30    489.11 o 
  15  13   0      779.03      203.13    515.52 o 
  17  13   0      124.49      -49.32    632.23 o 
   0  14   0       15.83     -368.67    368.67 o 
   2  14   0      655.65      273.95    180.75 o 
   4  14   0       14.65      241.91    295.72 o 
   6  14   0      530.66      242.40    295.38 o 
   8  14   0     5109.23     4205.42    590.44 o 
  10  14   0     4759.08     4359.95    517.03 o 
  12  14   0     1324.35     1111.10    494.52 o 
  14  14   0       12.71      212.56    414.03 o 
  16  14   0      183.84      506.68    636.34 o 
   1  15   0      458.48     -127.32    317.53 o 
   3  15   0      413.40     -231.80    312.60 o 
   5  15   0     1698.23     1032.32    372.82 o 
   7  15   0     2370.55     1969.94    462.35 o 
   9  15   0    12426.55    14300.03    880.86 o 
  11  15   0     3136.82     2229.35    508.88 o 
  13  15   0      102.10     -581.74    581.74 o 
  15  15   0      993.16      651.84    661.59 o 
   0  16   0      576.10      -88.01    550.42 o 
   2  16   0      118.08     -268.96    349.31 o 
   4  16   0     4081.93     2950.92    638.89 o 
   6  16   0        7.21     -379.47    379.47 o 
   8  16   0     5885.64     5628.08    906.74 o 
  10  16   0     5898.55     6394.58    824.96 o 
  12  16   0        2.23      160.84    662.52 o 
  14  16   0     1512.74     1345.32    813.99 o 
   1  17   0       14.53     -259.89    406.71 o 
   3  17   0        2.10     -369.67    369.67 o 
   5  17   0       58.72     -378.84    378.84 o 
   7  17   0      667.29       -1.31    586.79 o 
   9  17   0     1548.76     1765.29    599.25 o 
  11  17   0       11.71       89.80    632.88 o 
   0  18   0      350.97      866.78    629.86 o 
   2  18   0        2.78     -349.16    349.16 o 
   4  18   0      442.30     -377.30    377.30 o 
   6  18   0      133.47       20.16    596.89 o 
   8  18   0        3.33     -572.02    572.02 o 
  10  18   0       71.71     -558.51    558.51 o 
   1  19   0       64.94      209.37    581.94 o 
   3  19   0      245.17     -455.23    534.80 o 
   5  19   0     1301.05     1220.61    725.79 o 
   7  19   0        7.70      -11.73    569.68 o 
 -23   1   1     1605.30     1020.93    561.77 o 
 -21   1   1      487.51      207.42    366.40 o 
 -19   1   1     1117.11     1489.29    384.91 o 
 -17   1   1      367.40      194.24    303.27 o 
 -15   1   1     1510.49     1196.74    299.64 o 
 -13   1   1     4147.56     4485.41    298.30 o 
 -11   1   1    19990.36    19531.49    397.45 o 
  -9   1   1    84445.39    84068.96    673.30 o 
  -7   1   1      923.80      916.67     74.94 o 
  -5   1   1   221800.78   218097.70   1346.40 o 
  -3   1   1     1211.70      906.79     68.15 o 
  -1   1   1      731.00       12.06     47.02 o 
   1   1   1    11080.32    10823.88    158.17 o 
   3   1   1       79.53       28.97     48.81 o 
   5   1   1     1153.92      816.25     88.00 o 
   7   1   1    37301.62    36229.34    426.80 o 
   9   1   1    47487.64    47911.34    628.36 o 
  11   1   1       35.92      -24.95    113.99 o 
  13   1   1    25067.77    24925.27    550.46 o 
  15   1   1    12268.12    12984.66    597.39 o 
  17   1   1        1.89      375.02    396.78 o 
  19   1   1     2176.33     2033.39    507.93 o 
  21   1   1      458.05      569.69    505.73 o 
  23   1   1        1.65     -517.37    517.37 o 
 -24   2   1     1037.33     1242.15    749.07 o 
 -22   2   1     2831.70     2770.62    571.29 o 
 -20   2   1      422.38      372.20    360.23 o 
 -18   2   1      958.57     1130.22    352.02 o 
 -16   2   1     1236.43     1061.70    323.41 o 
 -14   2   1     4800.84     4572.35    351.10 o 
 -12   2   1    12084.15    11592.60    391.46 o 
 -10   2   1   226167.25   224278.23   1680.52 o 
  -8   2   1    58559.07    58333.50    525.12 o 
  -6   2   1   103402.80   103796.16    693.91 o 
  -4   2   1   632689.94   620352.56   3663.52 o 
  -2   2   1    31093.25    31621.18    245.26 o 
   0   2   1    29056.35    29925.87    204.98 o 
   2   2   1    47996.53    47888.48    384.38 o 
   4   2   1      319.22      268.46     58.52 o 
   6   2   1     1334.83     1282.94     98.05 o 
   8   2   1    93959.46    91349.43    809.98 o 
  10   2   1    33662.97    34690.13    590.21 o 
  12   2   1    15323.08    15106.26    458.97 o 
  14   2   1    45107.32    45194.43    809.76 o 
  16   2   1     5351.31     5100.38    497.52 o 
  18   2   1     4771.46     4628.87    518.64 o 
  20   2   1     2484.41     1791.13    669.70 o 
  22   2   1        8.48     -506.24    506.24 o 
 -23   3   1     2410.48     2729.81    661.55 o 
 -21   3   1      966.89     1153.28    411.89 o 
 -19   3   1        7.61     -282.73    282.73 o 
 -17   3   1      122.24     -240.45    270.50 o 
 -15   3   1      266.36      332.01    176.93 o 
 -13   3   1    11351.85    11145.81    423.37 o 
 -11   3   1    56000.95    53128.21    750.16 o 
  -9   3   1    79266.24    77394.99    675.83 o 
  -7   3   1      450.94      455.45     83.02 o 
  -5   3   1   403725.59   406481.00   2994.04 o 
  -3   3   1    11680.32    11602.48    203.99 o 
  -1   3   1       95.50      158.65     46.84 o 
   1   3   1     7094.75     7233.51    150.72 o 
   3   3   1    31207.03    31261.09    337.04 o 
   5   3   1     5395.23     5218.75    181.26 o 
   7   3   1    85875.54    86396.70    715.39 o 
   9   3   1    52334.36    53020.83    760.94 o 
  11   3   1      995.00      616.57    174.87 o 
  13   3   1    35093.14    35193.51    718.53 o 
  15   3   1    14324.47    14970.05    706.28 o 
  17   3   1      130.23      264.25    330.40 o 
  19   3   1     1952.33     2154.92    518.85 o 
  21   3   1     1659.42     1787.19    614.89 o 
 -24   4   1      161.83      129.56    555.00 o 
 -22   4   1      105.09     -173.87    425.45 o 
 -20   4   1      688.22     1116.20    395.78 o 
 -18   4   1      695.60      436.25    322.41 o 
 -16   4   1     1624.59     1371.89    260.00 o 
 -14   4   1     7895.61     8678.64    609.95 o 
 -12   4   1    11596.50    11889.61    437.59 o 
 -10   4   1    12529.01    12466.87    355.83 o 
  -8   4   1    12640.56    12936.76    283.36 o 
  -6   4   1       39.51      137.73     70.57 o 
  -4   4   1    12501.35    13604.40    262.47 o 
  -2   4   1   133426.61   134033.31    748.69 o 
   0   4   1        7.93       12.24     54.51 o 
   2   4   1     2722.50     2465.53    150.31 o 
   4   4   1    51603.11    50819.96    472.72 o 
   6   4   1    48909.53    48333.03    495.83 o 
   8   4   1     7791.50     7449.02    283.57 o 
  10   4   1       12.45     -125.61    131.92 o 
  12   4   1     1264.21     1143.96    216.58 o 
  14   4   1     2062.90     1464.84    251.38 o 
  16   4   1      366.58      213.48    310.06 o 
  18   4   1       38.82       64.16    369.88 o 
  20   4   1      252.81      106.73    435.65 o 
  22   4   1     1067.41     1585.39    606.34 o 
 -23   5   1     1402.13      823.59    612.26 o 
 -21   5   1       12.06      164.44    417.92 o 
 -19   5   1     2128.51     2495.86    456.55 o 
 -17   5   1      170.83     -268.13    268.13 o 
 -15   5   1     6036.49     4999.74    628.96 o 
 -13   5   1     6400.70     5455.26    655.44 o 
 -11   5   1        6.36        7.17    114.03 o 
  -9   5   1    12786.41    12615.50    369.55 o 
  -7   5   1     2137.60     2519.60    252.38 o 
  -5   5   1    52695.95    53701.46    487.66 o 
  -3   5   1       46.77       33.00     61.07 o 
  -1   5   1     9262.24     9376.99    204.89 o 
   1   5   1     3641.84     3614.93    176.01 o 
   3   5   1    40837.53    39738.14    444.10 o 
   5   5   1    35533.76    34169.96    420.52 o 
   7   5   1      373.21      258.17    104.45 o 
   9   5   1    15564.66    15411.11    412.09 o 
  11   5   1      936.76      545.48    176.02 o 
  13   5   1     6624.97     6703.99    471.44 o 
  15   5   1     7451.69     8007.28    770.08 o 
  17   5   1        9.70      164.97    319.08 o 
  19   5   1      313.98       90.73    432.19 o 
  21   5   1       93.74      203.78    500.53 o 
 -22   6   1     2690.47     2246.53    574.90 o 
 -20   6   1       57.44      411.67    390.95 o 
 -18   6   1     1016.33      771.02    396.19 o 
 -16   6   1     2399.74     1592.85    393.67 o 
 -14   6   1    13731.32    12742.59    706.52 o 
 -12   6   1      293.04      193.95    154.52 o 
 -10   6   1    49933.09    51226.17    769.26 o 
  -8   6   1    21896.83    22554.83    446.35 o 
  -6   6   1    96942.50    96602.01    737.43 o 
  -4   6   1   178504.78   177507.36   1048.81 o 
  -2   6   1    17708.90    17505.86    282.99 o 
   0   6   1    27876.42    26483.25    330.53 o 
   2   6   1       95.68        4.80     85.78 o 
   4   6   1    18083.35    17663.11    338.15 o 
   6   6   1     8679.42     9079.15    279.83 o 
   8   6   1    31944.22    31234.51    534.33 o 
  10   6   1    10485.49    10474.55    409.43 o 
  12   6   1    12766.25    12896.46    578.85 o 
  14   6   1    29967.13    33466.28   1064.27 o 
  16   6   1     3824.00     3929.67    520.28 o 
  18   6   1     1060.78     1046.59    467.14 o 
  20   6   1      119.74      217.88    668.33 o 
  22   6   1      411.07      621.39    619.06 o 
 -23   7   1     2907.17     2661.68    658.99 o 
 -21   7   1     2649.19     3686.26    631.38 o 
 -19   7   1      814.30     1118.61    494.90 o 
 -17   7   1      308.32     -310.44    351.73 o 
 -15   7   1     1932.97     1731.50    399.15 o 
 -13   7   1       96.59      -91.37    158.13 o 
 -11   7   1    13763.60    14332.42    505.21 o 
  -9   7   1    19003.38    19868.65    491.82 o 
  -7   7   1    12029.54    11665.17    366.14 o 
  -5   7   1   185545.44   182203.42   1164.33 o 
  -3   7   1    85710.95    83365.04    648.91 o 
  -1   7   1     5988.12     6088.96    209.24 o 
   1   7   1      317.65      335.52     72.01 o 
   3   7   1      117.75       31.12     91.15 o 
   5   7   1     1059.98      843.82    146.43 o 
   7   7   1    16866.75    18370.37    565.75 o 
   9   7   1    11195.60    11355.13    410.20 o 
  11   7   1     2594.46     2516.38    366.06 o 
  13   7   1    32579.74    33733.36    985.27 o 
  15   7   1    12009.80    13359.57    801.06 o 
  17   7   1      591.45      245.47    440.45 o 
  19   7   1      177.69      827.79    519.04 o 
  21   7   1       19.74       94.95    487.36 o 
 -22   8   1     1344.87     2089.78    635.31 o 
 -20   8   1     3497.34     4167.27   1141.32 o 
 -18   8   1     4588.57     5729.04    684.07 o 
 -16   8   1        0.59     -335.64    335.64 o 
 -14   8   1     1962.92     1440.74    350.21 o 
 -12   8   1     2070.14     1379.85    201.85 o 
 -10   8   1     3102.20     2571.66    315.40 o 
  -8   8   1      431.64      434.95    158.92 o 
  -6   8   1     5380.67     4961.63    314.06 o 
  -4   8   1    24602.87    24098.00    406.95 o 
  -2   8   1    81547.77    81988.09    766.75 o 
   0   8   1    39316.59    38757.56    491.39 o 
   2   8   1      110.35      -22.50    100.88 o 
   4   8   1     7720.35     6971.55    304.13 o 
   6   8   1    24996.05    25309.87    586.23 o 
   8   8   1      782.41      462.21    115.77 o 
  10   8   1     3853.14     4011.83    322.90 o 
  12   8   1     8890.47     8837.96    664.58 o 
  14   8   1     9937.05    10263.42    719.08 o 
  16   8   1     2600.04     2362.24    525.57 o 
  18   8   1      768.63     1159.44    747.94 o 
  20   8   1      146.21      -23.93    500.12 o 
 -21   9   1     1699.24     1787.07    497.49 o 
 -19   9   1     7181.21     7411.05    981.98 o 
 -17   9   1     2714.85     3015.33    455.07 o 
 -15   9   1     1491.86     1283.78    351.66 o 
 -13   9   1     4712.79     3920.25    391.10 o 
 -11   9   1      802.45      575.13    150.94 o 
  -9   9   1    10515.31     9630.97    529.89 o 
  -7   9   1     1118.17     1027.66    173.72 o 
  -5   9   1        3.17        4.85    103.53 o 
  -3   9   1    16576.59    17093.85    482.36 o 
  -1   9   1    77916.75    76026.81    884.63 o 
   1   9   1    26869.05    26717.38    492.60 o 
   3   9   1    13867.85    13605.93    287.58 o 
   5   9   1    25357.20    25199.14    626.87 o 
   7   9   1      198.22       69.73    174.81 o 
   9   9   1    19449.82    20875.21    532.36 o 
  11   9   1    12372.98    13325.68    663.24 o 
  13   9   1     1093.98      816.67    337.00 o 
  15   9   1       52.12      148.68    317.95 o 
  17   9   1     1860.52     1938.11    527.02 o 
  19   9   1     1500.63     1918.08    640.29 o 
 -20  10   1     2736.67     2533.65    657.86 o 
 -18  10   1     6157.48     5513.64    597.39 o 
 -16  10   1      409.84      277.63    330.97 o 
 -14  10   1     2979.46     2253.53    493.39 o 
 -12  10   1      250.92      470.00    311.18 o 
 -10  10   1    23288.69    25570.71    747.94 o 
  -8  10   1    18471.30    17992.22    596.24 o 
  -6  10   1     1502.49     1278.90    179.72 o 
  -4  10   1     7877.74     8626.29    257.47 o 
  -2  10   1    16298.96    16646.02    515.85 o 
   0  10   1    43896.07    43787.31    764.17 o 
   2  10   1     6057.02     5468.41    427.23 o 
   4  10   1    11904.29    12191.36    352.09 o 
   6  10   1      577.80      442.40    228.71 o 
   8  10   1    21303.96    21652.34    756.22 o 
  10  10   1    17554.12    18388.68    712.60 o 
  12  10   1      282.94       45.15    284.88 o 
  14  10   1     2208.54     2422.09    423.86 o 
  16  10   1      305.55      130.95    410.27 o 
  18  10   1     2371.97     2311.73    541.68 o 
 -19  11   1      592.43      227.61    438.79 o 
 -17  11   1     1414.69     1584.71    440.67 o 
 -15  11   1      437.32     -297.13    297.13 o 
 -13  11   1      644.53       11.83    328.44 o 
 -11  11   1     8962.76    10155.88    680.56 o 
  -9  11   1    16910.85    19541.32    807.31 o 
  -7  11   1       92.83      144.35    145.66 o 
  -5  11   1     5829.55     5689.64    391.37 o 
  -3  11   1     3566.04     2870.11    238.78 o 
  -1  11   1     6152.63     4976.71    399.31 o 
   1  11   1    12341.31    12410.70    479.76 o 
   3  11   1      930.79      675.27    196.24 o 
   5  11   1      567.46      661.28    169.60 o 
   7  11   1    12225.24    11958.53    595.23 o 
   9  11   1    13691.91    13922.06    692.37 o 
  11  11   1     2180.77     1836.52    387.81 o 
  13  11   1     2044.65     1460.28    389.29 o 
  15  11   1       37.68     -139.07    407.46 o 
  17  11   1      183.94      291.87    432.57 o 
  19  11   1      980.58      891.62    585.35 o 
 -18  12   1        5.25     -530.93    530.93 o 
 -16  12   1     1625.75     1591.42    448.86 o 
 -14  12   1     4920.19     4841.59    541.03 o 
 -12  12   1     6435.71     6407.83    899.40 o 
 -10  12   1     5213.51     4897.62    512.14 o 
  -8  12   1     4164.12     3783.60    414.72 o 
  -6  12   1      256.71      -26.61    134.36 o 
  -4  12   1       98.71       31.27    153.55 o 
  -2  12   1     3636.14     2339.88    275.76 o 
   0  12   1      544.82      508.86    187.66 o 
   2  12   1     5168.81     4186.58    367.92 o 
   4  12   1    17036.89    19139.02    587.77 o 
   6  12   1    19715.54    21578.13    517.41 o 
   8  12   1     8736.34     8694.81    928.93 o 
  10  12   1      459.74      -65.28    285.61 o 
  12  12   1       52.22     -106.42    323.17 o 
  14  12   1       55.75      -46.12    384.79 o 
  16  12   1       82.56     -162.12    416.44 o 
  18  12   1       42.64     -362.28    471.48 o 
 -17  13   1       65.97      -11.11    592.44 o 
 -15  13   1     6885.59     7427.36   1105.45 o 
 -13  13   1    10761.04    13368.18    935.38 o 
 -11  13   1     1692.69      937.13    357.88 o 
  -9  13   1       19.05      -77.85    308.12 o 
  -7  13   1     3418.87     2923.99    319.42 o 
  -5  13   1     5713.08     5573.72    409.92 o 
  -3  13   1        1.38     -152.26    152.26 o 
  -1  13   1    13231.75    13325.13    764.34 o 
   1  13   1      546.15       66.32    146.24 o 
   3  13   1    23956.27    27522.17    871.62 o 
   5  13   1    38835.77    43662.76    911.41 o 
   7  13   1     8422.74     9180.06    699.19 o 
   9  13   1      411.89     -171.28    282.49 o 
  11  13   1      361.56       -2.45    333.27 o 
  13  13   1      633.32       85.35    423.44 o 
  15  13   1      152.96     -381.13    382.13 o 
  17  13   1        0.57     -378.62    698.97 o 
 -16  14   1      387.30      125.70    627.47 o 
 -14  14   1     7998.14     9710.49    899.71 o 
 -12  14   1     4446.70     3786.99    632.14 o 
 -10  14   1       16.14      -70.73    353.88 o 
  -8  14   1        4.71     -271.64    271.64 o 
  -6  14   1     3933.44     3321.71    481.27 o 
  -4  14   1     5188.45     5158.25    553.24 o 
  -2  14   1      103.96     -263.18    297.59 o 
   0  14   1     6308.86     5257.62    645.16 o 
   2  14   1     1890.66     1269.67    348.71 o 
   4  14   1    25678.35    29516.26    926.80 o 
   6  14   1    10745.74    10968.72   1623.53 o 
   8  14   1        2.27     -305.10    305.10 o 
  10  14   1      830.09      608.82    424.39 o 
  12  14   1      251.07      166.46    451.22 o 
  14  14   1     2069.62     1755.26    545.59 o 
  16  14   1      161.52     -123.39    665.52 o 
 -15  15   1      617.43     -216.49    642.19 o 
 -13  15   1     2180.29     2377.44    590.34 o 
 -11  15   1      433.43     -100.81    392.30 o 
  -9  15   1       50.99     -340.11    340.11 o 
  -7  15   1     1895.04     1106.63    429.86 o 
  -5  15   1     3586.36     3142.14    435.66 o 
  -3  15   1     2271.30     1833.31    413.29 o 
  -1  15   1        6.06     -250.07    296.93 o 
   1  15   1      114.45     -319.27    319.27 o 
   3  15   1     5792.46     5210.12    578.76 o 
   5  15   1     6073.91     5634.14    522.27 o 
   7  15   1       97.34     -299.68    299.68 o 
   9  15   1       14.80     -122.90    349.41 o 
  11  15   1      107.15     -290.93    442.50 o 
  13  15   1     1724.77     1058.57    634.92 o 
  15  15   1      540.96     1856.79   1336.26 o 
 -14  16   1       36.12     -197.08    553.30 o 
 -12  16   1      149.54        5.94    468.56 o 
 -10  16   1      921.15      471.42    519.61 o 
  -8  16   1      416.57     -257.43    353.15 o 
  -6  16   1     1198.51      634.02    435.25 o 
  -4  16   1     2566.01     2218.91    430.21 o 
  -2  16   1     3880.15     3117.55    483.29 o 
   0  16   1     3965.97     3313.92    589.37 o 
   2  16   1     1021.71      215.05    366.12 o 
   4  16   1        2.67     -384.85    384.85 o 
   6  16   1       78.72     -381.32    381.32 o 
   8  16   1       19.57      -26.30    401.05 o 
  10  16   1      962.51      226.84    510.56 o 
  12  16   1      764.54      243.89    623.65 o 
 -13  17   1      358.97      466.73    688.20 o 
 -11  17   1      871.16      916.09    595.65 o 
  -9  17   1     1786.53     1999.17    689.60 o 
  -7  17   1      439.99     -630.54    630.54 o 
  -5  17   1        3.25     -355.42    355.42 o 
  -3  17   1     1451.85      805.49    603.30 o 
  -1  17   1    12153.14    12061.32   1880.94 o 
   1  17   1     3744.82     2918.36    763.68 o 
   3  17   1      134.02     -366.99    366.99 o 
   5  17   1     3078.22     1792.12    988.78 o 
   7  17   1       41.51      -94.17    392.21 o 
   9  17   1     1881.43     1121.71    953.84 o 
  11  17   1     1505.49      651.95    747.96 o 
 -10  18   1     1222.38     1536.95    657.70 o 
  -8  18   1     1370.75     1353.92    700.06 o 
  -6  18   1      170.89     -503.80    503.80 o 
  -4  18   1      285.43      -69.53    474.26 o 
  -2  18   1     1341.77      141.47    596.63 o 
   0  18   1    11336.47    10436.80   1941.56 o 
   2  18   1      172.03     -369.69    369.69 o 
   4  18   1     1151.84      926.27    498.21 o 
   6  18   1      436.14     -382.03    628.81 o 
   8  18   1      852.00      428.51    649.42 o 
  -7  19   1      354.41      908.29    645.02 o 
  -5  19   1      331.81     -285.15    641.49 o 
  -3  19   1     1578.58      605.58    609.73 o 
  -1  19   1     1441.72      916.32    812.68 o 
   1  19   1     1180.73      205.45    500.01 o 
   3  19   1       95.83      -86.45    541.64 o 
   5  19   1       36.47     -653.50    653.50 o 
 -24   0   2      797.41     1026.15    790.55 o 
 -22   0   2     1863.68     1541.90    616.94 o 
 -20   0   2    18366.02    20305.09   1261.02 o 
 -18   0   2     8998.04     8624.44    804.20 o 
 -16   0   2     5152.98     4638.18    595.72 o 
 -14   0   2    72449.89    70922.80   1835.48 o 
 -12   0   2      794.10      927.67    185.93 o 
 -10   0   2   172450.02   166051.77   2067.77 o 
  -8   0   2   243963.78   235684.45   1991.36 o 
  -6   0   2    44835.04    45802.62    509.26 o 
  -4   0   2    20244.91    19914.62    274.11 o 
  -2   0   2    20860.63    21644.97    250.02 o 
   0   0   2    99910.46   100371.15   1389.86 o 
   2   0   2    44065.62    43668.75   1485.79 o 
   4   0   2   111439.78   108541.20   1120.72 o 
   6   0   2     1900.14     2041.48    195.77 o 
   8   0   2   119334.70   115085.09   1241.93 o 
  10   0   2   142602.03   139695.92   1729.40 o 
  12   0   2    15598.25    15842.36    731.52 o 
  14   0   2       72.13      -65.34    312.26 o 
  16   0   2      371.37      226.06    429.50 o 
  18   0   2     4158.45     4723.02    975.08 o 
  20   0   2        4.22      382.47    713.36 o 
  22   0   2      346.09      441.38    809.61 o 
 -25   1   2     1014.18        3.94    537.25 o 
 -23   1   2      899.01      509.89    429.42 o 
 -21   1   2     6005.73     5775.73    571.18 o 
 -19   1   2    10764.16    11286.31    669.16 o 
 -17   1   2      744.01      355.78    272.43 o 
 -15   1   2    19447.95    18896.89    581.61 o 
 -13   1   2    14334.16    13860.49    377.19 o 
 -11   1   2    34680.22    33589.73    490.76 o 
  -9   1   2   159426.89   156664.25    986.01 o 
  -7   1   2    93086.50    89196.73    633.31 o 
  -5   1   2    76356.16    76000.15    553.30 o 
  -3   1   2    53167.22    54223.34    399.79 o 
  -1   1   2   126579.86   127874.20    637.42 o 
   1   1   2    24544.31    23674.81    284.24 o 
   3   1   2    87617.29    87440.48    652.95 o 
   5   1   2    55721.13    57738.82    563.70 o 
   7   1   2    29796.85    28320.93    387.11 o 
   9   1   2   127480.19   126933.63   1174.83 o 
  11   1   2    59873.57    60036.21    834.53 o 
  13   1   2     5688.74     5602.21    314.51 o 
  15   1   2      929.42     1015.95    340.83 o 
  17   1   2     1675.39     1939.63    422.78 o 
  19   1   2      807.37      578.21    504.46 o 
  21   1   2       52.35     -342.94    467.94 o 
 -24   2   2     1385.98     1791.86    611.58 o 
 -22   2   2     1995.08     1777.39    450.51 o 
 -20   2   2     2089.25     2265.04    440.71 o 
 -18   2   2     1482.29     1072.10    328.91 o 
 -16   2   2     1378.23      910.76    248.12 o 
 -14   2   2     3230.97     2277.69    250.20 o 
 -12   2   2     1769.72     1409.05    136.06 o 
 -10   2   2    19545.23    20023.72    341.37 o 
  -8   2   2    10834.15    10137.78    248.08 o 
  -6   2   2   145262.69   143580.36   1115.12 o 
  -4   2   2    44901.42    46439.08    435.51 o 
  -2   2   2    45675.29    44658.94    330.95 o 
   0   2   2     3831.80     3696.49    122.75 o 
   2   2   2       99.39       19.04     59.24 o 
   4   2   2    10372.77     9718.47    220.07 o 
   6   2   2    24024.35    24224.88    377.56 o 
   8   2   2    21012.45    20886.59    446.35 o 
  10   2   2    16686.19    16791.08    455.00 o 
  12   2   2    12497.88    12456.56    439.47 o 
  14   2   2     6397.29     6259.70    423.26 o 
  16   2   2     1448.42     1281.37    376.32 o 
  18   2   2      285.92      119.91    459.58 o 
  20   2   2      264.61      259.37    474.96 o 
  22   2   2      354.26      806.67    625.70 o 
 -25   3   2      900.93      377.27    587.18 o 
 -23   3   2     2958.80     3539.42    627.19 o 
 -21   3   2      108.53      133.04    346.94 o 
 -19   3   2       28.62       88.37    292.69 o 
 -17   3   2     5157.53     4945.69    472.99 o 
 -15   3   2    35836.62    36633.30    851.68 o 
 -13   3   2    47386.21    46462.64    597.67 o 
 -11   3   2      188.53      139.25     97.08 o 
  -9   3   2     6260.70     5703.81    225.21 o 
  -7   3   2    68185.65    71535.69    603.64 o 
  -5   3   2     7033.31     7177.62    194.63 o 
  -3   3   2    22449.21    20563.06    227.31 o 
  -1   3   2     2667.04     2750.07     93.47 o 
   1   3   2     1697.88     1515.83     85.39 o 
   3   3   2   164028.09   162777.42   1037.06 o 
   5   3   2   124904.83   123391.45   1090.81 o 
   7   3   2     2624.68     2056.81    143.54 o 
   9   3   2     4757.45     4123.85    268.22 o 
  11   3   2      156.99     -141.07    141.07 o 
  13   3   2     8518.29     9549.09    442.18 o 
  15   3   2     5651.14     5598.85    514.03 o 
  17   3   2      219.73       76.98    374.66 o 
  19   3   2      131.60     -187.84    426.86 o 
  21   3   2     1485.65     1010.78    593.91 o 
 -24   4   2      923.63      837.93    571.96 o 
 -22   4   2     1271.99      746.28    426.51 o 
 -20   4   2     1229.82      727.01    365.72 o 
 -18   4   2        3.97     -239.44    262.92 o 
 -16   4   2    29022.98    29876.60    838.65 o 
 -14   4   2   118929.02   121505.17   1465.53 o 
 -12   4   2    26114.82    25815.95    541.76 o 
 -10   4   2    25622.01    26195.04    465.32 o 
  -8   4   2    15838.42    15052.11    295.00 o 
  -6   4   2      213.52      256.91     74.07 o 
  -4   4   2   110399.94   109302.30    712.32 o 
  -2   4   2      173.10      182.53     58.98 o 
   0   4   2     1975.43     1471.50     85.11 o 
   2   4   2   109789.47   106817.45    733.86 o 
   4   4   2   273593.91   268980.56   1805.12 o 
   6   4   2    65469.57    64174.77    647.00 o 
   8   4   2    11146.92    10473.01    339.21 o 
  10   4   2    22759.96    23311.30    564.83 o 
  12   4   2      961.54      618.33    214.40 o 
  14   4   2    15098.68    15754.60    647.85 o 
  16   4   2     2822.09     2452.19    422.77 o 
  18   4   2        1.28     -371.17    408.70 o 
  20   4   2     1873.92     1783.83    774.86 o 
 -23   5   2      109.04      -32.65    445.46 o 
 -21   5   2        0.88     -167.53    364.56 o 
 -19   5   2       85.52      -40.45    326.96 o 
 -17   5   2     6457.42     5082.05    470.87 o 
 -15   5   2    76395.20    80675.54   1499.62 o 
 -13   5   2    63633.84    64256.82    966.54 o 
 -11   5   2     1174.46      975.69    150.07 o 
  -9   5   2    24708.06    24713.38    432.54 o 
  -7   5   2     6128.49     5714.40    208.61 o 
  -5   5   2     9727.06     9465.30    238.36 o 
  -3   5   2     2757.46     2792.57    177.34 o 
  -1   5   2      566.85      477.65     67.00 o 
   1   5   2    30811.21    29182.55    314.58 o 
   3   5   2   282666.97   281170.56   1602.31 o 
   5   5   2   179683.06   178805.17   1140.25 o 
   7   5   2     3548.54     4038.66    269.38 o 
   9   5   2    20420.79    19697.68    478.14 o 
  11   5   2     5224.57     4922.09    342.20 o 
  13   5   2     1131.53      632.40    255.09 o 
  15   5   2     2442.17     2557.40    410.66 o 
  17   5   2     2253.49     2063.87    482.26 o 
  19   5   2     1126.35     1401.19    548.48 o 
  21   5   2     4739.37     5285.16    797.12 o 
 -24   6   2        9.11     -502.80    647.51 o 
 -22   6   2        1.56     -178.52    392.75 o 
 -20   6   2      990.98      864.91    385.76 o 
 -18   6   2     4467.45     3798.43    445.01 o 
 -16   6   2    10176.99     9816.82    665.05 o 
 -14   6   2    16005.17    16370.01    617.54 o 
 -12   6   2    25792.34    25213.78    666.93 o 
 -10   6   2     6325.27     5836.36    376.25 o 
  -8   6   2     1253.40      778.45    108.25 o 
  -6   6   2    34669.49    34388.76    447.78 o 
  -4   6   2     3297.54     2803.26    134.10 o 
  -2   6   2    23221.01    22956.65    289.87 o 
   0   6   2    53013.94    52019.59    448.80 o 
   2   6   2   157337.22   160967.91    948.88 o 
   4   6   2    30591.04    30296.81    394.96 o 
   6   6   2     4982.91     4373.98    306.38 o 
   8   6   2       17.58      -56.85    108.26 o 
  10   6   2      532.29      429.67    189.73 o 
  12   6   2      629.73      115.92    236.97 o 
  14   6   2       15.82      201.05    335.47 o 
  16   6   2     2623.31     2427.86    485.17 o 
  18   6   2     4866.15     5023.44    742.23 o 
  20   6   2     2305.87     2738.99    716.31 o 
 -23   7   2      268.37       65.93    522.45 o 
 -21   7   2     1069.91      733.64    459.28 o 
 -19   7   2     6091.36     6568.93    612.36 o 
 -17   7   2     3046.17     2390.62    559.13 o 
 -15   7   2      151.12     -177.93    177.93 o 
 -13   7   2     1069.94      602.60    192.19 o 
 -11   7   2    30529.94    31361.85    684.82 o 
  -9   7   2    45604.78    46608.30    707.91 o 
  -7   7   2    22134.91    23880.32    472.48 o 
  -5   7   2     3153.65     2357.66    166.38 o 
  -3   7   2     1807.60     1371.60    114.44 o 
  -1   7   2    81998.64    81904.94    649.72 o 
   1   7   2   105321.60   105279.47    762.78 o 
   3   7   2      151.24       57.50    101.01 o 
   5   7   2      288.36      216.15     62.46 o 
   7   7   2     8073.10     8062.48    325.06 o 
   9   7   2    12979.04    13631.78    453.72 o 
  11   7   2     2819.03     2322.46    300.79 o 
  13   7   2     1090.14      818.23    391.52 o 
  15   7   2      291.69      228.54    504.53 o 
  17   7   2     4001.23     4558.50    634.21 o 
  19   7   2     4945.13     5229.53    740.90 o 
 -22   8   2        1.15      231.86    450.63 o 
 -20   8   2     3721.41     4396.04    575.04 o 
 -18   8   2     7241.39     7001.12   1038.48 o 
 -16   8   2       51.44     -273.94    332.54 o 
 -14   8   2     8640.91     9326.28    505.73 o 
 -12   8   2      748.41      230.33    155.01 o 
 -10   8   2    41264.52    43364.74    784.09 o 
  -8   8   2    36038.58    36203.61    719.10 o 
  -6   8   2     2619.90     1826.83    164.74 o 
  -4   8   2     8121.91     8536.18    277.23 o 
  -2   8   2    44034.74    43628.95    552.20 o 
   0   8   2    53785.54    52915.50    591.29 o 
   2   8   2     1951.06     1866.69    135.73 o 
   4   8   2    15009.89    15222.27    438.41 o 
   6   8   2     1662.43     1363.80    196.42 o 
   8   8   2    28391.17    29199.45    596.48 o 
  10   8   2    29019.66    30664.18    667.81 o 
  12   8   2     1175.87      826.61    326.62 o 
  14   8   2      887.52      914.22    356.65 o 
  16   8   2     1814.56     1954.29    508.34 o 
  18   8   2     3746.53     4351.65    703.41 o 
  20   8   2      782.38     1109.81    454.57 o 
 -21   9   2     1242.75     1901.51    450.86 o 
 -19   9   2     3241.98     3845.99    528.69 o 
 -17   9   2      164.58     -281.26    281.26 o 
 -15   9   2     6433.09     7337.74    604.66 o 
 -13   9   2     4188.86     3026.83    409.27 o 
 -11   9   2    12297.03    12664.68    566.14 o 
  -9   9   2    39973.61    40629.07    848.45 o 
  -7   9   2    25223.13    25610.79    655.95 o 
  -5   9   2     1567.00     1186.31    152.77 o 
  -3   9   2    11184.43    10675.56    297.44 o 
  -1   9   2    26148.16    27522.96    529.19 o 
   1   9   2     3903.99     3692.69    311.18 o 
   3   9   2    24352.96    25027.38    456.01 o 
   5   9   2    13902.31    14424.62    511.46 o 
   7   9   2     4790.38     4212.82    353.36 o 
   9   9   2    27946.46    29301.97    822.32 o 
  11   9   2     6134.88     6283.28    533.85 o 
  13   9   2     3036.97     2470.20    414.70 o 
  15   9   2      667.04      738.66    432.98 o 
  17   9   2     1022.96      460.08    662.23 o 
  19   9   2      314.98      782.96    752.55 o 
 -22  10   2      970.27     3954.96   1596.61 o 
 -20  10   2      227.87       59.83    434.20 o 
 -18  10   2       81.34      106.28    323.25 o 
 -16  10   2       15.42      128.04    338.06 o 
 -14  10   2      467.58      431.75    289.64 o 
 -12  10   2      230.98     -105.58    222.33 o 
 -10  10   2      731.91      784.81    218.36 o 
  -8  10   2    21277.65    21758.46    651.80 o 
  -6  10   2    55830.16    56389.89    921.47 o 
  -4  10   2    26945.19    27461.36    477.68 o 
  -2  10   2     1650.07     1237.77    180.13 o 
   0  10   2      745.28      737.46    120.79 o 
   2  10   2    15617.63    16142.89    457.31 o 
   4  10   2       12.90     -106.53    131.11 o 
   6  10   2     1066.61      606.49    229.73 o 
   8  10   2     6367.87     6151.08    431.03 o 
  10  10   2     9631.21     9956.69    668.18 o 
  12  10   2     8757.37     9242.40    664.32 o 
  14  10   2     4288.55     4233.35    593.45 o 
  16  10   2      347.45       62.53    442.41 o 
  18  10   2      258.99      -78.63    473.36 o 
 -21  11   2      208.09       64.79    652.33 o 
 -19  11   2      429.23      235.66    529.33 o 
 -17  11   2        6.75      615.75    350.22 o 
 -15  11   2     1135.79      807.96    380.15 o 
 -13  11   2      671.14      201.78    253.06 o 
 -11  11   2     2590.34     2061.21    364.19 o 
  -9  11   2     1034.65      680.04    207.24 o 
  -7  11   2    36739.69    38079.57    843.57 o 
  -5  11   2    69945.45    72939.80    818.03 o 
  -3  11   2    11560.88    11095.76    478.88 o 
  -1  11   2     8074.93     7653.36    467.06 o 
   1  11   2    19418.23    21772.59    669.25 o 
   3  11   2      288.66       56.68    192.79 o 
   5  11   2     9653.72     9766.81    797.56 o 
   7  11   2     1598.51     1053.44    282.85 o 
   9  11   2      185.25      -17.84    276.63 o 
  11  11   2     4346.61     4242.59    514.34 o 
  13  11   2     9118.29     8779.65   1143.45 o 
  15  11   2     2626.76     2239.28    551.19 o 
  17  11   2      440.53      582.56    518.27 o 
 -20  12   2        1.86     -570.59    570.59 o 
 -18  12   2      742.88      519.98    560.97 o 
 -16  12   2      495.54      590.25    396.93 o 
 -14  12   2     5360.75     5905.92    911.45 o 
 -12  12   2      279.68       10.32    286.36 o 
 -10  12   2      412.68      153.48    198.53 o 
  -8  12   2      105.97       -0.95    185.07 o 
  -6  12   2    19770.71    20536.44    461.89 o 
  -4  12   2    24404.47    27233.37    697.85 o 
  -2  12   2      680.75      879.91    260.61 o 
   0  12   2    12336.55    12477.60    526.48 o 
   2  12   2      379.59       19.41    229.86 o 
   4  12   2     8405.15     8476.69    873.93 o 
   6  12   2     8044.92     9020.68    474.00 o 
   8  12   2      313.37      194.15    235.90 o 
  10  12   2      246.74     -281.69    281.69 o 
  12  12   2     3123.88     2627.62    598.74 o 
  14  12   2     4492.96     4647.46    653.45 o 
  16  12   2       53.02     -380.70    472.53 o 
 -19  13   2       18.86     -356.65    634.69 o 
 -17  13   2      201.35       57.27    498.24 o 
 -15  13   2     2921.67     3255.45    648.98 o 
 -13  13   2     3547.49     3218.90    465.05 o 
 -11  13   2      100.92     -286.90    302.75 o 
  -9  13   2     1318.27     1176.43    333.49 o 
  -7  13   2      565.21      324.51    206.51 o 
  -5  13   2     7134.65     6395.00    636.79 o 
  -3  13   2      851.73      472.85    218.65 o 
  -1  13   2      936.16      616.52    298.72 o 
   1  13   2      179.03     -170.68    258.36 o 
   3  13   2    12108.67    13129.67    733.91 o 
   5  13   2     7851.49     8110.15    729.34 o 
   7  13   2      635.32       64.73    269.55 o 
   9  13   2      430.11      -70.94    275.89 o 
  11  13   2      862.47      125.01    383.56 o 
  13  13   2      266.38      -67.66    533.50 o 
  15  13   2       46.23     -112.86    556.67 o 
 -18  14   2      227.36      265.27    688.19 o 
 -16  14   2      425.61       95.61    499.87 o 
 -14  14   2     1036.96     1638.49    550.55 o 
 -12  14   2     1601.12      836.40    582.07 o 
 -10  14   2     1099.91      375.94    443.40 o 
  -8  14   2      438.24      128.16    292.95 o 
  -6  14   2     4907.94     4527.20    506.80 o 
  -4  14   2      124.96      -19.08    207.68 o 
  -2  14   2       82.88      -53.98    296.01 o 
   0  14   2     6156.71     6029.14    669.79 o 
   2  14   2     4848.21     4697.52    488.77 o 
   4  14   2     2225.88     2443.67    447.58 o 
   6  14   2     1135.37      907.21    346.19 o 
   8  14   2      205.56     -362.96    362.96 o 
  10  14   2       34.37     -312.07    343.72 o 
  12  14   2      155.61     -453.99    453.99 o 
  14  14   2      125.84      -94.95    757.65 o 
 -17  15   2      661.23     -423.60    676.09 o 
 -15  15   2        7.62     -494.63    502.85 o 
 -13  15   2      294.64      -93.71    513.00 o 
 -11  15   2     3323.22     2210.22    555.85 o 
  -9  15   2     2759.88     1940.84    416.60 o 
  -7  15   2     1469.50      645.47    396.06 o 
  -5  15   2    18970.17    22423.66    963.12 o 
  -3  15   2       61.33      -99.22    207.45 o 
  -1  15   2     7536.64     6886.06    892.59 o 
   1  15   2    13533.50    16019.12    871.11 o 
   3  15   2     1504.16      885.78    356.40 o 
   5  15   2      358.29       98.58    370.44 o 
   7  15   2      174.61      -31.79    378.17 o 
   9  15   2     1189.39      625.19    499.19 o 
  11  15   2      223.73     -118.24    452.64 o 
  13  15   2     1453.89     1850.08    729.40 o 
 -14  16   2       31.24     -474.44    474.44 o 
 -12  16   2      174.25     -441.61    441.61 o 
 -10  16   2     2270.35     3123.62    650.08 o 
  -8  16   2       69.80     -406.22    406.22 o 
  -6  16   2     2212.02     2412.66    712.71 o 
  -4  16   2     5577.69     4845.17    737.89 o 
  -2  16   2     3003.83     1874.91    427.93 o 
   0  16   2     8278.54     7875.46    962.89 o 
   2  16   2     1774.93     1128.70    508.90 o 
   4  16   2       32.56     -356.11    356.11 o 
   6  16   2      123.61      107.24    406.33 o 
   8  16   2      987.26      -10.90    460.32 o 
  10  16   2      172.99     -454.65    454.65 o 
  12  16   2      439.25      423.61    632.22 o 
 -13  17   2        1.92     -474.98    474.98 o 
 -11  17   2      158.97      172.52    522.89 o 
  -9  17   2     1096.85      910.12    613.40 o 
  -7  17   2      204.24      -83.90    505.36 o 
  -5  17   2     1066.34      325.45    568.19 o 
  -3  17   2        0.20     -344.31    344.31 o 
  -1  17   2     2015.33      799.32    556.45 o 
   1  17   2     2178.41     1326.58    701.53 o 
   3  17   2       54.36     -357.26    403.75 o 
   5  17   2       50.28     -399.79    399.79 o 
   7  17   2       52.45     -435.39    444.98 o 
   9  17   2      232.17     -490.11    490.11 o 
 -10  18   2      206.98      -72.05    627.38 o 
  -8  18   2      422.30      508.96    571.49 o 
  -6  18   2      546.31      491.89    551.88 o 
  -4  18   2       56.61     -466.83    466.83 o 
  -2  18   2       34.73     -497.37    505.38 o 
   0  18   2      129.50     -154.67    463.74 o 
   2  18   2       11.70     -458.98    458.98 o 
   4  18   2       36.61     -427.73    560.10 o 
   6  18   2        6.76     -490.68    490.68 o 
   8  18   2       54.18     -135.06    659.45 o 
  -7  19   2      269.78     -227.45    570.65 o 
  -5  19   2     5081.65     6366.04    953.91 o 
  -3  19   2       43.51     -532.49    532.49 o 
  -1  19   2      586.41      187.63    559.33 o 
   1  19   2     1096.46      664.29    606.05 o 
   3  19   2       10.63      -69.14    603.22 o 
   5  19   2      365.92     -179.73    771.77 o 
 -25   1   3     1785.36     1638.18    553.02 o 
 -23   1   3     1211.68      621.73    389.95 o 
 -21   1   3     1134.53     1478.64    390.30 o 
 -19   1   3    12758.68    12759.16    748.01 o 
 -17   1   3     5249.88     4067.68    439.14 o 
 -15   1   3     3810.32     3135.09    268.22 o 
 -13   1   3     7097.92     6490.68    303.92 o 
 -11   1   3        1.40      -13.02     79.32 o 
  -9   1   3       29.01      253.08     80.55 o 
  -7   1   3    26251.30    26144.49    306.78 o 
  -5   1   3    96348.50    98087.79    562.92 o 
  -3   1   3     7985.11     8277.46    130.64 o 
  -1   1   3   132109.55   133404.84    705.99 o 
   1   1   3    66722.23    65347.41    578.60 o 
   3   1   3     5430.09     5052.87    161.52 o 
   5   1   3    48877.23    48050.29    537.60 o 
   7   1   3     5869.76     5991.76    250.04 o 
   9   1   3     1157.66     1284.50    174.24 o 
  11   1   3     1039.42      873.50    172.38 o 
  13   1   3     4990.20     5140.13    328.99 o 
  15   1   3      582.90      328.51    315.86 o 
  17   1   3     2263.11     2215.74    571.31 o 
  19   1   3     2285.13     3044.55    665.68 o 
  21   1   3       59.55      113.54    590.16 o 
 -24   2   3     3587.19     3016.60    547.73 o 
 -22   2   3      193.37     -248.47    351.81 o 
 -20   2   3    16702.19    17986.32    838.29 o 
 -18   2   3    40718.66    41488.44    964.84 o 
 -16   2   3      267.20      -30.44    119.74 o 
 -14   2   3    12058.15    11777.10    427.52 o 
 -12   2   3     4444.90     4255.94    230.69 o 
 -10   2   3      740.79      482.32     92.09 o 
  -8   2   3    10001.29     9948.95    235.01 o 
  -6   2   3   101893.96   102124.27    690.54 o 
  -4   2   3    13463.45    13815.79    199.56 o 
  -2   2   3   319021.09   314397.56   1957.71 o 
   0   2   3   596142.25   582598.94   3807.62 o 
   2   2   3    27258.42    26815.16    327.42 o 
   4   2   3    81258.53    79307.67    650.57 o 
   6   2   3    42830.43    42222.47    523.45 o 
   8   2   3        4.04      -77.19    103.33 o 
  10   2   3      497.17      335.82    150.52 o 
  12   2   3     3277.88     3578.25    324.00 o 
  14   2   3     1872.86     1932.32    367.73 o 
  16   2   3     8857.84     8701.45    775.49 o 
  18   2   3     8442.18     9424.54    920.97 o 
  20   2   3      906.14      662.58    518.65 o 
 -25   3   3     1506.62      839.79    525.86 o 
 -23   3   3     1328.98     1037.11    433.78 o 
 -21   3   3     1843.07     1266.11    389.62 o 
 -19   3   3    21939.26    22613.14    811.86 o 
 -17   3   3    12385.29    13140.11    641.45 o 
 -15   3   3       34.27      -29.15    125.27 o 
 -13   3   3     7152.67     6050.50    501.06 o 
 -11   3   3     1839.12     1358.14    147.77 o 
  -9   3   3       84.41       18.07     81.72 o 
  -7   3   3    33700.12    33115.43    512.90 o 
  -5   3   3    65021.89    66210.12    535.57 o 
  -3   3   3    43987.18    44169.51    359.49 o 
  -1   3   3   212539.02   210458.69   1002.49 o 
   1   3   3   130288.92   129096.22    763.52 o 
   3   3   3      380.08      472.73     91.37 o 
   5   3   3    38761.23    38324.58    466.65 o 
   7   3   3    12634.27    12443.72    321.40 o 
   9   3   3        7.35      -86.02     86.02 o 
  11   3   3     1687.84     1491.49    249.22 o 
  13   3   3      980.67     1124.25    266.37 o 
  15   3   3     2083.73     2109.82    465.20 o 
  17   3   3     8422.47     9164.63   1088.72 o 
  19   3   3     2010.28     2319.85    589.13 o 
  21   3   3        0.19       59.37    684.03 o 
 -24   4   3       20.63      -67.64    389.19 o 
 -22   4   3        1.88       69.85    353.32 o 
 -20   4   3     1556.09     1158.30    394.09 o 
 -18   4   3     2958.67     2289.44    349.90 o 
 -16   4   3    11599.32    11138.44    366.36 o 
 -14   4   3     1591.48     1013.04    175.49 o 
 -12   4   3     4912.34     4710.80    457.28 o 
 -10   4   3    14829.31    14666.33    367.47 o 
  -8   4   3    14111.21    14631.36    311.82 o 
  -6   4   3     7815.32     8139.89    205.76 o 
  -4   4   3    42163.28    41166.17    393.26 o 
  -2   4   3    38595.50    39171.52    350.44 o 
   0   4   3    37849.61    38740.74    347.88 o 
   2   4   3     6917.24     7578.10    308.62 o 
   4   4   3      826.91      930.19    122.28 o 
   6   4   3     3862.38     3390.30    229.19 o 
   8   4   3    12331.73    13134.29    431.19 o 
  10   4   3     1675.91     1539.27    232.39 o 
  12   4   3      184.68       40.85    193.72 o 
  14   4   3     3634.03     3906.26    450.59 o 
  16   4   3     2061.73     2144.09    533.77 o 
  18   4   3      909.27      558.03    509.66 o 
  20   4   3        6.65      171.27    555.83 o 
 -25   5   3     1080.85      642.20    494.45 o 
 -23   5   3     1487.14     1806.24    498.42 o 
 -21   5   3       40.54      -27.39    351.82 o 
 -19   5   3     2534.52     2238.82    410.46 o 
 -17   5   3      847.96      636.17    275.83 o 
 -15   5   3    13784.70    14678.21    580.38 o 
 -13   5   3    15956.86    16340.48    538.72 o 
 -11   5   3    10446.50    10775.45    425.65 o 
  -9   5   3     6175.22     5419.23    218.46 o 
  -7   5   3    12947.10    13503.29    277.87 o 
  -5   5   3    82054.77    83722.99   1134.15 o 
  -3   5   3    22828.03    23080.61    305.69 o 
  -1   5   3    26787.17    26432.31    284.33 o 
   1   5   3     4553.59     4345.28    146.04 o 
   3   5   3    28482.09    28812.54    404.25 o 
   5   5   3    30567.35    31898.98    465.38 o 
   7   5   3       61.75     -117.44    117.44 o 
   9   5   3    10677.53    10277.48    379.66 o 
  11   5   3     2606.59     2412.40    285.95 o 
  13   5   3     9272.15     9839.37    640.30 o 
  15   5   3     2642.87     2989.69    494.03 o 
  17   5   3       10.01      465.58    435.64 o 
  19   5   3      686.32      109.12    722.15 o 
 -24   6   3     2812.00     2515.85    598.54 o 
 -22   6   3      764.20      834.51    436.62 o 
 -20   6   3     3258.53     3538.11    543.60 o 
 -18   6   3     9008.84     9160.84    643.61 o 
 -16   6   3     1366.55      899.23    245.48 o 
 -14   6   3    22934.82    23657.00    732.32 o 
 -12   6   3      632.35      267.48    155.14 o 
 -10   6   3     3109.87     2315.35    228.78 o 
  -8   6   3     1078.89      810.57    102.21 o 
  -6   6   3    95281.93    94879.22    750.43 o 
  -4   6   3    30061.26    29002.10    365.24 o 
  -2   6   3    45140.49    48448.51    619.19 o 
   0   6   3   104917.98   102742.54    717.90 o 
   2   6   3      163.01      109.76     36.63 o 
   4   6   3    53425.61    52180.29    592.41 o 
   6   6   3    22784.10    22531.64    468.81 o 
   8   6   3      210.53      -40.99    131.48 o 
  10   6   3      111.14     -162.50    162.50 o 
  12   6   3     7533.94     8150.00    597.99 o 
  14   6   3     7267.85     6678.34    923.73 o 
  16   6   3      915.28     1497.30    537.70 o 
  18   6   3     1550.86     1156.39    562.04 o 
  20   6   3      198.92      351.02    614.50 o 
 -23   7   3     2586.71     3666.74    600.96 o 
 -21   7   3      174.00      561.05    402.26 o 
 -19   7   3     8121.87     9868.40    704.53 o 
 -17   7   3     2410.30     2119.13    408.73 o 
 -15   7   3     2596.20     1971.49    391.04 o 
 -13   7   3    16473.54    17193.53    614.04 o 
 -11   7   3     9537.35    10059.98    431.17 o 
  -9   7   3     1543.17      907.00    145.65 o 
  -7   7   3    64171.27    64532.47    714.16 o 
  -5   7   3    55419.74    56526.29    539.87 o 
  -3   7   3     2196.33     1725.25    112.67 o 
  -1   7   3    56987.21    56728.61    547.33 o 
   1   7   3    55362.01    54766.95    581.95 o 
   3   7   3     2845.87     2305.89    167.14 o 
   5   7   3    40687.02    41775.77    625.86 o 
   7   7   3     9701.47     9422.08    366.54 o 
   9   7   3     2813.19     2867.88    309.96 o 
  11   7   3     6214.27     6258.24    445.25 o 
  13   7   3     4677.77     5122.03    562.00 o 
  15   7   3       19.02      482.52    598.71 o 
  17   7   3     3753.50     4179.13    646.74 o 
  19   7   3      647.32      518.24    557.37 o 
 -24   8   3      491.33      145.22    573.89 o 
 -22   8   3      640.38     1125.78    495.29 o 
 -20   8   3       25.35      246.82    342.65 o 
 -18   8   3      772.00       82.78    441.47 o 
 -16   8   3     3567.44     2882.55    491.65 o 
 -14   8   3      161.96       98.45    158.39 o 
 -12   8   3    27898.07    29293.52    711.17 o 
 -10   8   3    34889.20    34727.58    736.15 o 
  -8   8   3    61602.54    61676.58    889.16 o 
  -6   8   3     6783.19     6118.12    289.48 o 
  -4   8   3     1082.13      614.70    114.28 o 
  -2   8   3    17456.15    17458.95    380.53 o 
   0   8   3     2338.05     1994.30    182.24 o 
   2   8   3     1682.24     1624.99    154.61 o 
   4   8   3     5821.79     5655.81    272.17 o 
   6   8   3    18775.10    19101.42    422.53 o 
   8   8   3    33457.09    34441.08    676.87 o 
  10   8   3    12700.65    13269.77    604.28 o 
  12   8   3      865.04      653.88    323.21 o 
  14   8   3      694.80      829.13    415.25 o 
  16   8   3      660.32      862.31    585.23 o 
  18   8   3       99.77      246.67    378.47 o 
 -23   9   3       20.22     -865.82   1051.91 o 
 -21   9   3      796.30      444.16    408.86 o 
 -19   9   3     2925.82     2640.17    513.39 o 
 -17   9   3      323.09     -250.85    250.85 o 
 -15   9   3     4278.69     3941.94    416.58 o 
 -13   9   3      849.21      310.43    180.14 o 
 -11   9   3    41971.95    42235.32    892.36 o 
  -9   9   3    55467.66    56501.57    980.85 o 
  -7   9   3     2561.59     1743.14    240.84 o 
  -5   9   3     7264.87     7398.62    337.90 o 
  -3   9   3     6232.19     6496.30    217.69 o 
  -1   9   3    12025.94    11824.03    371.00 o 
   1   9   3     7059.08     6907.98    368.41 o 
   3   9   3     3033.26     3070.50    240.67 o 
   5   9   3      110.11       27.31    158.24 o 
   7   9   3    17399.11    17715.24    581.59 o 
   9   9   3    33814.85    35148.54    792.63 o 
  11   9   3      821.42      775.39    328.69 o 
  13   9   3     1368.91      988.67    414.14 o 
  15   9   3     1459.78     1344.89    538.25 o 
  17   9   3      223.50       22.32    542.91 o 
 -22  10   3       11.47     -139.11    724.61 o 
 -20  10   3     2263.94     2615.75    616.06 o 
 -18  10   3     4711.95     5251.42    568.47 o 
 -16  10   3       87.71     -270.95    270.95 o 
 -14  10   3     2432.29     2277.87    348.17 o 
 -12  10   3     5295.57     4170.41    418.80 o 
 -10  10   3    14461.30    14858.15    622.34 o 
  -8  10   3     6075.19     5237.23    400.54 o 
  -6  10   3     2318.73     2037.31    208.99 o 
  -4  10   3    10177.94    10069.45    364.59 o 
  -2  10   3    28291.89    29523.12    617.24 o 
   0  10   3    23302.34    24419.57    606.32 o 
   2  10   3     1604.62     1378.68    217.99 o 
   4  10   3     3718.66     3663.22    278.43 o 
   6  10   3      605.22      379.45    204.33 o 
   8  10   3    10732.63    10906.27    577.16 o 
  10  10   3     7290.47     8032.60    734.83 o 
  12  10   3      388.73      258.21    390.35 o 
  14  10   3     2096.64     1932.48    499.62 o 
  16  10   3      405.31       88.41    486.35 o 
  18  10   3     1223.12      217.02   1250.81 o 
 -21  11   3     1080.16      752.33    658.16 o 
 -19  11   3     6124.71     7721.02    807.03 o 
 -17  11   3     3123.58     2128.16    686.43 o 
 -15  11   3       50.04     -249.50    249.50 o 
 -13  11   3      860.22      729.97    267.27 o 
 -11  11   3      895.40      633.87    227.88 o 
  -9  11   3    24799.40    24650.71    728.78 o 
  -7  11   3     3677.53     2886.79    333.31 o 
  -5  11   3     1708.53     1468.20    166.66 o 
  -3  11   3     4036.19     3378.94    290.60 o 
  -1  11   3    29011.03    29836.37    628.79 o 
   1  11   3    38616.69    40305.68    839.78 o 
   3  11   3      898.52      781.19    239.40 o 
   5  11   3      406.80      295.68    209.51 o 
   7  11   3     2565.59     1891.61    288.88 o 
   9  11   3     1636.06     1088.92    315.75 o 
  11  11   3       31.56     -299.04    344.36 o 
  13  11   3      422.69      530.68    442.94 o 
  15  11   3      358.35       53.34    465.47 o 
  17  11   3     3290.06     3270.43    715.56 o 
 -20  12   3      589.37       12.45    518.24 o 
 -18  12   3     2970.35     2029.35   1022.33 o 
 -16  12   3     5839.41     5872.73    750.97 o 
 -14  12   3     3001.09     2698.21    522.42 o 
 -12  12   3      571.77       89.87    252.08 o 
 -10  12   3     4400.32     3573.76    400.90 o 
  -8  12   3      499.99       98.00    207.35 o 
  -6  12   3      566.19      479.31    143.36 o 
  -4  12   3    10179.44    10859.54    496.59 o 
  -2  12   3    15861.91    16376.46    610.47 o 
   0  12   3     8739.86     8685.19    836.75 o 
   2  12   3    11703.09    11987.18    662.57 o 
   4  12   3     3285.38     3322.39    356.30 o 
   6  12   3       82.96      -49.87    214.76 o 
   8  12   3     3336.11     3121.29    368.24 o 
  10  12   3      653.39      378.19    330.11 o 
  12  12   3      264.79      119.82    396.01 o 
  14  12   3     1810.49     2348.46    598.38 o 
  16  12   3     2348.23     2219.57    706.57 o 
 -19  13   3        8.85       11.81    509.72 o 
 -17  13   3     2656.47     1707.40    806.58 o 
 -15  13   3    11350.02    13157.65   1154.46 o 
 -13  13   3     2670.86     2144.59    421.23 o 
 -11  13   3     4036.41     3202.81    535.42 o 
  -9  13   3    12260.12    12346.72    674.98 o 
  -7  13   3      631.53      135.85    209.90 o 
  -5  13   3    14466.58    17104.13    659.23 o 
  -3  13   3    15107.29    16181.63    681.09 o 
  -1  13   3     1424.30     1144.86    229.08 o 
   1  13   3     1213.76     1038.21    347.95 o 
   3  13   3    11974.33    13769.79    787.77 o 
   5  13   3     4130.07     4245.73    441.05 o 
   7  13   3     2099.34     1953.64    401.88 o 
   9  13   3     4066.54     3269.73    643.73 o 
  11  13   3        0.32     -297.69    347.88 o 
  13  13   3     3877.99     3741.31    643.75 o 
  15  13   3     3078.76     2878.74    651.15 o 
 -18  14   3       61.12     -422.29    514.24 o 
 -16  14   3     2943.78     3297.07    679.61 o 
 -14  14   3     7168.11     8269.22    832.51 o 
 -12  14   3        3.14     -433.85    433.85 o 
 -10  14   3     2670.04     2252.52    402.75 o 
  -8  14   3       32.12     -139.90    289.65 o 
  -6  14   3     6970.92     7342.48    695.01 o 
  -4  14   3    19052.80    22253.21    827.18 o 
  -2  14   3      277.20      -80.07    284.46 o 
   0  14   3      420.05     -360.42    360.42 o 
   2  14   3     3962.09     4093.51    491.27 o 
   4  14   3    10223.81    10686.37    915.97 o 
   6  14   3      213.67      310.16    378.82 o 
   8  14   3     1345.29      905.76    404.00 o 
  10  14   3      715.01      482.40    423.21 o 
  12  14   3     2577.29     2423.25    595.26 o 
  14  14   3     3881.97     3489.48   1234.39 o 
 -17  15   3      261.77     -204.76    453.43 o 
 -15  15   3     1056.19     1291.18    526.30 o 
 -13  15   3     4117.01     3464.84    915.93 o 
 -11  15   3       85.04     -360.09    360.09 o 
  -9  15   3     1806.35      866.05    463.92 o 
  -7  15   3     4444.03     4007.17    487.86 o 
  -5  15   3     5218.18     5427.32    633.93 o 
  -3  15   3     3685.08     3310.43    452.28 o 
  -1  15   3       64.78     -220.33    372.17 o 
   1  15   3        0.22     -359.31    359.31 o 
   3  15   3     2098.07     1601.91    421.51 o 
   5  15   3     1888.60     1699.77    429.96 o 
   7  15   3        8.12     -142.82    423.29 o 
   9  15   3        1.42     -409.77    409.77 o 
  11  15   3     1834.03      694.90    607.10 o 
  13  15   3     1510.24      536.06   1157.58 o 
 -16  16   3        1.40     -478.18    478.18 o 
 -14  16   3      201.64      282.88    546.77 o 
 -12  16   3     1420.81     1635.04    592.69 o 
 -10  16   3     4872.23     5987.40    742.43 o 
  -8  16   3      612.98       29.78    498.24 o 
  -6  16   3     1445.39      802.92    514.24 o 
  -4  16   3      106.39     -314.51    314.51 o 
  -2  16   3      667.19       51.40    339.10 o 
   0  16   3      546.75     -129.14    445.44 o 
   2  16   3       26.76     -347.16    407.59 o 
   4  16   3        0.69     -152.94    354.32 o 
   6  16   3      308.81     -425.15    425.15 o 
   8  16   3     2544.63     2138.65    622.33 o 
  10  16   3     2178.34     1815.01    620.97 o 
 -13  17   3      142.50     -335.71    469.63 o 
 -11  17   3     4578.06     6362.87    919.16 o 
  -9  17   3     9457.01    11646.02   1029.34 o 
  -7  17   3      749.45      647.81    546.33 o 
  -5  17   3       95.54     -430.19    430.19 o 
  -3  17   3       13.92     -302.41    389.93 o 
  -1  17   3     1909.47     1383.67    591.69 o 
   1  17   3      866.63      181.62    501.88 o 
   3  17   3       99.87     -317.73    421.68 o 
   5  17   3        7.75     -480.22    480.22 o 
   7  17   3     3190.10     2771.52    671.17 o 
   9  17   3     4329.57     4061.06    732.34 o 
 -12  18   3     1158.12      911.76    683.09 o 
 -10  18   3     4869.62     7155.35    867.43 o 
  -8  18   3     3079.90     3166.05    705.96 o 
  -6  18   3       17.90     -477.19    477.19 o 
  -4  18   3      170.61     -424.84    484.24 o 
  -2  18   3      372.69      228.08    527.46 o 
   0  18   3     1358.78     1182.83    547.98 o 
   2  18   3       12.17     -526.93    526.93 o 
   4  18   3      238.51     -567.89    567.89 o 
   6  18   3      989.75     -233.03    602.10 o 
  -7  19   3      445.13     -174.45    556.65 o 
  -5  19   3        0.78     -231.38    507.40 o 
  -3  19   3       17.36     -517.36    517.36 o 
  -1  19   3      353.23       66.35    612.55 o 
   1  19   3      376.84      700.45    652.28 o 
   3  19   3       40.66     -738.81    738.81 o 
 -26   0   4      681.04      386.50    883.08 o 
 -24   0   4     1498.09     1077.30    654.64 o 
 -22   0   4     1322.19      763.27    569.04 o 
 -20   0   4     3416.16     2981.54    573.16 o 
 -18   0   4     3820.46     3491.22    488.98 o 
 -16   0   4       39.13      -28.39    208.13 o 
 -14   0   4     1270.98      720.09    239.04 o 
 -12   0   4   113995.48   114951.06   1295.15 o 
 -10   0   4   337037.25   332279.88   3067.36 o 
  -8   0   4    66447.59    66544.48    677.86 o 
  -6   0   4   174435.39   175004.44   1269.20 o 
  -4   0   4   165999.58   168080.52   1282.84 o 
  -2   0   4     1286.71     1249.09    122.92 o 
   0   0   4   113262.81   110603.88    927.03 o 
   2   0   4    56689.16    54329.99    664.94 o 
   4   0   4     1970.37     1559.65    177.10 o 
   6   0   4    63235.04    62648.37    928.06 o 
   8   0   4    95171.70    95535.34   2143.40 o 
  10   0   4    13731.28    13407.99    741.05 o 
  12   0   4     8118.32     8310.89    449.34 o 
  14   0   4     6954.11     7697.50   1048.18 o 
  16   0   4        2.37       93.34    695.32 o 
  18   0   4     5019.05     6440.33   1227.50 o 
  20   0   4     2907.04     3942.56   2112.77 o 
 -25   1   4        2.41     -376.67    376.67 o 
 -23   1   4      986.37     1038.66    397.40 o 
 -21   1   4       84.92       30.89    326.24 o 
 -19   1   4     5263.52     5380.35    391.33 o 
 -17   1   4     7668.79     6744.55    527.50 o 
 -15   1   4     1266.76      906.35    179.75 o 
 -13   1   4    34376.17    34094.10    560.14 o 
 -11   1   4   160037.52   159262.27   1080.20 o 
  -9   1   4    89051.37    87636.62    638.60 o 
  -7   1   4      147.49      199.50     58.60 o 
  -5   1   4   107333.88   110015.58    686.93 o 
  -3   1   4     4732.73     4544.00    120.03 o 
  -1   1   4    96401.03    94817.02    711.91 o 
   1   1   4    66791.77    63642.39    451.46 o 
   3   1   4    22297.81    21507.73    322.57 o 
   5   1   4    28768.06    28167.12    532.08 o 
   7   1   4    73499.08    74456.41    844.55 o 
   9   1   4    31909.00    30876.94    546.90 o 
  11   1   4       61.09      -56.15     75.22 o 
  13   1   4     4451.95     5090.89    477.73 o 
  15   1   4     1464.50     1324.62    497.36 o 
  17   1   4     3314.06     3482.83    631.97 o 
  19   1   4     3049.92     3818.46    699.81 o 
 -26   2   4      899.53      350.77    458.94 o 
 -24   2   4      938.37     1154.96    442.46 o 
 -22   2   4      393.41      147.89    343.14 o 
 -20   2   4      109.24      176.01    260.16 o 
 -18   2   4     2029.95     1345.23    262.21 o 
 -16   2   4     8487.34     7470.67    626.78 o 
 -14   2   4    24183.91    23971.03    575.01 o 
 -12   2   4    22711.34    21990.71    409.95 o 
 -10   2   4    30519.90    29800.40    382.45 o 
  -8   2   4     9008.19     9683.42    210.93 o 
  -6   2   4    26245.25    25395.29    273.32 o 
  -4   2   4     2561.03     2209.35    130.95 o 
  -2   2   4     2831.08     2497.87    108.73 o 
   0   2   4    14048.27    13457.75    162.44 o 
   2   2   4    38168.48    37344.65    369.01 o 
   4   2   4    49500.71    48793.17    550.55 o 
   6   2   4    16305.58    15825.08    320.95 o 
   8   2   4    11572.27    11473.32    358.08 o 
  10   2   4     1721.36     2777.23    422.83 o 
  12   2   4      955.38      681.94    246.92 o 
  14   2   4     1108.72      974.74    396.76 o 
  16   2   4      376.09      176.70    431.26 o 
  18   2   4      993.66      939.26    553.01 o 
  20   2   4      678.85      892.44    618.35 o 
 -25   3   4     1983.62     1946.25    518.11 o 
 -23   3   4     6291.38     6938.06    651.59 o 
 -21   3   4     1137.71      946.42    346.82 o 
 -19   3   4        3.97      -82.20    241.34 o 
 -17   3   4     2956.71     1993.84    223.13 o 
 -15   3   4    16743.39    17030.24    579.57 o 
 -13   3   4     8072.71     7977.62    394.56 o 
 -11   3   4     2163.69     1927.72    148.03 o 
  -9   3   4     6139.54     5814.98    211.82 o 
  -7   3   4    41829.95    41594.45    417.06 o 
  -5   3   4   177472.20   174145.25   1031.25 o 
  -3   3   4    34575.13    34032.48    345.52 o 
  -1   3   4     2078.75     1924.24     97.27 o 
   1   3   4     1017.82      897.60     92.90 o 
   3   3   4    36381.14    36028.67    391.35 o 
   5   3   4    28144.40    28161.12    413.39 o 
   7   3   4      459.88      280.64    131.28 o 
   9   3   4     2546.26     2651.91    282.21 o 
  11   3   4     6955.45     7489.40    409.35 o 
  13   3   4     9681.54    10071.86    619.46 o 
  15   3   4    11025.65    11703.66   1301.67 o 
  17   3   4       90.02      166.38    484.74 o 
  19   3   4       22.27      168.04    501.80 o 
 -26   4   4      525.45      300.16    534.06 o 
 -24   4   4     7426.97     8003.72    699.44 o 
 -22   4   4     7425.00     7349.41    783.59 o 
 -20   4   4      762.11      441.76    304.68 o 
 -18   4   4      572.06      225.67    138.10 o 
 -16   4   4    22539.96    21691.63    629.63 o 
 -14   4   4    16220.52    15920.90    530.55 o 
 -12   4   4     6436.58     5751.95    515.27 o 
 -10   4   4    89419.95    88898.70    784.11 o 
  -8   4   4     6185.31     5938.79    217.61 o 
  -6   4   4   270821.91   267470.31   2046.81 o 
  -4   4   4   320234.88   315675.66   2067.27 o 
  -2   4   4    22823.19    22700.63    272.13 o 
   0   4   4     2288.10     2161.59    112.12 o 
   2   4   4     7159.08     7244.80    190.94 o 
   4   4   4    33659.29    33349.06    445.43 o 
   6   4   4      263.54      147.75    133.06 o 
   8   4   4    14153.71    13397.43    396.80 o 
  10   4   4      108.54     -126.74    126.74 o 
  12   4   4    26779.65    28887.62    872.99 o 
  14   4   4    21664.11    26316.98   1183.24 o 
  16   4   4     3286.25     3030.65    601.53 o 
  18   4   4       43.32      305.27    464.15 o 
 -25   5   4     2250.48     1975.03    523.89 o 
 -23   5   4     9234.50    11112.81    808.39 o 
 -21   5   4     6170.78     5637.98    664.24 o 
 -19   5   4     1466.52     1256.18    329.92 o 
 -17   5   4      532.41       51.72    188.54 o 
 -15   5   4    11535.03    12071.23    577.71 o 
 -13   5   4      408.92      368.79    173.42 o 
 -11   5   4    32428.01    31992.33    598.81 o 
  -9   5   4     2398.00     1993.97    142.56 o 
  -7   5   4    46590.42    44306.99    452.33 o 
  -5   5   4   262425.56   259608.72   1412.51 o 
  -3   5   4   183355.53   182420.05   1027.36 o 
  -1   5   4     2598.86     2571.78    136.61 o 
   1   5   4      303.77      366.26     75.00 o 
   3   5   4     2675.40     2256.49    147.34 o 
   5   5   4      332.27      207.72    132.40 o 
   7   5   4    11762.08    11695.87    385.66 o 
   9   5   4      358.69      108.08    148.18 o 
  11   5   4    12226.92    12546.68    603.28 o 
  13   5   4    32085.67    35517.11   1156.04 o 
  15   5   4     9249.38    10635.33   1176.08 o 
  17   5   4      197.02       80.25    454.19 o 
  19   5   4      156.99     -413.73    515.58 o 
 -24   6   4      542.04      876.53    455.17 o 
 -22   6   4     4531.02     5075.14    584.95 o 
 -20   6   4    11719.59    12001.18   1042.01 o 
 -18   6   4     6245.62     6365.41    509.63 o 
 -16   6   4       12.43     -150.97    240.11 o 
 -14   6   4     1291.49      734.01    245.46 o 
 -12   6   4     6583.26     4797.73    517.41 o 
 -10   6   4     1037.10      589.13    127.05 o 
  -8   6   4    10788.62    11316.60    302.07 o 
  -6   6   4    27612.97    27732.15    367.41 o 
  -4   6   4    55590.81    55669.71    522.85 o 
  -2   6   4    83404.64    83723.02    597.63 o 
   0   6   4    18920.62    18030.83    286.19 o 
   2   6   4      143.63       54.63     67.79 o 
   4   6   4    11768.02    12048.34    311.83 o 
   6   6   4      220.43      161.20    141.59 o 
   8   6   4      295.26      -64.07    149.70 o 
  10   6   4    10368.18    10479.09    464.15 o 
  12   6   4     9330.47     8494.11    932.29 o 
  14   6   4     3757.11     3324.66    710.37 o 
  16   6   4     3166.41     2882.95    611.09 o 
  18   6   4      424.13      360.92    473.08 o 
 -25   7   4        5.46     -760.28    760.28 o 
 -23   7   4       18.29      184.43    430.45 o 
 -21   7   4     5599.12     5294.09    581.45 o 
 -19   7   4    11917.98    13990.51    739.02 o 
 -17   7   4     2195.89     1772.14    362.99 o 
 -15   7   4     1180.86      714.72    277.89 o 
 -13   7   4     1024.01      373.73    162.55 o 
 -11   7   4    10261.25    10621.72    439.08 o 
  -9   7   4    51551.52    51025.09    724.60 o 
  -7   7   4     2695.13     2189.15    161.48 o 
  -5   7   4        5.86       33.04     77.93 o 
  -3   7   4    30961.25    32522.32    419.17 o 
  -1   7   4    60935.27    59925.70    633.00 o 
   1   7   4    17298.28    17446.45    305.80 o 
   3   7   4     6216.93     5866.18    214.27 o 
   5   7   4    10274.59    10721.93    329.87 o 
   7   7   4     9525.92     8885.55    382.45 o 
   9   7   4    23220.52    23680.78    585.34 o 
  11   7   4     6743.72     6073.72    489.69 o 
  13   7   4      612.38      440.71    404.27 o 
  15   7   4       20.55       16.40    500.28 o 
  17   7   4     1243.54     2089.68    615.24 o 
 -24   8   4      443.64      347.94    665.93 o 
 -22   8   4      122.67     -293.31    472.80 o 
 -20   8   4     3521.80     3355.56    546.79 o 
 -18   8   4     7719.46     9136.55   1096.84 o 
 -16   8   4     1078.26      589.29    266.86 o 
 -14   8   4      965.01      710.08    229.68 o 
 -12   8   4    25947.68    27636.05    665.01 o 
 -10   8   4    64047.20    68788.72   1022.41 o 
  -8   8   4    15588.43    15364.46    427.15 o 
  -6   8   4    18599.77    19530.60    417.76 o 
  -4   8   4     9009.42     9486.56    299.19 o 
  -2   8   4    35058.11    35795.73    546.72 o 
   0   8   4    42321.27    42496.80    667.76 o 
   2   8   4      561.77      580.23    147.93 o 
   4   8   4     4327.94     4180.90    246.42 o 
   6   8   4     6017.15     5613.37    282.00 o 
   8   8   4    30207.10    31145.50    691.06 o 
  10   8   4    11052.41    11775.26    791.93 o 
  12   8   4      223.64       37.54    355.95 o 
  14   8   4      770.15      611.42    435.26 o 
  16   8   4      400.02      402.37    490.03 o 
  18   8   4      863.31     1028.63    508.13 o 
 -23   9   4      842.68      868.36    582.66 o 
 -21   9   4       32.91     -455.95    455.95 o 
 -19   9   4     2676.39     1680.30    396.90 o 
 -17   9   4     2202.66     1782.31    322.06 o 
 -15   9   4      492.49      444.69    256.60 o 
 -13   9   4       84.38     -190.83    190.83 o 
 -11   9   4    43767.13    46287.78    920.28 o 
  -9   9   4    28128.64    29447.89    698.66 o 
  -7   9   4      171.48       42.23    131.81 o 
  -5   9   4    12690.99    13178.81    350.12 o 
  -3   9   4    19971.37    20783.63    388.91 o 
  -1   9   4    10073.39    10336.77    424.58 o 
   1   9   4     8978.77     8325.32    336.18 o 
   3   9   4     3161.35     3101.29    244.23 o 
   5   9   4     6081.44     5866.80    319.38 o 
   7   9   4    20840.77    21312.61    439.30 o 
   9   9   4    15503.87    16250.86    710.23 o 
  11   9   4        2.03     -288.43    339.89 o 
  13   9   4     2442.75     1512.05    519.35 o 
  15   9   4      529.07      618.93    492.04 o 
  17   9   4      512.71      929.99    641.95 o 
 -22  10   4      206.88     -153.27    528.99 o 
 -20  10   4     1340.10     1415.56    575.90 o 
 -18  10   4       20.22       63.36    430.82 o 
 -16  10   4     5953.76     5464.04    550.73 o 
 -14  10   4     7987.48     8516.57    618.78 o 
 -12  10   4    30152.40    31558.55    833.82 o 
 -10  10   4     4157.25     3464.13    424.37 o 
  -8  10   4     3076.15     2284.38    270.11 o 
  -6  10   4        2.02      -74.21    107.38 o 
  -4  10   4     2053.81     1799.40    150.45 o 
  -2  10   4     7101.89     7950.87    414.31 o 
   0  10   4      203.59      186.82    187.25 o 
   2  10   4     9219.22     9839.33    437.60 o 
   4  10   4    30939.07    32501.92    624.06 o 
   6  10   4    17363.74    18182.71    542.50 o 
   8  10   4     5406.67     4679.66    381.81 o 
  10  10   4        6.60     -315.87    315.87 o 
  12  10   4      252.41     -308.75    466.72 o 
  14  10   4       14.20     -245.63    464.45 o 
  16  10   4        2.24      -55.03    675.85 o 
 -21  11   4      828.33      408.01    540.89 o 
 -19  11   4     2847.19     3366.62    678.61 o 
 -17  11   4     1266.20      881.33    464.55 o 
 -15  11   4    11489.17    12033.45    899.61 o 
 -13  11   4    20741.79    22905.30    782.16 o 
 -11  11   4     1187.62      632.95    236.96 o 
  -9  11   4     1374.65      741.46    220.97 o 
  -7  11   4     3468.94     2427.13    252.20 o 
  -5  11   4     3877.61     3454.96    255.77 o 
  -3  11   4     1237.78      985.90    191.23 o 
  -1  11   4    10145.77     9319.92    629.36 o 
   1  11   4      565.18      362.34    240.56 o 
   3  11   4    34812.45    37817.54    784.11 o 
   5  11   4    31774.79    34821.19    687.60 o 
   7  11   4     1534.78     1146.14    283.80 o 
   9  11   4     2091.59     2118.55    369.35 o 
  11  11   4      193.50     -126.71    319.75 o 
  13  11   4      268.36     -168.58    363.69 o 
  15  11   4      318.69       15.64    443.12 o 
 -20  12   4      467.10      602.04    565.24 o 
 -18  12   4      818.78      982.04    544.16 o 
 -16  12   4     3876.64     3897.11    626.68 o 
 -14  12   4    13622.46    15793.93   1134.85 o 
 -12  12   4      412.64       66.01    236.79 o 
 -10  12   4      135.00      -25.56    198.08 o 
  -8  12   4     1049.13      703.82    225.37 o 
  -6  12   4    18468.26    20064.91    618.93 o 
  -4  12   4     2878.65     2263.17    244.10 o 
  -2  12   4     4782.05     4261.06    400.66 o 
   0  12   4     3349.28     2859.69    386.19 o 
   2  12   4     8664.66     8136.41    809.50 o 
   4  12   4    22893.18    25485.49    765.65 o 
   6  12   4     3607.15     3829.90    361.54 o 
   8  12   4     1283.97     1572.80    347.99 o 
  10  12   4     1348.08      796.31    353.54 o 
  12  12   4      578.53       59.29    424.76 o 
  14  12   4      938.47      862.02    492.19 o 
 -19  13   4      166.11     -293.42    504.33 o 
 -17  13   4       39.06     -297.83    452.00 o 
 -15  13   4     1084.84     1151.19    502.23 o 
 -13  13   4     5630.01     5370.61    563.45 o 
 -11  13   4     1014.35      780.30    255.93 o 
  -9  13   4      866.35      569.17    235.16 o 
  -7  13   4      952.29      689.08    245.04 o 
  -5  13   4     5664.36     5438.76    783.58 o 
  -3  13   4     8173.10     8457.12    661.00 o 
  -1  13   4        0.09     -286.98    312.00 o 
   1  13   4      474.58      479.39    328.22 o 
   3  13   4     3843.45     3625.50    499.93 o 
   5  13   4     1968.50     2482.99    383.33 o 
   7  13   4      459.87      238.65    366.20 o 
   9  13   4     1470.99     1201.67    445.53 o 
  11  13   4      267.05      367.66    410.94 o 
  13  13   4     1650.94     1411.09    560.43 o 
 -18  14   4       78.29      -47.48    545.53 o 
 -16  14   4        1.54     -223.58    437.32 o 
 -14  14   4       45.37     -448.85    448.85 o 
 -12  14   4      274.38       61.68    392.96 o 
 -10  14   4       26.00     -198.71    392.06 o 
  -8  14   4      713.20       94.50    231.24 o 
  -6  14   4       86.51      122.88    245.48 o 
  -4  14   4     5668.32     6500.61    599.02 o 
  -2  14   4     5789.61     5867.51    600.61 o 
   0  14   4     3948.20     3870.20    487.67 o 
   2  14   4      254.87     -184.36    325.31 o 
   4  14   4     1251.26     1498.29    408.76 o 
   6  14   4     1182.26      735.22    395.72 o 
   8  14   4       21.74     -162.63    344.04 o 
  10  14   4      406.50     -171.94    406.52 o 
  12  14   4      685.86      832.31    516.96 o 
 -17  15   4        0.23      -99.28    552.10 o 
 -15  15   4     1869.58     1972.59    599.66 o 
 -13  15   4     3087.46     2819.15    875.58 o 
 -11  15   4      651.03      563.65    467.40 o 
  -9  15   4     2109.03     1814.27    646.12 o 
  -7  15   4       38.55     -221.68    330.47 o 
  -5  15   4       25.87      -68.97    224.64 o 
  -3  15   4     3474.71     3006.45    521.16 o 
  -1  15   4    11664.46    12691.26    916.49 o 
   1  15   4     1011.65     1152.55    389.31 o 
   3  15   4     4731.39     5690.23    605.67 o 
   5  15   4     3996.91     2934.01    873.64 o 
   7  15   4        0.13     -448.64    448.64 o 
   9  15   4     1809.57     1697.69    568.24 o 
  11  15   4      889.31      650.28    658.24 o 
 -16  16   4      383.26      179.62    530.75 o 
 -14  16   4     1744.87     2179.70    636.01 o 
 -12  16   4        3.48     -378.73    443.25 o 
 -10  16   4     1182.23      591.11    481.66 o 
  -8  16   4     1111.67     1047.08    501.40 o 
  -6  16   4      424.44     -344.41    380.55 o 
  -4  16   4      181.68     -383.36    401.88 o 
  -2  16   4     6287.23     6024.69    838.37 o 
   0  16   4     4489.64     4620.67    918.45 o 
   2  16   4      656.57      136.39    397.48 o 
   4  16   4     3420.94     2584.91    904.96 o 
   6  16   4      989.71      675.07    509.81 o 
   8  16   4     1150.59     1226.94    599.44 o 
  10  16   4     1483.50     1008.73    660.64 o 
 -13  17   4      472.98      133.60    631.87 o 
 -11  17   4      126.25      -35.44    706.64 o 
  -9  17   4      909.96      456.39    591.02 o 
  -7  17   4      195.86     -430.18    430.18 o 
  -5  17   4       10.61     -423.02    423.02 o 
  -3  17   4      105.02     -411.95    411.95 o 
  -1  17   4     1018.57      -33.95    494.37 o 
   1  17   4       10.01     -452.26    452.26 o 
   3  17   4      617.62      347.66    524.30 o 
   5  17   4      617.37     -273.55    474.52 o 
   7  17   4      407.29     -327.24    503.70 o 
 -12  18   4        2.81      602.79    660.75 o 
 -10  18   4        3.79     -545.55    545.55 o 
  -8  18   4       95.28     -521.04    521.04 o 
  -6  18   4      547.31      181.91    541.15 o 
  -4  18   4        3.67     -226.78    473.79 o 
  -2  18   4      166.04     -463.41    463.41 o 
   0  18   4      382.85       88.09    523.65 o 
   2  18   4        1.18     -552.71    552.71 o 
   4  18   4      152.40     -569.01    569.01 o 
  -7  19   4      115.31     -356.97    541.58 o 
  -5  19   4      593.63      352.78    548.50 o 
  -3  19   4       92.49     -457.73    642.63 o 
  -1  19   4     1676.13      823.88    828.57 o 
   1  19   4      144.54     -587.66    587.66 o 
 -27   1   5      512.22     -296.36    459.04 o 
 -25   1   5        5.85     -394.06    394.06 o 
 -23   1   5        1.89     -288.83    288.83 o 
 -21   1   5     2072.47     1459.75    359.50 o 
 -19   1   5     1032.62     1171.45    239.08 o 
 -17   1   5     2073.38     1588.00    222.47 o 
 -15   1   5    38088.74    39844.24    663.76 o 
 -13   1   5    14004.08    13036.46    359.28 o 
 -11   1   5    25543.41    25403.39    364.07 o 
  -9   1   5    46070.19    45359.45    424.25 o 
  -7   1   5     1021.64      564.10     75.95 o 
  -5   1   5       16.61       93.48     47.89 o 
  -3   1   5     4521.82     4781.71    125.31 o 
  -1   1   5    20208.50    20232.12    317.21 o 
   1   1   5     3090.22     2926.23    116.13 o 
   3   1   5    52918.82    51145.84    483.17 o 
   5   1   5    24632.62    26064.84    610.51 o 
   7   1   5     9498.34     9731.03    342.36 o 
   9   1   5    13890.97    14332.11    473.01 o 
  11   1   5    11868.58    12107.68    453.25 o 
  13   1   5      754.53      279.41    397.45 o 
  15   1   5       39.38     -103.97    413.94 o 
  17   1   5      127.49      611.02    511.05 o 
  19   1   5       18.15      448.42    608.45 o 
 -26   2   5      118.26     -209.59    403.36 o 
 -24   2   5      230.76     -359.62    359.62 o 
 -22   2   5      900.06       49.36    321.04 o 
 -20   2   5    19856.78    19669.54    705.40 o 
 -18   2   5      677.25      508.12    198.13 o 
 -16   2   5    55028.52    55813.33    924.41 o 
 -14   2   5    73109.90    74633.99    929.87 o 
 -12   2   5      294.88      140.30    105.01 o 
 -10   2   5   163346.34   167671.56   1840.46 o 
  -8   2   5    96409.77    95424.03    644.32 o 
  -6   2   5     5868.49     6247.22    167.91 o 
  -4   2   5        1.53      -18.14     51.54 o 
  -2   2   5    41258.66    42169.02    353.86 o 
   0   2   5     2598.68     2382.82    106.57 o 
   2   2   5   127278.52   126553.13    878.46 o 
   4   2   5    54641.61    51826.86    544.95 o 
   6   2   5     1083.81      878.90    133.31 o 
   8   2   5    39888.79    39811.90    629.92 o 
  10   2   5    32679.75    33479.84    689.85 o 
  12   2   5      795.22      930.01    363.61 o 
  14   2   5      456.79      455.65    410.69 o 
  16   2   5       22.76      148.23    454.67 o 
  18   2   5      103.21      580.95    546.24 o 
 -25   3   5      220.94        5.62    428.51 o 
 -23   3   5      447.30       84.10    388.54 o 
 -21   3   5     2706.55     1734.45    339.52 o 
 -19   3   5     2251.26     1462.95    244.37 o 
 -17   3   5     3435.64     2559.89    301.93 o 
 -15   3   5    46820.79    47453.21    833.79 o 
 -13   3   5    27210.22    26658.86    546.48 o 
 -11   3   5    25083.01    24464.97    395.89 o 
  -9   3   5    87197.48    87691.56    702.33 o 
  -7   3   5    46627.77    46988.60    460.46 o 
  -5   3   5     6380.47     6582.55    165.37 o 
  -3   3   5     4338.63     4224.30    146.00 o 
  -1   3   5     6226.57     6338.36    158.08 o 
   1   3   5     9034.35     8626.79    173.61 o 
   3   3   5   113666.98   112573.78    843.81 o 
   5   3   5    17161.19    17120.87    374.31 o 
   7   3   5    10514.04     9928.82    356.39 o 
   9   3   5    34006.91    34139.85    672.39 o 
  11   3   5    14814.09    16030.63    678.12 o 
  13   3   5        4.89       20.57    395.98 o 
  15   3   5      340.46      553.14    439.39 o 
  17   3   5       55.08      149.34    423.42 o 
 -26   4   5      630.81      744.48    472.97 o 
 -24   4   5     1793.36     1691.16    443.53 o 
 -22   4   5      381.13       65.02    333.56 o 
 -20   4   5      450.09       56.55    260.71 o 
 -18   4   5     2000.07     1164.50    219.99 o 
 -16   4   5     2824.13     2165.57    279.95 o 
 -14   4   5       91.75       98.76    135.08 o 
 -12   4   5      687.77      518.53    122.34 o 
 -10   4   5     2696.66     2459.11    151.18 o 
  -8   4   5    28364.45    27316.58    373.66 o 
  -6   4   5    15799.33    15004.03    283.16 o 
  -4   4   5    24590.22    24961.43    332.96 o 
  -2   4   5      132.73      120.01     71.79 o 
   0   4   5    15561.29    15753.53    262.71 o 
   2   4   5     3146.74     2941.53    157.86 o 
   4   4   5       37.29      -85.12     97.07 o 
   6   4   5     2585.33     2416.28    210.34 o 
   8   4   5     5221.02     4920.69    344.34 o 
  10   4   5     3261.75     3168.03    316.32 o 
  12   4   5     2983.02     2992.21    465.40 o 
  14   4   5      917.71      894.56    438.23 o 
  16   4   5        3.98      -72.17    420.72 o 
  18   4   5      280.16      531.68    519.77 o 
 -25   5   5     1250.55     1011.28    475.92 o 
 -23   5   5     1377.91      651.08    437.50 o 
 -21   5   5       92.67      -31.46    274.26 o 
 -19   5   5      814.15      685.55    215.84 o 
 -17   5   5     1350.46     1280.04    274.28 o 
 -15   5   5    11233.21    11900.65    673.14 o 
 -13   5   5     5524.49     4686.86    402.24 o 
 -11   5   5    10085.58     9783.06    372.92 o 
  -9   5   5      463.26      292.75     99.50 o 
  -7   5   5    46977.05    49380.32    546.44 o 
  -5   5   5    16572.30    15491.16    259.39 o 
  -3   5   5       23.67        3.17     65.48 o 
  -1   5   5    27453.67    27923.30    333.78 o 
   1   5   5      671.40      558.04    101.27 o 
   3   5   5    18150.11    17226.28    326.22 o 
   5   5   5    19764.24    19305.33    407.31 o 
   7   5   5       17.53      -49.89    145.12 o 
   9   5   5      768.45      571.99    211.67 o 
  11   5   5        4.95       38.55    350.57 o 
  13   5   5     1763.22     1783.64    448.78 o 
  15   5   5      210.34       42.11    444.01 o 
  17   5   5      311.44      780.71    507.46 o 
 -26   6   5      129.51     -325.53    504.47 o 
 -24   6   5     1541.62      472.14    550.16 o 
 -22   6   5      144.14     -166.86    400.57 o 
 -20   6   5     6309.18     5534.56    519.71 o 
 -18   6   5      101.87       87.20    236.75 o 
 -16   6   5    32107.65    34014.84    892.38 o 
 -14   6   5    57714.23    60712.94   1099.07 o 
 -12   6   5      117.28      199.41    147.03 o 
 -10   6   5    32360.73    33704.34    546.71 o 
  -8   6   5    20431.17    21756.29    440.77 o 
  -6   6   5    46073.96    47645.71    589.83 o 
  -4   6   5     7798.87     7626.35    219.69 o 
  -2   6   5    11239.35    11630.49    263.13 o 
   0   6   5     4310.88     4583.87    195.05 o 
   2   6   5    44356.79    43779.33    503.88 o 
   4   6   5    58775.69    57496.09    697.19 o 
   6   6   5     4474.24     4765.07    277.88 o 
   8   6   5     7285.86     7322.83    373.26 o 
  10   6   5     7038.03     7590.19    507.26 o 
  12   6   5     2074.29     1631.99    528.65 o 
  14   6   5     1717.76     1693.40    556.26 o 
  16   6   5      120.35      255.55    451.25 o 
  18   6   5       28.15       32.56    490.56 o 
 -25   7   5        0.10      -87.73    582.95 o 
 -23   7   5      276.57     -239.94    403.16 o 
 -21   7   5      452.19      687.51    341.10 o 
 -19   7   5      152.92      406.92    289.07 o 
 -17   7   5     5031.50     4644.82    550.36 o 
 -15   7   5    36363.61    37930.30    949.69 o 
 -13   7   5    32483.57    33338.64    721.72 o 
 -11   7   5     1209.53      693.25    133.92 o 
  -9   7   5    19993.78    20496.14    515.33 o 
  -7   7   5    10572.12    10809.32    376.37 o 
  -5   7   5      350.83      179.76     93.75 o 
  -3   7   5      123.46      106.53     85.62 o 
  -1   7   5       79.32       -7.22     94.79 o 
   1   7   5    22128.53    20979.99    367.07 o 
   3   7   5    85542.48    88095.77    840.62 o 
   5   7   5    27063.86    27498.10    500.26 o 
   7   7   5      619.01      689.27    188.24 o 
   9   7   5     9670.34     9996.80    525.21 o 
  11   7   5     1896.74     2267.49    438.27 o 
  13   7   5      339.82      384.89    433.18 o 
  15   7   5      808.48      871.68    700.61 o 
  17   7   5      128.28      306.78    412.93 o 
 -24   8   5      498.71      375.88    733.63 o 
 -22   8   5       28.95     -325.13    325.13 o 
 -20   8   5      648.48     1227.24    380.77 o 
 -18   8   5     4027.45     3803.22    583.52 o 
 -16   8   5    16697.89    17774.48    754.95 o 
 -14   8   5      979.74      839.62    214.77 o 
 -12   8   5    20568.77    20990.13    605.49 o 
 -10   8   5      214.65      307.32    129.67 o 
  -8   8   5     7320.27     7340.96    361.64 o 
  -6   8   5     8302.80     7416.33    333.41 o 
  -4   8   5     1695.87     1543.90    146.69 o 
  -2   8   5     8694.65     8834.07    317.67 o 
   0   8   5    37204.31    39280.70    593.26 o 
   2   8   5    26455.48    26138.15    391.11 o 
   4   8   5     7764.27     7135.46    269.44 o 
   6   8   5      575.08      354.25    152.73 o 
   8   8   5      479.41      260.52    212.66 o 
  10   8   5      522.58      252.58    315.44 o 
  12   8   5      770.53      322.95    416.85 o 
  14   8   5       46.94      159.06    441.51 o 
  16   8   5      567.50      547.39    409.00 o 
 -23   9   5      537.59       90.55    545.03 o 
 -21   9   5     1057.19      767.06    494.00 o 
 -19   9   5     6085.29     7312.06    669.45 o 
 -17   9   5     2829.30     1624.22    331.92 o 
 -15   9   5      237.03      -43.89    218.07 o 
 -13   9   5     1087.81      621.38    205.06 o 
 -11   9   5    21853.66    22431.70    579.12 o 
  -9   9   5     2017.58     1372.20    172.03 o 
  -7   9   5    17414.05    18046.33    538.01 o 
  -5   9   5    11745.83    11766.40    414.40 o 
  -3   9   5     3847.52     3383.89    274.72 o 
  -1   9   5    60165.75    62882.50    953.93 o 
   1   9   5    28562.32    30784.23    599.22 o 
   3   9   5      482.47      438.54    176.17 o 
   5   9   5      707.46      781.43    210.89 o 
   7   9   5      665.97      651.11    237.72 o 
   9   9   5     1453.71     1111.31    329.76 o 
  11   9   5      203.15     -187.74    312.94 o 
  13   9   5      247.67      -54.88    405.97 o 
  15   9   5       61.49      173.36    466.95 o 
 -22  10   5       66.01     -259.37    510.04 o 
 -20  10   5     4327.02     5206.67    723.78 o 
 -18  10   5     6788.36     7419.59    707.42 o 
 -16  10   5     3467.29     3643.51    517.26 o 
 -14  10   5     1006.50     1310.00    256.37 o 
 -12  10   5     2342.45     1857.17    272.86 o 
 -10  10   5    28399.75    30409.52    723.69 o 
  -8  10   5     3946.46     3157.62    357.70 o 
  -6  10   5    11770.88    12467.41    470.30 o 
  -4  10   5      485.82      315.77    126.82 o 
  -2  10   5    32697.40    34468.96    726.50 o 
   0  10   5    35550.63    38964.10    781.46 o 
   2  10   5      184.83       83.45    200.28 o 
   4  10   5     5988.25     5717.12    332.54 o 
   6  10   5       11.36     -203.20    203.20 o 
   8  10   5     5095.52     5255.49    451.58 o 
  10  10   5     2905.37     2954.38    420.03 o 
  12  10   5       48.42     -366.25    366.25 o 
  14  10   5        0.10     -312.99    576.17 o 
 -23  11   5       22.01     -376.51    561.06 o 
 -21  11   5     1684.23     2696.28    658.50 o 
 -19  11   5     2196.66     2160.11    549.13 o 
 -17  11   5      384.09      198.85    353.31 o 
 -15  11   5     1169.13     1048.12    373.02 o 
 -13  11   5     1878.49     1395.48    290.17 o 
 -11  11   5     4904.29     4430.07    404.91 o 
  -9  11   5    14314.74    16668.51    659.00 o 
  -7  11   5     7148.12     7352.40    520.76 o 
  -5  11   5     1243.48     1099.50    170.69 o 
  -3  11   5     8074.27     7804.81    382.83 o 
  -1  11   5     9053.89     8922.00    469.83 o 
   1  11   5      360.71       58.27    249.14 o 
   3  11   5     5181.19     4829.44    369.24 o 
   5  11   5     2418.01     2332.05    298.02 o 
   7  11   5     2721.77     2621.10    379.34 o 
   9  11   5     5499.07     5349.74    488.61 o 
  11  11   5     1504.46     1483.28    434.59 o 
  13  11   5      483.26     -206.51    403.89 o 
  15  11   5      276.49      553.54    487.35 o 
 -22  12   5      355.62      127.79    543.48 o 
 -20  12   5      185.33      -88.07    456.88 o 
 -18  12   5      119.39     -327.20    485.70 o 
 -16  12   5       67.57       61.82    372.49 o 
 -14  12   5      153.33     -192.66    261.51 o 
 -12  12   5      252.53       38.45    272.80 o 
 -10  12   5     1547.87     1202.20    256.88 o 
  -8  12   5    18446.52    20464.29    715.22 o 
  -6  12   5    16177.96    18507.74    644.74 o 
  -4  12   5     9215.01     9337.00    518.60 o 
  -2  12   5      732.47      548.65    256.19 o 
   0  12   5      880.46      325.15    283.85 o 
   2  12   5      675.96      646.11    327.55 o 
   4  12   5       54.52       99.94    263.41 o 
   6  12   5      854.60     1035.42    317.54 o 
   8  12   5     1509.25     1357.69    359.50 o 
  10  12   5     2614.38     2658.89    560.55 o 
  12  12   5     2269.01     1998.41    523.69 o 
  14  12   5     1052.23     1061.78    699.20 o 
 -21  13   5        9.48       72.04    568.26 o 
 -19  13   5      247.53      613.07    522.24 o 
 -17  13   5      321.97     -306.90    438.16 o 
 -15  13   5     2419.21     2052.86    490.74 o 
 -13  13   5      590.30      500.70    398.67 o 
 -11  13   5     1422.54      893.71    329.06 o 
  -9  13   5     1985.59     1460.11    352.54 o 
  -7  13   5    19344.86    21747.95    881.35 o 
  -5  13   5    31495.35    36343.96   1081.20 o 
  -3  13   5     2067.96     1658.94    410.98 o 
  -1  13   5     6494.31     6392.49    522.12 o 
   1  13   5     3316.74     3098.67    429.73 o 
   3  13   5      988.48      819.40    340.95 o 
   5  13   5     4514.57     4830.14    696.11 o 
   7  13   5      323.01      188.65    377.48 o 
   9  13   5      551.53      -60.58    374.26 o 
  11  13   5     2530.27     2057.84    563.09 o 
  13  13   5     3143.14     3536.47    739.99 o 
 -20  14   5       66.70      653.04    767.54 o 
 -18  14   5      497.12       35.03    494.05 o 
 -16  14   5     3230.73     3046.47    619.57 o 
 -14  14   5     1442.71     1659.09    468.75 o 
 -12  14   5      250.48     -428.80    428.80 o 
 -10  14   5      767.04      512.99    310.82 o 
  -8  14   5     3341.63     2402.49    461.27 o 
  -6  14   5    23136.61    28458.71   1041.17 o 
  -4  14   5     8207.43     9478.52    710.37 o 
  -2  14   5     2209.77     2171.52    453.78 o 
   0  14   5     4277.60     4345.62    529.74 o 
   2  14   5      159.95      -66.33    325.40 o 
   4  14   5     6133.79     5798.80    978.51 o 
   6  14   5     1485.47     1588.47    454.70 o 
   8  14   5       82.35     -194.22    443.56 o 
  10  14   5      715.79      253.85    478.04 o 
  12  14   5     2170.43     2392.85   1173.12 o 
 -17  15   5      184.10       65.33    514.66 o 
 -15  15   5      941.44      573.16    606.28 o 
 -13  15   5     3242.44     2950.87    611.16 o 
 -11  15   5      283.73     -342.80    459.44 o 
  -9  15   5      117.66      561.21    470.36 o 
  -7  15   5     2305.43     1632.77    355.27 o 
  -5  15   5     3259.84     3003.22    527.42 o 
  -3  15   5      324.29      247.47    377.77 o 
  -1  15   5      242.10     -152.16    330.79 o 
   1  15   5        6.56     -264.48    347.98 o 
   3  15   5     3596.14     3063.41    544.78 o 
   5  15   5     3703.01     2926.98    715.61 o 
   7  15   5      604.28       48.14    456.71 o 
   9  15   5       79.43      -17.33    511.03 o 
 -16  16   5      136.33     -320.83    519.24 o 
 -14  16   5     1405.12      764.19    560.07 o 
 -12  16   5     1470.46     1198.59    558.34 o 
 -10  16   5     2374.20     2058.85    650.23 o 
  -8  16   5       87.42     -161.74    391.58 o 
  -6  16   5        5.97     -358.53    358.53 o 
  -4  16   5       43.05     -239.00    278.77 o 
  -2  16   5      905.51      622.69    457.15 o 
   0  16   5     1882.76     1252.90    547.22 o 
   2  16   5     2424.95     1583.97    595.36 o 
   4  16   5     1223.70     1801.42    560.77 o 
   6  16   5      803.38      159.01    508.63 o 
   8  16   5      800.72      288.40    607.90 o 
 -15  17   5       19.16     -744.13    744.13 o 
 -13  17   5      528.53     -257.18    523.23 o 
 -11  17   5     3763.17     2893.70    624.06 o 
  -9  17   5      719.98      413.64    538.83 o 
  -7  17   5      223.36     -441.25    441.25 o 
  -5  17   5     2257.34     1624.35    576.21 o 
  -3  17   5      241.75     -475.31    475.31 o 
  -1  17   5     5692.58     5107.70   1409.49 o 
   1  17   5     4411.93     4725.54   1203.06 o 
   3  17   5      201.87        1.00    458.78 o 
   5  17   5      104.42     -478.03    478.03 o 
   7  17   5      761.42      -85.46   1142.04 o 
 -12  18   5     1030.94      857.03    595.23 o 
 -10  18   5     2073.08     1604.99    630.23 o 
  -8  18   5      149.38     -242.39    542.01 o 
  -6  18   5     1986.24     2056.05    657.72 o 
  -4  18   5       68.91     -515.74    679.85 o 
  -2  18   5     3071.35     3606.32    840.24 o 
   0  18   5     4561.38     3803.06   1838.20 o 
   2  18   5     1115.18      650.42    641.32 o 
   4  18   5        2.49     -490.61    539.64 o 
  -7  19   5        8.25     -639.14    639.14 o 
  -5  19   5        9.30     -573.01    573.01 o 
  -3  19   5      410.58      196.03   1204.48 o 
  -1  19   5     1787.04      785.98    712.76 o 
 -26   0   6      683.14     -128.47    718.80 o 
 -24   0   6     2113.22      797.74    638.76 o 
 -22   0   6      653.78      314.47    488.68 o 
 -20   0   6    63157.71    65623.60   1583.45 o 
 -18   0   6    79301.84    81943.88   1676.71 o 
 -16   0   6      253.90      -33.74    206.17 o 
 -14   0   6    11720.59    11563.31    551.32 o 
 -12   0   6     2183.23     1939.26    201.45 o 
 -10   0   6     9799.82     9382.80    275.28 o 
  -8   0   6      545.21      395.21     95.02 o 
  -6   0   6    21383.85    21413.65    442.98 o 
  -4   0   6    23131.03    23307.49    511.46 o 
  -2   0   6   468370.97   460933.09   4121.62 o 
   0   0   6   226979.91   210636.77   2149.17 o 
   2   0   6    10398.42    10186.03    225.27 o 
   4   0   6    23152.77    23132.86    503.97 o 
   6   0   6     8109.37     7173.59    380.17 o 
   8   0   6    22225.67    21773.44    750.12 o 
  10   0   6     1203.52     2552.05   1180.02 o 
  12   0   6      173.89      319.64    570.49 o 
  14   0   6     1171.24     1080.38    652.62 o 
  16   0   6     5943.86     6881.31   1483.88 o 
  18   0   6     5899.66    11063.38   2850.83 o 
 -27   1   6      118.32     -164.03    495.98 o 
 -25   1   6      829.15       83.07    365.58 o 
 -23   1   6      434.22     -316.30    334.68 o 
 -21   1   6    12416.82    13733.30    656.62 o 
 -19   1   6    28418.62    30774.06    781.37 o 
 -17   1   6    21255.63    22195.60    626.80 o 
 -15   1   6       14.16       13.24    119.35 o 
 -13   1   6      454.56      403.91    109.72 o 
 -11   1   6    14599.81    15594.26    300.98 o 
  -9   1   6      262.17      392.69     78.90 o 
  -7   1   6     7123.76     7375.00    186.82 o 
  -5   1   6      143.54      130.36     58.28 o 
  -3   1   6   105347.52   104984.09    705.38 o 
  -1   1   6   133258.41   127403.23    991.04 o 
   1   1   6   111886.35   112487.89   1140.49 o 
   3   1   6        6.13      -35.07     53.77 o 
   5   1   6     5650.69     5728.73    214.98 o 
   7   1   6      192.82      -16.63    149.50 o 
   9   1   6      603.59      704.18    217.30 o 
  11   1   6      590.51      662.84    368.12 o 
  13   1   6      808.45      280.45    423.66 o 
  15   1   6     3176.67     3545.37    615.48 o 
  17   1   6     4072.98     5235.43    759.25 o 
 -26   2   6      377.49      -88.68    439.80 o 
 -24   2   6      878.28       56.41    481.01 o 
 -22   2   6     2131.00     1085.09    323.36 o 
 -20   2   6     4694.56     3693.20    389.91 o 
 -18   2   6     8265.70     8962.41    507.14 o 
 -16   2   6     7913.41     7701.07    368.25 o 
 -14   2   6     7572.68     7263.47    356.10 o 
 -12   2   6      331.21      279.49    121.88 o 
 -10   2   6     6836.36     7625.29    191.53 o 
  -8   2   6      535.51      252.91     77.59 o 
  -6   2   6    15658.57    15050.58    239.88 o 
  -4   2   6    28027.94    27911.13    336.97 o 
  -2   2   6    31644.01    31040.19    293.02 o 
   0   2   6    27600.18    27348.75    460.52 o 
   2   2   6     8273.35     8209.02    160.19 o 
   4   2   6     4479.66     4534.20    207.73 o 
   6   2   6      690.22      335.18    106.81 o 
   8   2   6      429.21      332.26    155.90 o 
  10   2   6     1341.65     1057.36    241.47 o 
  12   2   6     1787.90     1843.07    451.23 o 
  14   2   6     3400.05     4254.85    623.38 o 
  16   2   6     1312.85     1605.92    580.47 o 
 -27   3   6      663.72      377.88    573.63 o 
 -25   3   6     4099.45     4521.32    593.95 o 
 -23   3   6     2708.00     2591.84    429.41 o 
 -21   3   6       29.38     -266.58    266.58 o 
 -19   3   6      917.07      627.23    209.16 o 
 -17   3   6     6958.15     6480.83    548.57 o 
 -15   3   6    28756.48    29219.53    601.98 o 
 -13   3   6    13622.76    13720.53    385.96 o 
 -11   3   6     1029.54      930.92    105.12 o 
  -9   3   6    10282.79    11039.47    261.85 o 
  -7   3   6    91196.95    92932.70    661.44 o 
  -5   3   6   107805.36   110601.77    729.63 o 
  -3   3   6     1805.81     1459.30    104.23 o 
  -1   3   6     1443.84     1044.84     95.88 o 
   1   3   6     1313.42     1331.05     88.87 o 
   3   3   6    32802.21    32349.84    402.59 o 
   5   3   6    27169.02    27419.29    439.08 o 
   7   3   6     4977.79     4502.64    262.55 o 
   9   3   6      854.60      830.98    188.55 o 
  11   3   6     6960.89     6853.06    718.13 o 
  13   3   6     4739.73     5020.13    653.09 o 
  15   3   6      646.88      901.96    501.15 o 
  17   3   6        4.24      265.15    492.66 o 
 -26   4   6     3995.33     2694.32   1084.06 o 
 -24   4   6     9619.19    10769.38    870.74 o 
 -22   4   6     1818.41     1097.52    448.70 o 
 -20   4   6    10527.89     9953.48    749.24 o 
 -18   4   6    17066.52    18032.00    684.71 o 
 -16   4   6    20721.56    20767.87    596.73 o 
 -14   4   6    45344.26    47179.98    716.79 o 
 -12   4   6    17908.75    17646.98    441.51 o 
 -10   4   6     2555.05     2125.03    139.67 o 
  -8   4   6    40237.48    39567.05    467.19 o 
  -6   4   6   119515.38   119479.16    798.25 o 
  -4   4   6    16444.49    16472.86    280.77 o 
  -2   4   6    70235.22    70555.29    615.82 o 
   0   4   6    45963.48    43549.09    540.83 o 
   2   4   6    10997.48    10522.38    224.88 o 
   4   4   6    68259.10    68704.30    712.85 o 
   6   4   6    32824.95    32314.60    660.15 o 
   8   4   6      261.81      302.17    169.31 o 
  10   4   6     3504.22     3522.07    444.43 o 
  12   4   6     9354.35    11398.30   1234.39 o 
  14   4   6     1642.76     1616.02    501.15 o 
  16   4   6      189.16      476.13    499.21 o 
 -25   5   6     6365.29     7678.02    900.04 o 
 -23   5   6     3198.58     3055.01    691.68 o 
 -21   5   6      713.32       63.55    307.82 o 
 -19   5   6     3035.75     2450.77    329.88 o 
 -17   5   6     4548.21     4126.62    390.91 o 
 -15   5   6    19915.56    21237.15    575.90 o 
 -13   5   6    23682.00    24009.58    599.27 o 
 -11   5   6    11043.82    10400.58    300.39 o 
  -9   5   6    41251.51    43807.88    607.45 o 
  -7   5   6    73849.15    74919.62    713.39 o 
  -5   5   6    38623.63    38775.05    445.79 o 
  -3   5   6     9649.70     9371.84    244.16 o 
  -1   5   6    42009.39    41266.76    447.03 o 
   1   5   6     8848.26     9496.07    257.15 o 
   3   5   6    16703.65    15969.56    349.63 o 
   5   5   6    50558.34    50921.43    656.41 o 
   7   5   6     8440.20     7591.84    357.06 o 
   9   5   6     9540.24     9274.86    524.66 o 
  11   5   6     2932.51     3443.98    623.59 o 
  13   5   6     1770.66     1559.17    442.69 o 
  15   5   6       19.46      252.07    474.48 o 
  17   5   6      476.04      860.36    511.65 o 
 -26   6   6     1107.44      999.57    656.74 o 
 -24   6   6      594.26      392.64    490.32 o 
 -22   6   6      874.71      471.89    353.05 o 
 -20   6   6       60.41     -269.62    269.62 o 
 -18   6   6        5.47     -131.87    241.26 o 
 -16   6   6      431.35      218.29    213.21 o 
 -14   6   6     8016.48     7673.64    600.88 o 
 -12   6   6    34775.72    35141.57    644.82 o 
 -10   6   6    41577.20    40629.91    639.62 o 
  -8   6   6    49270.66    51537.26    678.46 o 
  -6   6   6     6405.15     6262.83    238.16 o 
  -4   6   6       26.39       49.19     81.75 o 
  -2   6   6     2213.84     2195.95    169.62 o 
   0   6   6      490.26      427.82    103.88 o 
   2   6   6     2986.52     2864.72    182.55 o 
   4   6   6    11646.52    11828.44    346.16 o 
   6   6   6    20586.28    20652.04    485.59 o 
   8   6   6    19752.80    20876.28    581.59 o 
  10   6   6     5913.81     6336.29    527.53 o 
  12   6   6      761.28      122.60    468.43 o 
  14   6   6      363.25     -169.16    430.08 o 
  16   6   6       12.42       96.35    569.65 o 
 -25   7   6       51.04      107.58    552.83 o 
 -23   7   6        3.20     -352.66    352.66 o 
 -21   7   6     3749.45     3636.56    454.95 o 
 -19   7   6     4944.76     6105.80    643.73 o 
 -17   7   6      645.48      523.24    304.81 o 
 -15   7   6     1916.28     1225.97    209.99 o 
 -13   7   6     5308.96     4545.53    322.21 o 
 -11   7   6    59303.89    61522.71    966.04 o 
  -9   7   6    38724.57    39969.24    713.94 o 
  -7   7   6      202.91      180.38    122.85 o 
  -5   7   6    14904.89    15380.12    355.79 o 
  -3   7   6     1913.84     1422.39    148.93 o 
  -1   7   6    21705.68    21413.20    417.43 o 
   1   7   6     7958.74     8364.80    304.58 o 
   3   7   6      151.88      -11.85    104.09 o 
   5   7   6      315.79      170.08    162.42 o 
   7   7   6    14717.54    16244.75    465.71 o 
   9   7   6     9946.16    10634.57    597.08 o 
  11   7   6       73.89     -287.51    343.81 o 
  13   7   6      814.52      377.83    358.97 o 
  15   7   6        9.99     -107.40    445.31 o 
 -24   8   6      484.28      299.10    621.67 o 
 -22   8   6      304.57     -113.55    300.82 o 
 -20   8   6    11823.74    13874.18    916.50 o 
 -18   8   6    13339.99    16026.95    805.04 o 
 -16   8   6      753.95      590.92    222.38 o 
 -14   8   6     1782.23     1188.66    192.59 o 
 -12   8   6     7637.69     7362.09    562.36 o 
 -10   8   6    28409.92    29852.21    743.78 o 
  -8   8   6      782.58      527.63    162.02 o 
  -6   8   6    11968.49    12094.57    344.16 o 
  -4   8   6      516.81      425.06    108.95 o 
  -2   8   6    43844.26    44932.48    662.45 o 
   0   8   6    49770.71    50604.96    694.00 o 
   2   8   6     1204.44     1005.63    182.63 o 
   4   8   6     1654.75     1133.11    152.06 o 
   6   8   6      990.23      637.55    201.28 o 
   8   8   6     7970.15     8710.69    521.09 o 
  10   8   6     1202.00     1081.94    376.86 o 
  12   8   6     1011.94      515.16    452.64 o 
  14   8   6       86.64      -76.12    361.67 o 
 -23   9   6       10.90     -205.00    482.84 o 
 -21   9   6     3107.63     4351.91    798.58 o 
 -19   9   6     9835.10    12473.69   1230.66 o 
 -17   9   6    12098.19    14343.46    734.72 o 
 -15   9   6      113.56      -87.06    155.80 o 
 -13   9   6       31.94     -112.64    112.64 o 
 -11   9   6     3083.54     2743.45    321.70 o 
  -9   9   6     1407.31      791.23    213.57 o 
  -7   9   6     4393.71     3323.01    276.89 o 
  -5   9   6      533.03      353.28    119.61 o 
  -3   9   6    20390.44    21509.68    506.66 o 
  -1   9   6    60570.53    62527.67    811.08 o 
   1   9   6    25706.95    27360.28    582.25 o 
   3   9   6      271.11      131.72    170.61 o 
   5   9   6      718.13      354.66    142.93 o 
   7   9   6      611.89      119.69    261.85 o 
   9   9   6      371.33       10.51    327.02 o 
  11   9   6       50.36     -346.59    346.59 o 
  13   9   6       44.09     -241.48    451.77 o 
  15   9   6      871.53      816.54    539.11 o 
 -24  10   6      279.34     -100.62    543.99 o 
 -22  10   6      232.14       75.36    474.48 o 
 -20  10   6     2025.70     1580.14    516.76 o 
 -18  10   6     4859.88     5729.33    781.76 o 
 -16  10   6    11743.68    10604.17   1357.17 o 
 -14  10   6       70.30      -93.58    157.12 o 
 -12  10   6     1178.79      871.78    272.03 o 
 -10  10   6     6183.43     7008.78    576.30 o 
  -8  10   6     1370.95      767.24    203.14 o 
  -6  10   6     2989.51     2447.09    230.53 o 
  -4  10   6    12433.21    12831.56    389.26 o 
  -2  10   6    17572.59    18502.35    567.34 o 
   0  10   6    15536.91    16178.07    576.09 o 
   2  10   6     6306.88     5989.02    385.43 o 
   4  10   6      358.39      208.62    223.40 o 
   6  10   6      459.79       -4.54    248.04 o 
   8  10   6     2646.30     2641.34    397.70 o 
  10  10   6      396.22      195.44    354.32 o 
  12  10   6      603.32      505.53    408.09 o 
  14  10   6     1976.08     1854.12    582.59 o 
 -23  11   6      939.89      437.40    509.49 o 
 -21  11   6       62.43     -457.25    472.70 o 
 -19  11   6       29.78     -115.55    418.65 o 
 -17  11   6     7051.53     7485.60    756.64 o 
 -15  11   6    11474.24    11537.19   1010.57 o 
 -13  11   6       61.26      -49.92    257.45 o 
 -11  11   6     9564.69     9571.71    800.96 o 
  -9  11   6     9679.17    11422.92    737.49 o 
  -7  11   6     5175.10     4974.54    471.61 o 
  -5  11   6    24320.27    26869.42    682.69 o 
  -3  11   6     8018.01     7997.97    465.29 o 
  -1  11   6      572.85      296.51    247.57 o 
   1  11   6     2437.96     2173.66    309.45 o 
   3  11   6     5971.18     6146.28    453.63 o 
   5  11   6      642.44      244.81    262.16 o 
   7  11   6     2431.20     2355.54    362.59 o 
   9  11   6     2590.73     3064.17    482.87 o 
  11  11   6      536.53      678.99    402.72 o 
  13  11   6     3017.09     2921.80    552.06 o 
 -22  12   6      776.12      500.38    550.25 o 
 -20  12   6      802.23      147.12    506.01 o 
 -18  12   6      296.28      182.68    439.32 o 
 -16  12   6     4199.15     4229.52    554.83 o 
 -14  12   6     8264.32     7940.16   1010.08 o 
 -12  12   6     1488.07     1154.14    351.80 o 
 -10  12   6     7174.65     6207.32    715.81 o 
  -8  12   6      258.00      126.17    266.73 o 
  -6  12   6    22166.09    25338.67    823.83 o 
  -4  12   6    15288.37    16934.09    683.77 o 
  -2  12   6        4.13     -235.49    235.49 o 
   0  12   6      786.36      520.88    327.39 o 
   2  12   6     3192.15     3123.36    411.67 o 
   4  12   6     4071.83     4084.64    545.45 o 
   6  12   6      184.38      -66.90    275.41 o 
   8  12   6      753.40      556.51    351.87 o 
  10  12   6        0.39     -345.67    345.67 o 
  12  12   6     3556.16     2833.74    599.53 o 
 -21  13   6        2.56     -247.26    498.83 o 
 -19  13   6      156.50     -152.27    498.12 o 
 -17  13   6      114.17     -431.06    440.31 o 
 -15  13   6     1849.64     2136.48    512.33 o 
 -13  13   6     1638.97     1484.95    390.04 o 
 -11  13   6      124.01     -170.73    296.00 o 
  -9  13   6        0.43      180.43    301.16 o 
  -7  13   6     5899.12     6138.10    851.20 o 
  -5  13   6     7789.95     9025.45    713.12 o 
  -3  13   6      324.37      197.54    329.74 o 
  -1  13   6     2099.45     1979.64    378.42 o 
   1  13   6      252.08      285.72    313.75 o 
   3  13   6      517.42      194.89    351.49 o 
   5  13   6      823.98      664.41    355.60 o 
   7  13   6        5.93     -201.70    388.43 o 
   9  13   6      189.26     -377.58    427.14 o 
  11  13   6     1178.35     1129.20    540.68 o 
 -20  14   6      402.54       32.38    530.88 o 
 -18  14   6      857.00      244.80    521.35 o 
 -16  14   6      239.64     -341.78    379.50 o 
 -14  14   6      109.02     -108.29    438.80 o 
 -12  14   6     3219.89     2981.46    574.66 o 
 -10  14   6     4516.56     4549.07    510.39 o 
  -8  14   6     2609.32     1659.96    373.87 o 
  -6  14   6       88.21     -104.73    275.09 o 
  -4  14   6       17.98     -232.20    345.37 o 
  -2  14   6       27.07       70.52    352.19 o 
   0  14   6      309.69      401.36    354.27 o 
   2  14   6      183.84     -372.02    372.02 o 
   4  14   6       11.00     -376.85    376.85 o 
   6  14   6      590.99      963.72    436.01 o 
   8  14   6     2114.93     1829.14    601.66 o 
  10  14   6     1500.94     1413.50    524.89 o 
 -17  15   6      358.75     -291.97    529.08 o 
 -15  15   6     1800.50     1795.71    577.75 o 
 -13  15   6      514.15       -3.62    496.44 o 
 -11  15   6     7219.48     7615.40    765.47 o 
  -9  15   6     8355.41     7641.70    731.11 o 
  -7  15   6       61.79     -285.71    293.76 o 
  -5  15   6     1397.44     1109.50    355.26 o 
  -3  15   6       75.45     -212.87    378.14 o 
  -1  15   6      487.11     -393.73    393.73 o 
   1  15   6        9.99     -373.61    373.61 o 
   3  15   6      754.08      143.76    470.78 o 
   5  15   6       83.59     -439.19    439.19 o 
   7  15   6     3082.50     3306.09    738.47 o 
   9  15   6     2965.29     3326.72    752.18 o 
 -16  16   6      935.57      -97.09    709.61 o 
 -14  16   6      336.64     -207.48    486.99 o 
 -12  16   6     1136.06     1013.67    511.42 o 
 -10  16   6     9979.11    10253.23   1019.32 o 
  -8  16   6      749.60      625.56    473.43 o 
  -6  16   6     2145.07     2056.49    525.18 o 
  -4  16   6     2013.53     1821.27    533.17 o 
  -2  16   6      203.97     -388.36    482.12 o 
   0  16   6      856.42      102.73    447.93 o 
   2  16   6      603.95     -232.63    449.26 o 
   4  16   6       72.57     -448.75    448.75 o 
   6  16   6     1102.63      294.37    681.78 o 
 -15  17   6       81.26      -91.37    544.61 o 
 -13  17   6        5.96     -491.57    491.57 o 
 -11  17   6     1139.95      414.75    548.32 o 
  -9  17   6      946.69      807.26    523.03 o 
  -7  17   6       42.88     -440.29    440.29 o 
  -5  17   6      650.45      131.10    705.52 o 
  -3  17   6      138.79     -538.28    538.28 o 
  -1  17   6      232.53       10.59    533.70 o 
   1  17   6      131.83     -453.49    453.49 o 
   3  17   6       45.62     -470.90    470.90 o 
   5  17   6      159.61     -528.18    528.18 o 
 -12  18   6       15.42     -456.24    541.33 o 
 -10  18   6      145.60     -337.43    555.15 o 
  -8  18   6       56.05     -324.31    616.39 o 
  -6  18   6       40.49     -519.28    519.28 o 
  -4  18   6        0.00     -269.41    525.13 o 
  -2  18   6       13.42     -469.56    553.42 o 
   0  18   6       42.35     -424.90    593.97 o 
   2  18   6      373.41     -374.90    513.12 o 
  -5  19   6      421.12      828.48    854.70 o 
 -27   1   7       95.65     -539.72    544.04 o 
 -25   1   7     1665.22      729.19    632.13 o 
 -23   1   7     2362.43     1630.87    542.46 o 
 -21   1   7     1889.47     1822.85    275.90 o 
 -19   1   7      481.09      506.41    204.09 o 
 -17   1   7      356.92      -27.47    160.71 o 
 -15   1   7     4425.83     3627.85    398.19 o 
 -13   1   7    12436.47    12505.91    312.76 o 
 -11   1   7    61984.11    65009.80    672.31 o 
  -9   1   7    15965.34    16598.81    287.12 o 
  -7   1   7    23774.05    23710.88    300.03 o 
  -5   1   7    45465.07    44529.38    431.65 o 
  -3   1   7    14934.49    15627.39    241.27 o 
  -1   1   7    19654.56    19226.17    295.30 o 
   1   1   7     2191.11     2131.86    163.91 o 
   3   1   7      503.06      455.62     66.90 o 
   5   1   7     4791.05     4287.74    203.26 o 
   7   1   7     9440.30     9115.03    373.97 o 
   9   1   7      498.67      394.78    210.93 o 
  11   1   7     1110.73     1362.23    345.07 o 
  13   1   7     3858.33     3719.56    597.02 o 
  15   1   7      110.84      119.85    370.72 o 
 -26   2   7       12.83     -238.95    526.22 o 
 -24   2   7     7841.27     6920.76    925.67 o 
 -22   2   7     7577.44     7759.55    964.19 o 
 -20   2   7     3184.57     2640.68    312.52 o 
 -18   2   7      233.00      155.26    200.90 o 
 -16   2   7     1550.69     1034.48    180.84 o 
 -14   2   7     2109.08     1858.61    168.59 o 
 -12   2   7    29532.64    28261.88    402.52 o 
 -10   2   7   132590.64   136302.61   1004.31 o 
  -8   2   7     4243.84     4534.44    176.61 o 
  -6   2   7   146211.38   147296.69    936.63 o 
  -4   2   7   115926.09   116668.13    794.53 o 
  -2   2   7     5945.68     6233.71    267.89 o 
   0   2   7    32405.57    33843.00    526.45 o 
   2   2   7      469.94      516.32     91.40 o 
   4   2   7      812.73      642.80    106.04 o 
   6   2   7     8641.62     8063.10    287.45 o 
   8   2   7    18486.79    17712.03    516.35 o 
  10   2   7      574.21      313.49    294.81 o 
  12   2   7     7717.92     7838.69    598.95 o 
  14   2   7     4301.87     4712.00    540.53 o 
  16   2   7       27.82     -380.75    380.75 o 
 -27   3   7      683.87      439.69    541.07 o 
 -25   3   7     2293.13     1197.98    537.55 o 
 -23   3   7     3064.84     2402.72    475.82 o 
 -21   3   7       16.77     -184.71    210.68 o 
 -19   3   7      986.32      813.85    222.95 o 
 -17   3   7        5.00      -58.52    171.33 o 
 -15   3   7      138.10       58.53    129.82 o 
 -13   3   7    26062.41    26882.04    481.85 o 
 -11   3   7    70196.83    71655.55    740.09 o 
  -9   3   7    18702.57    17681.65    328.11 o 
  -7   3   7    41462.91    42204.12    429.46 o 
  -5   3   7    80248.03    80848.65    640.05 o 
  -3   3   7     9805.92    10195.30    282.52 o 
  -1   3   7     8088.82     7788.33    199.58 o 
   1   3   7    14358.42    14358.42    285.28 o 
   3   3   7       57.37       39.22     80.57 o 
   5   3   7    18809.59    19337.29    349.70 o 
   7   3   7    10804.29    11588.01    475.71 o 
   9   3   7      594.02      390.74    225.47 o 
  11   3   7     2289.87     2610.96    419.68 o 
  13   3   7     5153.43     5674.50    573.87 o 
  15   3   7      137.03     -325.41    359.06 o 
 -26   4   7      289.73     -133.20    722.26 o 
 -24   4   7       48.53     -383.02    383.02 o 
 -22   4   7     1597.68      936.68    311.72 o 
 -20   4   7      220.24      -62.87    213.71 o 
 -18   4   7       16.83     -174.37    174.37 o 
 -16   4   7     6862.12     5916.77    514.93 o 
 -14   4   7    11630.54    11777.80    386.49 o 
 -12   4   7    13805.37    13690.26    285.07 o 
 -10   4   7     2496.99     1963.66    126.68 o 
  -8   4   7      912.67      774.73     73.95 o 
  -6   4   7      833.31      714.02     85.88 o 
  -4   4   7    15671.21    16466.58    288.14 o 
  -2   4   7     1120.65      905.61     94.01 o 
   0   4   7      611.06      709.07     86.35 o 
   2   4   7    10745.96    10906.01    231.04 o 
   4   4   7    24324.26    24845.70    448.92 o 
   6   4   7     1141.70      960.52    167.55 o 
   8   4   7      367.40      178.48    202.71 o 
  10   4   7      399.61      237.54    312.11 o 
  12   4   7      598.88      234.02    362.04 o 
  14   4   7       13.45     -363.14    363.15 o 
  16   4   7        1.77     -132.46    397.55 o 
 -27   5   7       72.64     -396.22    447.06 o 
 -25   5   7     1668.81     2795.55    724.82 o 
 -23   5   7      823.28      -55.39    400.45 o 
 -21   5   7     2840.60     1632.61    281.45 o 
 -19   5   7      771.77      385.76    251.78 o 
 -17   5   7     3620.95     2966.31    266.04 o 
 -15   5   7    19800.43    20945.81    534.92 o 
 -13   5   7     1099.31      814.14    141.65 o 
 -11   5   7    11245.48    11544.57    368.08 o 
  -9   5   7     8412.01     8879.53    297.94 o 
  -7   5   7     9178.57     9280.74    195.96 o 
  -5   5   7    13867.64    12883.18    297.62 o 
  -3   5   7     2161.94     1776.88    134.84 o 
  -1   5   7     7315.62     7056.14    229.71 o 
   1   5   7     1132.15     1029.74    120.07 o 
   3   5   7    17687.82    17897.23    341.16 o 
   5   5   7     1022.23      704.98    128.58 o 
   7   5   7      800.88      530.08    181.96 o 
   9   5   7     2168.72     2318.21    406.46 o 
  11   5   7      366.21      328.77    340.75 o 
  13   5   7     1337.35      804.20    366.91 o 
  15   5   7      258.78     -346.40    383.34 o 
 -26   6   7      444.09      812.10    598.25 o 
 -24   6   7     5625.55     6645.50    771.61 o 
 -22   6   7     3497.21     2313.59    583.17 o 
 -20   6   7     2458.23     1465.39    315.50 o 
 -18   6   7      751.85      483.55    233.62 o 
 -16   6   7     5841.73     6160.42    507.22 o 
 -14   6   7     7290.30     6414.18    456.76 o 
 -12   6   7    13357.95    13852.63    461.08 o 
 -10   6   7    40679.12    43265.20    666.64 o 
  -8   6   7     3563.22     2759.49    300.69 o 
  -6   6   7    82896.51    84798.43    781.41 o 
  -4   6   7    50371.67    50652.25    615.58 o 
  -2   6   7     1267.02     1328.20    134.96 o 
   0   6   7     3088.52     2827.57    234.46 o 
   2   6   7     4818.44     4682.11    284.69 o 
   4   6   7     9906.33     9791.88    360.40 o 
   6   6   7     1156.07     1050.40    192.06 o 
   8   6   7     8628.55     8152.58    597.43 o 
  10   6   7        5.12     -214.31    308.32 o 
  12   6   7     4436.63     4541.68    496.69 o 
  14   6   7     3684.33     3654.48    489.51 o 
 -25   7   7     2445.12     1814.29    566.87 o 
 -23   7   7     5311.41     5521.07    777.05 o 
 -21   7   7     2352.00     1750.67    537.04 o 
 -19   7   7      151.83      183.20    253.78 o 
 -17   7   7     1803.11     1027.46    328.88 o 
 -15   7   7     2439.60     2242.72    246.77 o 
 -13   7   7     1664.46     1232.44    224.04 o 
 -11   7   7    16571.85    17901.71    553.73 o 
  -9   7   7     2294.15     2115.46    196.08 o 
  -7   7   7    31933.95    31888.37    574.70 o 
  -5   7   7    80170.43    82483.38    921.48 o 
  -3   7   7    18178.29    18112.40    400.28 o 
  -1   7   7       29.27       10.63    116.37 o 
   1   7   7      115.01      -64.57    107.92 o 
   3   7   7     1238.88      885.44    170.15 o 
   5   7   7     2339.96     2134.40    226.09 o 
   7   7   7     2839.27     2169.83    304.22 o 
   9   7   7       42.98     -329.97    329.97 o 
  11   7   7     2590.67     2423.69    454.11 o 
  13   7   7     6045.40     6871.58   1009.84 o 
  15   7   7      714.18       91.57    434.42 o 
 -24   8   7      621.03      -32.37    491.24 o 
 -22   8   7     4205.86     3475.71    629.90 o 
 -20   8   7     5751.93     6524.03    779.91 o 
 -18   8   7      694.35      283.84    326.07 o 
 -16   8   7      184.96       44.51    147.52 o 
 -14   8   7     6879.69     5373.43    475.38 o 
 -12   8   7     2122.21     1262.81    247.33 o 
 -10   8   7       11.99     -142.49    158.91 o 
  -8   8   7     2510.77     1694.58    250.84 o 
  -6   8   7    14590.46    14959.15    370.41 o 
  -4   8   7    28894.50    29742.18    529.04 o 
  -2   8   7    18245.35    18965.54    450.47 o 
   0   8   7     1784.89     1654.16    217.76 o 
   2   8   7     1359.70     1414.01    155.61 o 
   4   8   7    14074.96    15069.25    408.55 o 
   6   8   7      163.80       71.60    234.30 o 
   8   8   7      145.38     -140.00    263.66 o 
  10   8   7     2487.82     2939.47    519.31 o 
  12   8   7     3094.03     2296.69    432.74 o 
  14   8   7      726.72      317.48    404.68 o 
 -25   9   7      148.68     -429.63    429.63 o 
 -23   9   7      493.32      450.01    504.60 o 
 -21   9   7     6440.72     6148.42    676.20 o 
 -19   9   7     7203.60     5999.50    857.42 o 
 -17   9   7      205.98      -68.22    272.65 o 
 -15   9   7     8226.66     6870.97    820.52 o 
 -13   9   7      861.90      298.59    231.30 o 
 -11   9   7     9363.57     7765.35    916.52 o 
  -9   9   7    12737.22    13818.10    533.41 o 
  -7   9   7     1103.24      739.46    116.91 o 
  -5   9   7     1043.90      665.21    143.42 o 
  -3   9   7    13296.53    14145.36    432.47 o 
  -1   9   7    17319.56    17909.41    467.33 o 
   1   9   7      104.41      -46.15    111.35 o 
   3   9   7    10289.58    10740.92    357.89 o 
   5   9   7     1344.71     1570.70    291.48 o 
   7   9   7     2312.41     2419.96    391.29 o 
   9   9   7     7018.26     7808.14    618.68 o 
  11   9   7     1097.71      503.63    447.13 o 
  13   9   7      155.76      466.49    398.31 o 
 -24  10   7      635.72      617.31    554.91 o 
 -22  10   7      911.06       71.87    392.12 o 
 -20  10   7     5038.36     5305.34    870.80 o 
 -18  10   7     2305.95     2043.22    547.74 o 
 -16  10   7     1865.63     1183.48    355.35 o 
 -14  10   7     2328.74     1781.71    318.57 o 
 -12  10   7     9237.31     8161.81   1013.02 o 
 -10  10   7    32024.49    36501.96    903.53 o 
  -8  10   7     3297.83     2536.75    253.68 o 
  -6  10   7     3228.03     2883.09    258.68 o 
  -4  10   7       15.45      -58.36    161.15 o 
  -2  10   7    12363.31    12512.49    488.22 o 
   0  10   7     7741.87     7623.06    452.66 o 
   2  10   7     1527.01     1689.97    295.58 o 
   4  10   7     2633.88     2714.89    338.56 o 
   6  10   7     1483.56     1462.01    318.28 o 
   8  10   7    10647.02    12183.09    937.39 o 
  10  10   7     2135.26     2290.77    470.66 o 
  12  10   7        3.34     -358.82    376.55 o 
 -23  11   7      357.22      118.50    531.62 o 
 -21  11   7       40.16     -432.55    432.55 o 
 -19  11   7     3082.53     2824.26    591.17 o 
 -17  11   7      143.40     -304.60    304.60 o 
 -15  11   7       21.22     -231.10    289.43 o 
 -13  11   7     1892.65     1578.58    403.34 o 
 -11  11   7    12781.57    14956.59    774.82 o 
  -9  11   7    10654.14    12425.97    669.12 o 
  -7  11   7        0.80      -68.23    116.64 o 
  -5  11   7     4491.90     4820.59    356.23 o 
  -3  11   7        6.28     -196.91    196.91 o 
  -1  11   7     2586.37     2335.04    358.14 o 
   1  11   7      298.94      177.80    269.52 o 
   3  11   7      226.17      233.87    303.26 o 
   5  11   7     1728.92     2099.87    369.05 o 
   7  11   7     5563.99     6311.37    552.42 o 
   9  11   7     2672.79     3031.56    484.39 o 
  11  11   7       63.08     -197.05    362.70 o 
 -22  12   7      446.84     -453.47    491.37 o 
 -20  12   7      128.54      166.49    489.60 o 
 -18  12   7      273.10     -324.53    371.09 o 
 -16  12   7     3539.09     3609.93    552.15 o 
 -14  12   7     6103.62     5563.13    698.96 o 
 -12  12   7     5572.66     4958.00    709.74 o 
 -10  12   7     3331.32     2599.92    436.99 o 
  -8  12   7     1741.13     1285.57    327.28 o 
  -6  12   7        0.94      -17.12    260.16 o 
  -4  12   7      849.89      674.09    315.07 o 
  -2  12   7      847.47      499.72    331.75 o 
   0  12   7       37.49     -269.24    269.24 o 
   2  12   7     3814.68     4509.09    561.79 o 
   4  12   7    10025.50    11725.33   1658.95 o 
   6  12   7     4437.70     5080.57    517.12 o 
   8  12   7     1116.06      630.96    439.40 o 
  10  12   7       26.87     -386.03    386.03 o 
 -21  13   7      601.62      755.61    493.28 o 
 -19  13   7      728.43       49.63    462.66 o 
 -17  13   7     2021.89     1400.47    458.42 o 
 -15  13   7    13189.17    15966.87   1147.07 o 
 -13  13   7     6461.56     6852.29    850.47 o 
 -11  13   7       29.50     -268.65    290.10 o 
  -9  13   7       56.66     -216.31    271.80 o 
  -7  13   7     2265.64     2204.85    362.09 o 
  -5  13   7     1120.04     1062.69    405.21 o 
  -3  13   7     1664.65     1371.62    382.67 o 
  -1  13   7     1462.79     1264.44    429.56 o 
   1  13   7     2216.73     1599.15    445.74 o 
   3  13   7    13954.14    15368.61   1693.95 o 
   5  13   7     9628.79    10708.95   1393.12 o 
   7  13   7        2.96     -213.60    363.69 o 
   9  13   7       80.40      -73.65    435.52 o 
 -20  14   7      532.73      311.00    485.23 o 
 -18  14   7        1.80     -267.03    459.98 o 
 -16  14   7     4664.19     5692.24    857.48 o 
 -14  14   7     9694.12     9982.59    864.45 o 
 -12  14   7      232.99      -68.17    308.90 o 
 -10  14   7     1026.23      842.69    346.92 o 
  -8  14   7       61.09       40.82    299.76 o 
  -6  14   7     3636.30     3250.05    511.21 o 
  -4  14   7      583.19      228.25    357.73 o 
  -2  14   7     1071.56       52.26    382.49 o 
   0  14   7        0.06     -358.89    358.89 o 
   2  14   7     6381.19     5563.46    867.27 o 
   4  14   7     7573.79     9608.81   1130.24 o 
   6  14   7     1491.18     1231.18    591.63 o 
   8  14   7      795.59      586.91    526.38 o 
 -19  15   7       54.22     -279.68    916.74 o 
 -17  15   7      678.18      130.86    540.19 o 
 -15  15   7     3320.04     3170.42    652.17 o 
 -13  15   7     1209.69      820.59    535.52 o 
 -11  15   7        0.71     -262.93    470.97 o 
  -9  15   7       82.03      -35.86    335.44 o 
  -7  15   7      696.73      299.48    322.98 o 
  -5  15   7     2608.68     2237.70    423.57 o 
  -3  15   7      498.00      174.54    463.11 o 
  -1  15   7      535.35     -352.75    387.76 o 
   1  15   7     2153.71     1590.74    510.19 o 
   3  15   7     3089.92     2028.13    521.55 o 
   5  15   7      419.90     -464.31    501.64 o 
   7  15   7        1.25     -478.85    531.14 o 
 -16  16   7        0.00     -528.29    528.29 o 
 -14  16   7      189.52     -489.78    507.72 o 
 -12  16   7      495.96      189.11    623.26 o 
 -10  16   7      282.29     -294.65    431.10 o 
  -8  16   7       98.57     -391.08    391.08 o 
  -6  16   7      548.67     -135.25    547.80 o 
  -4  16   7     1806.57     1367.00    563.85 o 
  -2  16   7     3089.81     3087.06    647.63 o 
   0  16   7     2327.80     1918.71    683.82 o 
   2  16   7      329.38     -430.01    430.01 o 
   4  16   7       16.81     -202.28    523.38 o 
   6  16   7       35.38     -357.37    862.36 o 
 -13  17   7        0.94     -477.61    477.61 o 
 -11  17   7     1156.03      748.57    520.79 o 
  -9  17   7      862.06      589.20    599.11 o 
  -7  17   7        3.73     -489.30    520.83 o 
  -5  17   7      137.54     -530.15    530.15 o 
  -3  17   7     4396.06     4356.27    846.80 o 
  -1  17   7     3359.77     3863.34   1163.34 o 
   1  17   7      757.50      442.22    545.75 o 
   3  17   7      876.66      114.30    604.79 o 
 -10  18   7     1476.11      186.25    651.78 o 
  -8  18   7      919.10      852.03    708.09 o 
  -6  18   7       14.69     -509.11    509.11 o 
  -4  18   7      622.91      -24.96    647.64 o 
  -2  18   7     3660.17     3699.57   1601.64 o 
   0  18   7     1183.11      745.45    714.90 o 
 -28   0   8     3006.19     1811.46   1697.01 o 
 -26   0   8     1184.64     2239.11   1001.20 o 
 -24   0   8     1151.23      986.90    493.40 o 
 -22   0   8     4818.28     3997.47    915.45 o 
 -20   0   8    24206.96    26859.41   1052.83 o 
 -18   0   8        5.49     -210.32    240.05 o 
 -16   0   8    19119.92    19230.64    707.20 o 
 -14   0   8    22360.83    23162.96    611.39 o 
 -12   0   8    38913.96    39114.26    657.81 o 
 -10   0   8   138392.80   138849.52   1381.04 o 
  -8   0   8    68015.50    68449.90    856.44 o 
  -6   0   8      124.56        8.53    104.59 o 
  -4   0   8     6796.26     6250.56    197.66 o 
  -2   0   8    57853.31    56723.66   3037.67 o 
   0   0   8     1136.56      510.72    360.26 o 
   2   0   8    13860.63    13508.96    304.08 o 
   4   0   8     8373.62     7929.90    240.16 o 
   6   0   8     1829.13     1930.93    246.66 o 
   8   0   8    32529.19    34355.39   2496.39 o 
  10   0   8    11664.00    12291.98    936.79 o 
  12   0   8      674.93      830.07    500.83 o 
  14   0   8      115.37     -132.36    462.91 o 
 -27   1   8     2071.97     1327.18   1037.24 o 
 -25   1   8       16.03     -419.76    419.76 o 
 -23   1   8     5186.81     3582.21    408.81 o 
 -21   1   8     7285.99     6363.17    605.93 o 
 -19   1   8     7836.81     8101.96    531.49 o 
 -17   1   8      980.42      472.75    170.91 o 
 -15   1   8    33064.10    34109.63    567.53 o 
 -13   1   8      461.35      354.25    108.14 o 
 -11   1   8    73086.16    75897.19    785.85 o 
  -9   1   8    97566.30    99254.83    771.24 o 
  -7   1   8    21572.73    21816.09    311.10 o 
  -5   1   8     8434.82     8433.53    207.30 o 
  -3   1   8    24975.69    25533.62    378.62 o 
  -1   1   8     8155.14     7818.78    182.80 o 
   1   1   8     1533.60     1718.53    111.38 o 
   3   1   8    14178.08    14027.24    222.23 o 
   5   1   8      304.71      206.88     95.04 o 
   7   1   8    23807.57    24520.87    747.81 o 
   9   1   8    16473.24    18865.46    679.02 o 
  11   1   8     3659.09     3689.12    463.69 o 
  13   1   8      102.97      454.38    351.57 o 
  15   1   8      195.96     -245.43    353.71 o 
 -28   2   8      341.98      202.38    628.24 o 
 -26   2   8     1523.83      903.27    669.10 o 
 -24   2   8     2013.10     1087.96    383.91 o 
 -22   2   8     3169.89     2555.25    303.63 o 
 -20   2   8      814.94      579.01    217.76 o 
 -18   2   8     1614.68     1555.53    208.86 o 
 -16   2   8      254.30       91.06    135.78 o 
 -14   2   8     5389.96     4873.23    281.69 o 
 -12   2   8     5240.52     4552.58    244.51 o 
 -10   2   8    15563.74    16777.26    344.67 o 
  -8   2   8    24988.54    25589.45    326.32 o 
  -6   2   8    28541.26    28797.34    357.34 o 
  -4   2   8    13076.26    13191.50    202.87 o 
  -2   2   8     2099.66     1703.02    154.40 o 
   0   2   8      223.31      187.47    110.54 o 
   2   2   8     2240.91     2055.83    183.47 o 
   4   2   8     4804.00     4921.32    229.62 o 
   6   2   8     4966.93     4876.99    276.03 o 
   8   2   8     4175.90     4259.25    383.95 o 
  10   2   8     2437.93     2647.23    401.94 o 
  12   2   8     1362.27      892.04    367.08 o 
  14   2   8      747.06      705.55    390.48 o 
 -27   3   8      484.96      237.30    545.62 o 
 -25   3   8     5508.92     5007.15    764.46 o 
 -23   3   8      186.22     -274.59    274.59 o 
 -21   3   8       55.38     -121.90    202.28 o 
 -19   3   8      164.17      -71.92    194.06 o 
 -17   3   8    15839.40    16884.10    507.85 o 
 -15   3   8    60690.06    63788.08    785.02 o 
 -13   3   8     8847.84     8965.20    339.11 o 
 -11   3   8     1874.81     1682.99    204.50 o 
  -9   3   8       83.56       87.92     97.30 o 
  -7   3   8    12751.03    12768.11    273.90 o 
  -5   3   8    25318.51    25560.34    384.87 o 
  -3   3   8       12.25      -47.36     47.36 o 
  -1   3   8      101.67       51.03    112.31 o 
   1   3   8    20025.09    19720.46    461.90 o 
   3   3   8    33508.88    33859.82    440.93 o 
   5   3   8     7892.10     9527.09    292.80 o 
   7   3   8       10.60     -133.22    176.79 o 
   9   3   8      213.59      182.23    271.73 o 
  11   3   8      980.13     1189.83    350.89 o 
  13   3   8     1724.49     1374.57    416.48 o 
  15   3   8      227.46      454.43    423.06 o 
 -26   4   8      353.32     -224.98    444.69 o 
 -24   4   8     2638.17     1554.42    580.38 o 
 -22   4   8        2.10     -217.77    217.77 o 
 -20   4   8     1491.46      906.03    287.23 o 
 -18   4   8     4677.92     3395.35    386.27 o 
 -16   4   8    62443.16    65880.15    858.03 o 
 -14   4   8    62419.84    64135.27    682.80 o 
 -12   4   8        1.01      -86.80     86.80 o 
 -10   4   8    21609.01    20929.17    479.89 o 
  -8   4   8     2296.50     1900.47    175.69 o 
  -6   4   8    44887.74    46315.50    538.55 o 
  -4   4   8     5607.37     5904.19    221.89 o 
  -2   4   8     2905.33     2931.88    165.48 o 
   0   4   8     6045.07     5805.32    265.24 o 
   2   4   8    44365.48    47532.43    880.69 o 
   4   4   8    42733.03    42498.93    713.44 o 
   6   4   8     3788.18     3128.31    263.84 o 
   8   4   8     4142.20     4227.72    445.37 o 
  10   4   8      463.65      734.03    345.25 o 
  12   4   8     1076.82      789.13    383.49 o 
  14   4   8      973.44     1343.66    439.52 o 
 -27   5   8       17.96     -530.32    530.32 o 
 -25   5   8      758.06     -384.47    485.03 o 
 -23   5   8      213.29     -334.08    334.08 o 
 -21   5   8       25.15     -245.80    245.80 o 
 -19   5   8      549.60      303.12    239.53 o 
 -17   5   8    17757.15    18771.67    564.87 o 
 -15   5   8    77136.55    80691.50    961.77 o 
 -13   5   8    21205.57    20934.32    374.93 o 
 -11   5   8     5719.91     6001.21    397.18 o 
  -9   5   8    14618.50    14408.40    354.32 o 
  -7   5   8     1266.18      958.71    104.33 o 
  -5   5   8     1110.63      929.61    124.08 o 
  -3   5   8     2767.84     2632.36    161.29 o 
  -1   5   8     5059.50     5034.63    257.49 o 
   1   5   8    33971.78    33185.61    405.25 o 
   3   5   8    60673.72    59798.22    644.50 o 
   5   5   8    10688.07    10885.90    369.44 o 
   7   5   8     2796.86     2727.43    321.19 o 
   9   5   8     2110.68     2021.47    369.79 o 
  11   5   8       13.21     -316.96    325.67 o 
  13   5   8     1149.54     1606.83    410.40 o 
 -26   6   8        1.75     -433.17    433.17 o 
 -24   6   8      119.80      106.52    527.27 o 
 -22   6   8      251.31     -321.14    321.14 o 
 -20   6   8     3452.63     2545.40    435.56 o 
 -18   6   8     8948.27     8686.69    681.81 o 
 -16   6   8    15808.67    16635.06    472.19 o 
 -14   6   8    10664.17    11614.99    487.75 o 
 -12   6   8     7577.55     8086.97    383.72 o 
 -10   6   8      114.62      -39.36    119.86 o 
  -8   6   8     1841.59     1543.41    156.14 o 
  -6   6   8     5049.72     4970.00    240.79 o 
  -4   6   8     2688.60     2387.67    189.25 o 
  -2   6   8    18187.16    19070.92    394.28 o 
   0   6   8    40934.26    41923.73    523.23 o 
   2   6   8    11319.80    11285.82    315.67 o 
   4   6   8     3221.29     2720.68    238.20 o 
   6   6   8      191.81     -156.88    250.31 o 
   8   6   8       83.74      -76.51    264.87 o 
  10   6   8       19.92     -219.58    317.46 o 
  12   6   8        5.44      186.80    335.76 o 
  14   6   8      169.09      458.85    359.92 o 
 -25   7   8      563.91       26.95    508.42 o 
 -23   7   8       83.97     -405.32    405.32 o 
 -21   7   8     4387.80     3080.23    592.68 o 
 -19   7   8    12987.15    15739.35    735.57 o 
 -17   7   8      734.87      388.66    132.17 o 
 -15   7   8      606.88      302.49    220.47 o 
 -13   7   8     4354.37     3291.00    293.76 o 
 -11   7   8    18082.37    19383.76    545.53 o 
  -9   7   8     1187.06      781.64    162.46 o 
  -7   7   8     3284.55     3158.49    172.64 o 
  -5   7   8      721.46      363.98    128.50 o 
  -3   7   8    17502.34    18235.37    424.63 o 
  -1   7   8    56288.13    57940.41    751.29 o 
   1   7   8     1485.19     1496.22    179.84 o 
   3   7   8       93.32        5.39     91.38 o 
   5   7   8        1.64       25.27    207.42 o 
   7   7   8     1614.09     1255.31    351.13 o 
   9   7   8     1514.09     1502.57    384.83 o 
  11   7   8       10.29      230.05    358.38 o 
  13   7   8        1.74      309.08    356.08 o 
 -26   8   8       49.77     -430.69    499.78 o 
 -24   8   8      292.96     -250.52    477.73 o 
 -22   8   8     2374.13     1721.24    590.13 o 
 -20   8   8     9328.43    10511.64   1261.23 o 
 -18   8   8     2857.73     2217.29    372.48 o 
 -16   8   8     4543.74     4501.79    425.49 o 
 -14   8   8     3870.63     3366.76    348.86 o 
 -12   8   8     7637.38     6853.96    624.60 o 
 -10   8   8    31633.24    34862.82    730.92 o 
  -8   8   8     7657.93     7669.57    393.13 o 
  -6   8   8     4205.76     4229.60    318.08 o 
  -4   8   8     3021.64     2473.10    205.79 o 
  -2   8   8    32477.63    35451.84    600.34 o 
   0   8   8    10229.48    10772.22    372.02 o 
   2   8   8       51.46      -99.96    121.41 o 
   4   8   8     6517.11     6819.40    427.94 o 
   6   8   8      400.47      309.15    263.66 o 
   8   8   8     5983.38     6037.50    618.18 o 
  10   8   8     1794.38     2083.85    433.52 o 
  12   8   8      168.41      446.71    410.56 o 
 -25   9   8      157.33     -531.56    531.56 o 
 -23   9   8      307.10     -543.90    563.44 o 
 -21   9   8     2577.39     1899.84    660.95 o 
 -19   9   8     3693.11     3721.34    728.40 o 
 -17   9   8       51.57     -263.93    263.93 o 
 -15   9   8     7319.87     6667.02    678.27 o 
 -13   9   8      152.98     -203.52    203.52 o 
 -11   9   8    13957.98    16780.36    660.01 o 
  -9   9   8    21266.01    22538.67    688.15 o 
  -7   9   8     4036.15     3588.06    267.00 o 
  -5   9   8     6229.09     5459.53    321.77 o 
  -3   9   8     8124.28     8118.20    351.81 o 
  -1   9   8     4172.62     4365.36    334.71 o 
   1   9   8       86.70       -3.96    128.48 o 
   3   9   8    12363.13    11644.73    606.55 o 
   5   9   8        1.79      -85.78    259.71 o 
   7   9   8     3225.17     3635.73    438.90 o 
   9   9   8     5318.73     5477.29    641.04 o 
  11   9   8     1023.57     1125.13    416.59 o 
 -24  10   8     1895.13     2497.09    643.39 o 
 -22  10   8      580.01     -429.21    485.38 o 
 -20  10   8       68.39     -346.44    346.44 o 
 -18  10   8       45.81     -269.48    269.48 o 
 -16  10   8       82.15     -251.25    251.25 o 
 -14  10   8      369.02      156.68    280.83 o 
 -12  10   8       11.60      -54.25    215.63 o 
 -10  10   8     5379.46     4514.91    419.02 o 
  -8  10   8    18154.10    19762.84    638.77 o 
  -6  10   8    20724.08    21875.46    554.28 o 
  -4  10   8     4804.21     4007.27    444.27 o 
  -2  10   8       76.92     -143.63    157.61 o 
   0  10   8     3706.58     3018.05    378.98 o 
   2  10   8       56.65      -85.89    250.69 o 
   4  10   8       30.58     -167.80    247.00 o 
   6  10   8     1066.56      707.79    323.29 o 
   8  10   8     2773.77     2590.70    451.75 o 
  10  10   8     1386.47     1861.28    531.58 o 
 -23  11   8     1908.84     1788.37    606.65 o 
 -21  11   8      135.02     -457.03    457.03 o 
 -19  11   8     1856.89     1727.90    522.66 o 
 -17  11   8      147.49      -42.54    302.43 o 
 -15  11   8     2279.99     1734.23    379.20 o 
 -13  11   8       19.14     -237.27    237.27 o 
 -11  11   8      279.87       82.88    244.03 o 
  -9  11   8     4162.18     3628.22    439.17 o 
  -7  11   8    26530.65    29884.72    820.34 o 
  -5  11   8    16414.09    18226.90    700.73 o 
  -3  11   8      256.55     -134.39    201.30 o 
  -1  11   8    12321.62    14004.30    781.00 o 
   1  11   8      390.07      397.39    325.88 o 
   3  11   8     2583.52     2926.49    411.75 o 
   5  11   8     1508.04     1178.00    392.99 o 
   7  11   8      958.15     1393.17    406.26 o 
   9  11   8      278.45     -131.26    414.03 o 
  11  11   8     1638.39     1323.00    844.85 o 
 -22  12   8      107.63     -223.32    501.38 o 
 -20  12   8     1591.95     1145.05    471.68 o 
 -18  12   8        4.96     -316.16    316.16 o 
 -16  12   8     2966.70     3173.02    588.70 o 
 -14  12   8     4578.94     4558.81    736.00 o 
 -12  12   8       12.19     -130.14    253.08 o 
 -10  12   8      555.67      204.52    285.56 o 
  -8  12   8     3347.04     2824.17    352.99 o 
  -6  12   8    14317.25    18011.34    807.30 o 
  -4  12   8     1634.82     1427.23    345.01 o 
  -2  12   8     5588.26     6214.95    896.86 o 
   0  12   8     1555.73     1693.20    416.83 o 
   2  12   8      284.68      327.39    357.14 o 
   4  12   8     6598.69     6174.71    780.52 o 
   6  12   8      719.37      354.07    431.24 o 
   8  12   8        3.91     -341.58    475.44 o 
  10  12   8      350.91       96.64    439.29 o 
 -21  13   8        1.65     -257.36    468.40 o 
 -19  13   8      584.94      214.15    458.19 o 
 -17  13   8      531.79     -146.48    422.14 o 
 -15  13   8     3998.66     4207.68    753.25 o 
 -13  13   8     2422.74     2186.66    476.82 o 
 -11  13   8       42.75       19.01    289.48 o 
  -9  13   8        2.74      -68.86    284.66 o 
  -7  13   8     1382.66     1050.76    329.20 o 
  -5  13   8      177.87     -280.95    330.55 o 
  -3  13   8      232.90      -88.17    355.70 o 
  -1  13   8      786.99      390.63    394.50 o 
   1  13   8      547.15      349.24    398.05 o 
   3  13   8     6583.46     6212.09   1290.04 o 
   5  13   8     1359.65     1054.14    484.68 o 
   7  13   8      103.57     -138.89    401.59 o 
   9  13   8       14.48     -168.27    598.24 o 
 -20  14   8      631.56       92.49    562.02 o 
 -18  14   8       49.82     -474.49    474.49 o 
 -16  14   8      386.89       90.60    415.55 o 
 -14  14   8     1263.18      904.07    393.64 o 
 -12  14   8     2436.13     1454.75    407.63 o 
 -10  14   8      101.76     -278.20    278.20 o 
  -8  14   8      718.42      578.30    335.61 o 
  -6  14   8      778.66      716.28    361.58 o 
  -4  14   8      347.71       73.77    361.87 o 
  -2  14   8     1253.50      165.42    407.47 o 
   0  14   8     1697.22      525.02    448.73 o 
   2  14   8      909.55     -158.21    461.23 o 
   4  14   8     1783.69      814.72    585.31 o 
   6  14   8      268.75      -28.29    639.49 o 
 -17  15   8      157.77      -92.87    450.86 o 
 -15  15   8       16.33     -385.40    444.71 o 
 -13  15   8      578.67     -417.28    473.73 o 
 -11  15   8     2555.85     2365.57    499.50 o 
  -9  15   8        5.52     -317.35    317.35 o 
  -7  15   8     4916.76     4212.18    705.13 o 
  -5  15   8     2744.98     2460.74    580.22 o 
  -3  15   8      787.46      205.58    465.13 o 
  -1  15   8     6586.79     7196.88    943.82 o 
   1  15   8     2905.00     1910.46    948.66 o 
   3  15   8      107.32     -418.83    418.83 o 
   5  15   8       59.93     -513.83    513.83 o 
 -16  16   8       97.84     -471.36    471.36 o 
 -14  16   8        3.66     -480.68    480.68 o 
 -12  16   8      335.37      327.06    461.91 o 
 -10  16   8      992.91      582.81    574.89 o 
  -8  16   8      517.99      -33.20    367.73 o 
  -6  16   8     2583.83     2043.13    598.77 o 
  -4  16   8       77.67     -493.59    493.59 o 
  -2  16   8     3472.98     3036.15    779.25 o 
   0  16   8     2815.92     2564.61    761.20 o 
   2  16   8      290.93      -43.11    576.77 o 
   4  16   8      202.41     -576.34    576.34 o 
 -13  17   8       29.60     -566.05    566.05 o 
 -11  17   8      129.92     -588.64    588.64 o 
  -9  17   8       13.84     -497.65    497.65 o 
  -7  17   8      298.19     -531.76    531.76 o 
  -5  17   8        0.57     -502.71    502.71 o 
  -3  17   8      464.02     -462.03    534.55 o 
  -1  17   8     1921.49      844.23    686.26 o 
   1  17   8      177.98     -531.23    531.23 o 
 -10  18   8       65.09      -45.44    790.36 o 
  -8  18   8      177.40     -591.04    591.04 o 
  -6  18   8      300.75     -603.88    603.88 o 
  -4  18   8      491.20     -260.11    547.06 o 
 -27   1   9      631.91     -174.54    793.86 o 
 -25   1   9     1762.71      631.96    521.81 o 
 -23   1   9      530.52      -39.51    229.06 o 
 -21   1   9     7843.85     7045.01    860.39 o 
 -19   1   9    13725.44    15705.47    602.44 o 
 -17   1   9      163.46      -52.98    133.22 o 
 -15   1   9     4385.18     4123.10    344.04 o 
 -13   1   9     2310.25     1935.02    211.63 o 
 -11   1   9     1520.15     1233.58    173.84 o 
  -9   1   9     1072.01     1022.75    101.37 o 
  -7   1   9    29873.96    31310.80    385.23 o 
  -5   1   9      934.45      558.90     74.36 o 
  -3   1   9    18068.96    19389.52    614.20 o 
  -1   1   9    29212.54    28643.53    451.35 o 
   1   1   9     1391.15     1106.34    135.73 o 
   3   1   9     6303.44     6655.26    237.11 o 
   5   1   9     3965.17     4113.17    223.92 o 
   7   1   9       12.50      134.03    227.86 o 
   9   1   9       10.37       12.25    244.17 o 
  11   1   9      274.69     -155.51    301.15 o 
  13   1   9      103.83      -59.39    300.41 o 
 -28   2   9      106.34      562.87    579.30 o 
 -26   2   9      967.33      276.76    473.31 o 
 -24   2   9     5432.94     5009.88    663.48 o 
 -22   2   9     3084.59     2252.70    360.69 o 
 -20   2   9    32610.64    35278.27    825.49 o 
 -18   2   9    13133.96    13757.54    466.25 o 
 -16   2   9     7277.62     6766.71    535.00 o 
 -14   2   9    12522.80    12548.66    394.54 o 
 -12   2   9      217.13      157.84    104.42 o 
 -10   2   9     1482.52     1196.20    135.78 o 
  -8   2   9    14976.50    15002.90    299.34 o 
  -6   2   9    17434.61    17534.93    303.46 o 
  -4   2   9     5460.33     5316.66    269.02 o 
  -2   2   9    85580.34    85313.20    927.52 o 
   0   2   9    35664.13    34546.11    476.09 o 
   2   2   9     1760.41     1916.88    192.76 o 
   4   2   9    10493.35    11144.25    500.74 o 
   6   2   9     1821.96     1870.98    198.22 o 
   8   2   9      263.51      275.59    249.50 o 
  10   2   9       22.85     -214.38    266.14 o 
  12   2   9      262.43       85.04    312.99 o 
  14   2   9      149.78       21.30    417.34 o 
 -27   3   9      126.13     -468.87    468.87 o 
 -25   3   9     2364.94     1666.76    536.22 o 
 -23   3   9      198.05     -253.16    253.16 o 
 -21   3   9     9687.07    10246.44    552.78 o 
 -19   3   9    20466.63    22299.77    630.61 o 
 -17   3   9     2142.58     1742.72    175.49 o 
 -15   3   9     2815.50     2394.16    290.36 o 
 -13   3   9     3788.89     3821.25    263.93 o 
 -11   3   9      127.15       14.52    111.16 o 
  -9   3   9     4727.66     4170.97    218.11 o 
  -7   3   9    16141.70    16248.00    316.14 o 
  -5   3   9       78.61       39.17     73.62 o 
  -3   3   9    40387.74    40001.57    914.02 o 
  -1   3   9    49377.81    50574.41    762.48 o 
   1   3   9     6785.39     6550.04    403.24 o 
   3   3   9     7316.01     8239.92    495.11 o 
   5   3   9     5030.38     5392.50    261.34 o 
   7   3   9      507.73      306.35    211.42 o 
   9   3   9        3.18      122.57    257.69 o 
  11   3   9       17.43       22.52    302.75 o 
  13   3   9       19.99      132.59    423.39 o 
 -28   4   9       59.76     -431.12    677.06 o 
 -26   4   9      128.55      800.45    575.30 o 
 -24   4   9      495.22     -184.41    345.69 o 
 -22   4   9      111.86     -217.33    250.38 o 
 -20   4   9     4990.13     4001.02    580.16 o 
 -18   4   9     2316.33     1768.52    209.59 o 
 -16   4   9     1786.03     1576.49    202.90 o 
 -14   4   9      636.37      420.56    128.98 o 
 -12   4   9     3445.23     2621.95    252.98 o 
 -10   4   9     6816.78     6527.89    290.27 o 
  -8   4   9        4.74      -85.28     85.28 o 
  -6   4   9     5879.31     6427.84    252.02 o 
  -4   4   9     4546.65     5155.61    309.35 o 
  -2   4   9    11669.71    12186.29    440.87 o 
   0   4   9     1990.52     1926.80    226.38 o 
   2   4   9      255.47      394.85    181.18 o 
   4   4   9       25.19      -33.43    101.44 o 
   6   4   9     1029.43      816.09    230.64 o 
   8   4   9      442.86      469.71    268.43 o 
  10   4   9        3.65     -144.28    272.96 o 
  12   4   9      195.38      630.84    404.78 o 
 -27   5   9      472.33     -205.81    545.71 o 
 -25   5   9     1824.88     1242.71    651.12 o 
 -23   5   9     1326.48      837.77    379.78 o 
 -21   5   9     1149.08      822.77    327.11 o 
 -19   5   9     1954.32     1807.42    269.28 o 
 -17   5   9     6341.18     5762.94    403.82 o 
 -15   5   9     9386.59    10065.38    616.91 o 
 -13   5   9       23.64      156.36    164.98 o 
 -11   5   9    11633.12    12473.34    428.89 o 
  -9   5   9       78.79      -85.00     85.00 o 
  -7   5   9    30114.01    31903.82    513.10 o 
  -5   5   9    19097.75    19975.70    410.09 o 
  -3   5   9      662.00      591.52    107.02 o 
  -1   5   9     2717.79     2547.65    177.42 o 
   1   5   9       71.36      -69.82    121.68 o 
   3   5   9     6646.26     6814.67    266.31 o 
   5   5   9      558.30      268.92    219.69 o 
   7   5   9      432.55      368.56    244.25 o 
   9   5   9      110.50      125.74    251.91 o 
  11   5   9     1504.83     1770.76    446.79 o 
  13   5   9     1268.47     1717.93    474.02 o 
 -26   6   9     1911.94     1645.94    786.89 o 
 -24   6   9     4381.37     4124.64    861.61 o 
 -22   6   9       66.99     -322.87    322.87 o 
 -20   6   9    11252.19    10842.49   1561.57 o 
 -18   6   9      728.57      626.00    202.21 o 
 -16   6   9     7746.22     7394.99    509.62 o 
 -14   6   9    11460.98    11555.66    596.23 o 
 -12   6   9       47.81      -83.82     83.82 o 
 -10   6   9      461.66      360.30    130.43 o 
  -8   6   9    13513.22    13876.58    333.67 o 
  -6   6   9    30827.38    32264.25    541.43 o 
  -4   6   9      387.86      446.53    106.21 o 
  -2   6   9    17591.23    17534.81    355.94 o 
   0   6   9     6616.74     6279.97    240.62 o 
   2   6   9     1492.90     1442.31    155.86 o 
   4   6   9     7142.31     6741.02    502.13 o 
   6   6   9      772.88      461.43    237.40 o 
   8   6   9        0.92       94.63    260.84 o 
  10   6   9      830.29      726.09    325.21 o 
  12   6   9     1190.86     1578.30    450.49 o 
 -25   7   9     3217.04     2772.35   1213.40 o 
 -23   7   9     1545.77      715.94    402.72 o 
 -21   7   9     1634.67     1856.21    503.42 o 
 -19   7   9     7102.21     6485.34    710.42 o 
 -17   7   9      228.81      -69.66    163.02 o 
 -15   7   9     5763.82     5147.43    520.50 o 
 -13   7   9     7301.80     6318.05    517.93 o 
 -11   7   9      465.28      417.19    151.68 o 
  -9   7   9    11050.21    11502.58    399.83 o 
  -7   7   9    22279.61    22976.82    412.87 o 
  -5   7   9     5085.84     4999.30    293.54 o 
  -3   7   9     6595.22     6040.79    295.45 o 
  -1   7   9    33368.78    33024.57    801.63 o 
   1   7   9      297.43       91.69    138.68 o 
   3   7   9     6081.28     6748.42    411.72 o 
   5   7   9     5462.13     5534.18    614.79 o 
   7   7   9     1743.12     1989.99    375.36 o 
   9   7   9      354.02      391.02    329.40 o 
  11   7   9      659.77      565.40    400.95 o 
 -26   8   9      362.49      399.73    661.21 o 
 -24   8   9      194.30     -168.60    496.46 o 
 -22   8   9       44.44     -381.33    381.33 o 
 -20   8   9      402.66      493.00    323.44 o 
 -18   8   9     1265.07      714.11    295.74 o 
 -16   8   9       55.89     -147.23    251.29 o 
 -14   8   9     4189.79     2866.91    373.78 o 
 -12   8   9    15213.13    16549.00    550.67 o 
 -10   8   9    27848.46    30404.91    673.11 o 
  -8   8   9     2976.72     2583.54    231.45 o 
  -6   8   9        2.81     -118.27    118.27 o 
  -4   8   9      655.73      572.77    158.64 o 
  -2   8   9     2697.57     2968.47    259.41 o 
   0   8   9      195.58      -10.01    114.18 o 
   2   8   9     1467.63     1228.06    211.53 o 
   4   8   9     1748.31     1721.32    243.49 o 
   6   8   9     4574.43     5025.25    570.71 o 
   8   8   9     4046.79     4277.23    502.92 o 
  10   8   9      630.55      561.33    360.65 o 
 -25   9   9      131.14      -58.80    527.18 o 
 -23   9   9        0.15     -459.85    459.85 o 
 -21   9   9     1015.94      590.55    386.13 o 
 -19   9   9     1421.00      984.99    347.24 o 
 -17   9   9     1556.01      856.21    334.07 o 
 -15   9   9     1090.79      781.01    304.80 o 
 -13   9   9     5999.03     5903.50    670.20 o 
 -11   9   9    37736.65    42134.19    840.54 o 
  -9   9   9     7921.43     7442.39    533.32 o 
  -7   9   9     2430.82     1843.95    227.41 o 
  -5   9   9     6955.66     7072.70    398.55 o 
  -3   9   9      539.36      148.50    148.51 o 
  -1   9   9     3162.11     2216.14    273.92 o 
   1   9   9      447.68      205.84    172.54 o 
   3   9   9       35.99       44.08    276.63 o 
   5   9   9     1398.87     1337.30    320.90 o 
   7   9   9     4968.20     5895.19    759.72 o 
   9   9   9     2403.89     2666.09    470.63 o 
  11   9   9       97.06      -22.16    661.57 o 
 -24  10   9      807.07      427.21    741.80 o 
 -22  10   9     1188.62     -408.73    419.62 o 
 -20  10   9     4613.70     5067.03    632.96 o 
 -18  10   9     1404.37      941.56    394.54 o 
 -16  10   9      997.47      755.33    312.17 o 
 -14  10   9        3.82     -245.39    255.96 o 
 -12  10   9     8976.80     9876.74   1023.18 o 
 -10  10   9     9767.72    11615.91    575.78 o 
  -8  10   9      120.95       10.71    208.24 o 
  -6  10   9    10211.38    10716.75    522.62 o 
  -4  10   9      158.54     -197.93    197.93 o 
  -2  10   9     4912.20     4010.30    518.98 o 
   0  10   9     4389.17     4193.25    440.35 o 
   2  10   9      632.68     -145.59    318.97 o 
   4  10   9        5.72     -279.17    279.17 o 
   6  10   9     2400.38     2914.32    444.50 o 
   8  10   9     1122.74     1306.31    474.63 o 
  10  10   9        0.01     -404.73    404.73 o 
 -23  11   9      123.91     -460.00    460.00 o 
 -21  11   9     1648.62     1235.62    566.27 o 
 -19  11   9     5428.80     5245.31    901.86 o 
 -17  11   9     2370.65     1709.42    397.21 o 
 -15  11   9       28.32     -288.88    288.88 o 
 -13  11   9      270.04      489.85    274.59 o 
 -11  11   9     4589.70     3736.37    466.73 o 
  -9  11   9       97.27      -67.10    241.51 o 
  -7  11   9     2071.54     1438.81    288.01 o 
  -5  11   9      317.76      220.93    237.40 o 
  -3  11   9     2610.31     2070.50    409.55 o 
  -1  11   9    29160.37    31267.39   1029.52 o 
   1  11   9     1201.43     1319.26    433.83 o 
   3  11   9      277.85      -55.68    362.72 o 
   5  11   9       27.67     -112.74    341.20 o 
   7  11   9      193.37     -123.07    301.99 o 
   9  11   9      165.93      -19.45    482.07 o 
 -22  12   9      131.46      372.31    544.22 o 
 -20  12   9     1291.11     1079.50    616.18 o 
 -18  12   9     2983.85     3370.53    640.00 o 
 -16  12   9     4016.68     3260.71    669.72 o 
 -14  12   9      232.95       32.08    286.53 o 
 -12  12   9      655.43      268.56    293.14 o 
 -10  12   9     2106.80     1272.57    313.63 o 
  -8  12   9      131.04     -199.65    240.24 o 
  -6  12   9     2027.26     1754.57    422.49 o 
  -4  12   9     2510.46     2292.18    438.38 o 
  -2  12   9     5016.84     4195.10    511.83 o 
   0  12   9     3574.01     3157.47    480.69 o 
   2  12   9     1761.33     1176.86    454.27 o 
   4  12   9      426.56      358.00    458.13 o 
   6  12   9       81.83      -55.44    385.24 o 
   8  12   9      382.32      429.64    454.37 o 
 -21  13   9       70.25     -541.31    541.31 o 
 -19  13   9      506.76     -235.31    503.15 o 
 -17  13   9     3910.86     4372.04    736.66 o 
 -15  13   9     4818.10     4768.68    752.37 o 
 -13  13   9       84.81     -226.24    308.42 o 
 -11  13   9     6640.65     5931.91    851.11 o 
  -9  13   9     1048.04      548.15    332.02 o 
  -7  13   9     5184.35     4712.80    760.72 o 
  -5  13   9     7740.84     8752.22   1052.74 o 
  -3  13   9     2669.29     2273.87    468.57 o 
  -1  13   9       72.19     -155.02    388.78 o 
   1  13   9     2179.55      886.34    487.82 o 
   3  13   9      993.49      229.91    472.77 o 
   5  13   9      192.95     -400.75    400.75 o 
   7  13   9      967.32      908.34    485.63 o 
 -20  14   9       13.00     -160.68    586.52 o 
 -18  14   9      561.09     -348.44    537.95 o 
 -16  14   9     3734.97     3548.56    615.48 o 
 -14  14   9     1550.66     1012.32    401.43 o 
 -12  14   9     1146.36      470.07    370.79 o 
 -10  14   9     1206.26      591.31    404.84 o 
  -8  14   9      458.06      454.05    378.21 o 
  -6  14   9    11477.31    12913.35   1745.84 o 
  -4  14   9     2993.96     3420.44    540.41 o 
  -2  14   9      485.44     -394.24    394.24 o 
   0  14   9      350.47     -345.51    480.33 o 
   2  14   9      766.16      511.69    507.90 o 
   4  14   9      595.82      151.41    607.77 o 
   6  14   9      318.60     -233.07    776.90 o 
 -17  15   9       62.67     -508.92    508.92 o 
 -15  15   9     1394.38      872.41    553.57 o 
 -13  15   9      250.33      129.52    563.23 o 
 -11  15   9      164.89     -342.06    342.06 o 
  -9  15   9      399.58     -103.58    352.83 o 
  -7  15   9     2908.79     2604.21    658.52 o 
  -5  15   9     4901.61     5032.60    751.27 o 
  -3  15   9      861.15     -193.10    440.36 o 
  -1  15   9      476.11     -266.13    538.25 o 
   1  15   9      185.29     -323.84    523.76 o 
   3  15   9      288.20     -367.40    528.84 o 
 -16  16   9       73.30     -318.67    628.98 o 
 -14  16   9      187.04     -605.76    605.76 o 
 -12  16   9     1392.51      -35.35    851.13 o 
 -10  16   9     1757.55     1175.63    814.71 o 
  -8  16   9      984.04      647.42    427.47 o 
  -6  16   9      408.43       89.11    397.09 o 
  -4  16   9      670.78       65.09    524.15 o 
  -2  16   9      108.42     -506.98    506.98 o 
   0  16   9        1.02     -497.03    497.03 o 
   2  16   9       27.44     -500.60    506.71 o 
 -13  17   9     1034.47      134.95    625.19 o 
 -11  17   9     4651.34     4773.78    824.12 o 
  -9  17   9     2658.96     2187.38   1018.78 o 
  -7  17   9        2.80     -543.04    543.04 o 
  -5  17   9       34.64     -403.59    403.59 o 
  -3  17   9      224.87     -536.66    536.66 o 
  -1  17   9      518.94      475.28    862.77 o 
 -28   0  10     5687.66     8598.02   1427.52 o 
 -26   0  10     1246.53      411.50    710.01 o 
 -24   0  10     2556.52     1426.48    660.37 o 
 -22   0  10       11.61     -375.36    375.36 o 
 -20   0  10     5565.60     5146.52    735.29 o 
 -18   0  10     3976.48     3128.67    658.01 o 
 -16   0  10      252.04       25.59    211.55 o 
 -14   0  10     8575.77     8989.09    524.72 o 
 -12   0  10    86822.99    90766.20   1079.23 o 
 -10   0  10    61457.16    63936.49    895.40 o 
  -8   0  10     5034.73     5014.53    293.53 o 
  -6   0  10    37083.50    37691.01    565.13 o 
  -4   0  10     6211.04     5652.47    345.12 o 
  -2   0  10    14150.86    14176.37   1113.99 o 
   0   0  10    20516.74    22608.96   1233.21 o 
   2   0  10     3274.70     2380.23    622.62 o 
   4   0  10     2193.29     1788.77    591.73 o 
   6   0  10    11025.58    11883.92   1065.81 o 
   8   0  10     6514.09     3904.24    826.65 o 
  10   0  10       44.10     -294.91    618.00 o 
  12   0  10     1143.51     1547.24    741.07 o 
 -27   1  10      519.26      363.77    563.06 o 
 -25   1  10      646.82      313.42    452.18 o 
 -23   1  10      200.22       59.51    269.84 o 
 -21   1  10     2949.11     2537.10    298.15 o 
 -19   1  10     5703.19     4487.33    475.62 o 
 -17   1  10     1067.42      769.51    168.74 o 
 -15   1  10     2333.62     1822.39    167.41 o 
 -13   1  10    36422.70    38225.45    558.72 o 
 -11   1  10    58251.88    61919.26    729.09 o 
  -9   1  10    12252.74    12401.41    322.16 o 
  -7   1  10     9883.50    10345.76    262.06 o 
  -5   1  10     9525.92     9879.80    236.22 o 
  -3   1  10     2885.46     2860.07    348.16 o 
  -1   1  10    16077.33    17787.48    948.01 o 
   1   1  10     9850.05    10552.68    679.01 o 
   3   1  10     2941.50     3013.18    197.91 o 
   5   1  10     5983.71     5809.15    418.54 o 
   7   1  10     6900.44     6616.14    353.28 o 
   9   1  10      979.79      531.05    336.20 o 
  11   1  10       91.01      313.42    457.11 o 
 -28   2  10      325.26      540.26    640.81 o 
 -26   2  10      904.52      100.59    479.00 o 
 -24   2  10      206.86      -17.26    280.42 o 
 -22   2  10      480.83      298.13    254.93 o 
 -20   2  10      555.31      478.55    214.45 o 
 -18   2  10     4781.30     4281.06    368.37 o 
 -16   2  10     8800.76     9545.47    482.64 o 
 -14   2  10    10104.25    10694.67    352.02 o 
 -12   2  10     7517.21     8180.80    313.96 o 
 -10   2  10     5635.55     5695.12    272.19 o 
  -8   2  10     3243.07     2786.16    182.25 o 
  -6   2  10     1163.41      971.94     99.25 o 
  -4   2  10     2261.03     2036.88    194.54 o 
  -2   2  10     2069.51     2201.90    225.74 o 
   0   2  10     5772.89     6097.06    443.85 o 
   2   2  10     6767.50     8493.97    331.02 o 
   4   2  10     5323.31     5683.53    394.60 o 
   6   2  10     2002.12     1259.81    272.67 o 
   8   2  10      631.91      567.72    306.10 o 
  10   2  10      225.77      355.20    345.27 o 
  12   2  10      162.69     -282.84    444.21 o 
 -27   3  10      858.03      892.11    569.60 o 
 -25   3  10     4472.91     4211.94    721.11 o 
 -23   3  10     3076.64     2898.70    374.20 o 
 -21   3  10       48.68       44.05    248.77 o 
 -19   3  10      165.03       36.00    238.05 o 
 -17   3  10     9013.46     8883.22    688.53 o 
 -15   3  10    16137.38    17396.29    499.04 o 
 -13   3  10       44.90     -108.58    122.21 o 
 -11   3  10     5784.35     5561.23    275.27 o 
  -9   3  10     1167.14     1033.51    126.76 o 
  -7   3  10    23218.14    24219.44    409.20 o 
  -5   3  10    26467.21    26580.35    372.04 o 
  -3   3  10     4170.90     3194.79    392.81 o 
  -1   3  10      180.30       64.77    142.33 o 
   1   3  10     3244.23     3380.47    258.14 o 
   3   3  10     7738.70     8289.04    601.28 o 
   5   3  10      596.60      657.65    229.34 o 
   7   3  10       80.94      100.79    269.11 o 
   9   3  10        5.85      127.31    307.45 o 
  11   3  10     1277.11     1276.10    437.09 o 
 -28   4  10      381.51     -519.07    519.07 o 
 -26   4  10     4514.30     6308.36    879.14 o 
 -24   4  10    11658.17    15357.94    916.54 o 
 -22   4  10     1520.29     1369.17    355.27 o 
 -20   4  10      179.87     -111.78    295.40 o 
 -18   4  10     1633.15     1267.87    283.50 o 
 -16   4  10    14335.06    14841.92    513.12 o 
 -14   4  10     2341.07     1821.28    242.39 o 
 -12   4  10    15378.90    15356.23    397.28 o 
 -10   4  10     6150.97     5545.55    297.45 o 
  -8   4  10    26774.58    28382.50    511.50 o 
  -6   4  10    85027.56    88667.62    778.46 o 
  -4   4  10    22833.37    23327.59    386.71 o 
  -2   4  10      462.55      494.88    155.65 o 
   0   4  10       18.55      -90.79    123.88 o 
   2   4  10     3773.20     3146.15    354.92 o 
   4   4  10     2752.77     2667.41    348.49 o 
   6   4  10     1014.14      870.62    260.49 o 
   8   4  10      420.64      716.18    333.02 o 
  10   4  10     1283.83     1488.30    396.50 o 
  12   4  10     4096.75     4555.77    566.35 o 
 -27   5  10      273.76      973.69    637.99 o 
 -25   5  10     4522.60     5036.55   1001.22 o 
 -23   5  10     7264.16     7439.06   1020.95 o 
 -21   5  10     2497.36     1564.96    368.19 o 
 -19   5  10      215.79       36.38    253.91 o 
 -17   5  10     4071.47     4740.62    493.39 o 
 -15   5  10     3043.16     2689.16    318.29 o 
 -13   5  10     2562.84     2035.21    231.48 o 
 -11   5  10     7995.88     8053.02    377.61 o 
  -9   5  10      139.43     -101.01    101.01 o 
  -7   5  10    57464.50    60185.20    717.30 o 
  -5   5  10    59711.11    63280.69    669.15 o 
  -3   5  10     9025.81     8658.31    322.47 o 
  -1   5  10        2.07     -113.38    143.24 o 
   1   5  10       10.83     -179.07    179.07 o 
   3   5  10      224.39     -241.76    241.76 o 
   5   5  10       17.30       76.41    258.17 o 
   7   5  10      275.54      161.89    333.76 o 
   9   5  10      580.18      605.96    334.90 o 
  11   5  10     2724.41     2782.37    497.73 o 
 -26   6  10      404.82      870.96    589.02 o 
 -24   6  10     2069.55     1366.63    664.15 o 
 -22   6  10     5609.97     5446.24    585.30 o 
 -20   6  10     4440.67     3912.84    412.02 o 
 -18   6  10      408.86      124.40    258.05 o 
 -16   6  10      903.74      822.14    279.64 o 
 -14   6  10      999.45      605.09    236.33 o 
 -12   6  10      447.00      146.99    186.41 o 
 -10   6  10     1142.73     1249.91    306.90 o 
  -8   6  10    10180.52    11196.18    361.55 o 
  -6   6  10    15276.28    16692.55    434.84 o 
  -4   6  10    10804.96    11525.01    338.34 o 
  -2   6  10     9359.26     8935.08    285.03 o 
   0   6  10      437.52      272.57    155.39 o 
   2   6  10      557.51      524.66    107.55 o 
   4   6  10      885.07      940.19    198.22 o 
   6   6  10       89.58     -158.23    279.43 o 
   8   6  10      928.40     1068.87    409.62 o 
  10   6  10     1921.44     2313.85    466.79 o 
 -25   7  10       11.19     -451.86    451.86 o 
 -23   7  10      629.08      -82.36    365.04 o 
 -21   7  10     8566.77     8924.61   1113.96 o 
 -19   7  10     4833.72     4205.83    515.21 o 
 -17   7  10      392.09      520.98    286.68 o 
 -15   7  10     4237.96     3725.75    415.72 o 
 -13   7  10     2033.11     1780.46    275.37 o 
 -11   7  10    19362.26    21959.25    545.85 o 
  -9   7  10     9881.69    10429.54    402.06 o 
  -7   7  10     1363.74     1099.05    143.89 o 
  -5   7  10     1653.92     1597.87    175.19 o 
  -3   7  10     2767.22     3024.46    279.41 o 
  -1   7  10    15463.80    16599.06    479.79 o 
   1   7  10      317.61      260.29    146.38 o 
   3   7  10     1138.71     1283.94    262.32 o 
   5   7  10       77.87     -104.68    217.62 o 
   7   7  10     3147.38     3315.28    645.58 o 
   9   7  10     3456.36     2832.56    543.98 o 
 -26   8  10      107.81     -523.74    647.02 o 
 -24   8  10      865.48     -356.65    450.00 o 
 -22   8  10     1989.39      976.65    450.54 o 
 -20   8  10     5148.02     4632.64    483.18 o 
 -18   8  10      650.35      751.51    313.25 o 
 -16   8  10     2286.55     1973.05    349.19 o 
 -14   8  10      425.84       70.03    246.66 o 
 -12   8  10    19142.29    22030.63    599.62 o 
 -10   8  10    26382.43    30103.08    673.92 o 
  -8   8  10      106.07        5.64     86.37 o 
  -6   8  10     4986.72     4518.66    378.88 o 
  -4   8  10     2371.58     2109.52    228.41 o 
  -2   8  10     4036.93     3417.10    387.01 o 
   0   8  10     1474.76     1279.95    250.52 o 
   2   8  10      326.34      285.14    205.02 o 
   4   8  10       17.52      207.83    294.96 o 
   6   8  10     5573.01     5961.72    617.17 o 
   8   8  10     4526.84     4565.65    635.94 o 
  10   8  10      285.91        8.14    423.38 o 
 -25   9  10       55.73     -225.21    499.69 o 
 -23   9  10      332.43     -389.28    389.28 o 
 -21   9  10       12.70     -154.88    378.91 o 
 -19   9  10     2289.46     1858.14    410.32 o 
 -17   9  10       96.83     -181.79    273.72 o 
 -15   9  10       49.58     -197.86    265.06 o 
 -13   9  10     5778.37     5818.04    681.54 o 
 -11   9  10    22968.20    26396.33    775.93 o 
  -9   9  10     5971.63     6919.14    500.25 o 
  -7   9  10     1169.59      731.77    184.53 o 
  -5   9  10    11301.16    11812.84    491.47 o 
  -3   9  10      147.20      -25.82    200.25 o 
  -1   9  10     1604.96     1385.39    244.50 o 
   1   9  10     2488.47     2247.11    381.91 o 
   3   9  10      763.85      858.51    323.13 o 
   5   9  10     1705.92     2090.95    589.00 o 
   7   9  10     2706.32     2690.77    547.27 o 
   9   9  10      751.38      501.40    463.63 o 
 -24  10  10        1.18     -306.86    503.54 o 
 -22  10  10      537.35       65.55    390.20 o 
 -20  10  10       81.43     -309.44    343.29 o 
 -18  10  10      922.32      554.48    354.32 o 
 -16  10  10     5891.63     5417.36    817.31 o 
 -14  10  10     8626.18     8236.51    856.12 o 
 -12  10  10     3015.09     3269.92    379.83 o 
 -10  10  10     3560.36     3184.31    382.82 o 
  -8  10  10      131.37      -81.09    204.34 o 
  -6  10  10      801.21      457.79    265.02 o 
  -4  10  10       81.57     -145.81    210.70 o 
  -2  10  10      575.41      675.20    303.40 o 
   0  10  10      522.84      400.30    335.28 o 
   2  10  10     5289.63     5064.23    532.53 o 
   4  10  10     5367.83     5475.81    639.13 o 
   6  10  10     1963.54     1986.86    425.33 o 
   8  10  10      269.42     -205.32    651.37 o 
 -23  11  10        9.69     -432.35    432.35 o 
 -21  11  10     1655.57     1120.41    547.27 o 
 -19  11  10      136.68     -334.38    353.60 o 
 -17  11  10     4908.55     4474.70    618.70 o 
 -15  11  10    14618.35    18753.49    929.85 o 
 -13  11  10     2210.20     1477.50    354.22 o 
 -11  11  10      646.11      123.53    257.08 o 
  -9  11  10       27.71     -133.46    236.77 o 
  -7  11  10      224.92      -64.22    226.40 o 
  -5  11  10      852.13      572.15    360.90 o 
  -3  11  10      581.79      320.77    330.32 o 
  -1  11  10      685.69      390.38    380.15 o 
   1  11  10     3772.64     3164.27    489.60 o 
   3  11  10     7650.11     9592.75   1961.14 o 
   5  11  10     2193.05     2889.09    586.38 o 
   7  11  10        5.49     -444.02    567.41 o 
 -22  12  10       79.90        6.04    577.23 o 
 -20  12  10     1393.70     1432.64    483.97 o 
 -18  12  10      482.60      -68.44    345.99 o 
 -16  12  10     7637.96     7997.64   1150.59 o 
 -14  12  10     2780.64     2538.15    580.20 o 
 -12  12  10       25.13     -119.28    268.80 o 
 -10  12  10     3413.54     2876.14    556.63 o 
  -8  12  10      598.40      110.49    312.87 o 
  -6  12  10     2661.74     2445.33    535.22 o 
  -4  12  10      387.85     -138.13    344.66 o 
  -2  12  10       24.70     -219.67    384.89 o 
   0  12  10      556.65       80.60    406.36 o 
   2  12  10     5480.28     5083.33   1027.86 o 
   4  12  10     2531.09     3047.22    570.86 o 
   6  12  10      128.66     -206.25    545.10 o 
 -21  13  10      307.79      -89.67    483.87 o 
 -19  13  10       68.02       -3.49    471.26 o 
 -17  13  10     1111.56      787.93    477.75 o 
 -15  13  10     2040.48     1496.61    508.00 o 
 -13  13  10      320.40     -317.09    317.09 o 
 -11  13  10     2185.97     1238.29    458.81 o 
  -9  13  10      272.82      280.83    360.69 o 
  -7  13  10      638.68      346.50    350.85 o 
  -5  13  10     4958.93     5116.63    659.44 o 
  -3  13  10      712.39      120.13    458.54 o 
  -1  13  10      160.09     -401.82    401.82 o 
   1  13  10      868.07      379.51    459.41 o 
   3  13  10      556.46      107.23    482.18 o 
   5  13  10       34.32      100.48    442.17 o 
 -20  14  10     1030.72     1133.80   1536.46 o 
 -18  14  10       33.49     -536.15    536.15 o 
 -16  14  10       20.45       38.86    410.26 o 
 -14  14  10      100.85     -345.71    345.71 o 
 -12  14  10        4.95     -336.64    336.64 o 
 -10  14  10       19.41     -325.08    353.62 o 
  -8  14  10        0.83     -283.97    345.81 o 
  -6  14  10     2010.33     1830.78    459.62 o 
  -4  14  10      746.04      653.09    494.10 o 
  -2  14  10     2669.08     2150.37    701.63 o 
   0  14  10      932.22     -147.51    623.08 o 
   2  14  10      171.46     -494.65    494.65 o 
   4  14  10      147.51     -471.56    489.56 o 
 -17  15  10      622.82       10.46    604.93 o 
 -15  15  10     2001.61      738.22    628.22 o 
 -13  15  10       55.87     -371.67    400.30 o 
 -11  15  10     1171.64      597.67    431.42 o 
  -9  15  10      136.33     -372.40    372.40 o 
  -7  15  10       57.72     -360.12    360.12 o 
  -5  15  10        1.64     -550.95    550.95 o 
  -3  15  10     3435.79     2528.06    917.05 o 
  -1  15  10     1436.56      306.41    767.92 o 
   1  15  10       32.94     -489.35    489.35 o 
 -14  16  10      595.25     -260.65    628.02 o 
 -12  16  10      112.56     -226.45    569.30 o 
 -10  16  10     1625.69     1157.07    484.75 o 
  -8  16  10      130.66     -285.80    378.64 o 
  -6  16  10        2.22     -403.21    403.21 o 
  -4  16  10     1413.21      -37.52    766.62 o 
  -2  16  10      870.18      364.77    608.04 o 
 -11  17  10      642.84      -51.69    673.24 o 
  -9  17  10      754.02     -123.41    639.17 o 
  -7  17  10       89.84     -555.31    582.84 o 
  -5  17  10        5.21     -509.10    509.10 o 
 -27   1  11        2.13     -459.42    459.42 o 
 -25   1  11      220.11     -170.84    307.13 o 
 -23   1  11      121.90     -124.08    266.34 o 
 -21   1  11     2480.25     2072.44    426.84 o 
 -19   1  11      597.36      343.43    257.39 o 
 -17   1  11     8701.65     9912.79    538.96 o 
 -15   1  11    15683.86    16986.21    413.67 o 
 -13   1  11      179.12      126.06    118.63 o 
 -11   1  11    10589.43    11195.50    254.38 o 
  -9   1  11     7792.91     7926.04    275.39 o 
  -7   1  11       47.71      -59.57     59.57 o 
  -5   1  11      297.28      332.91     90.93 o 
  -3   1  11     1717.33     1965.54    369.79 o 
  -1   1  11      779.28      678.50    328.66 o 
   1   1  11     5010.45     4544.57    473.92 o 
   3   1  11     3542.45     3602.18    532.54 o 
   5   1  11       31.93      119.64    335.91 o 
   7   1  11     2229.70     1588.70    494.24 o 
   9   1  11     1151.35     1430.35    553.60 o 
  11   1  11       17.59      -59.34    423.67 o 
 -28   2  11      910.29     1250.47    621.39 o 
 -26   2  11        1.14     -382.31    382.31 o 
 -24   2  11       55.40      -47.79    278.74 o 
 -22   2  11     3430.85     3286.39    438.16 o 
 -20   2  11     6564.06     6409.47    873.69 o 
 -18   2  11     4761.30     3709.58    523.43 o 
 -16   2  11    34064.84    37642.17    704.43 o 
 -14   2  11     7145.94     7858.85    581.44 o 
 -12   2  11    16753.74    17702.05    430.48 o 
 -10   2  11    36162.81    38896.64    526.01 o 
  -8   2  11     3144.08     2893.75    258.12 o 
  -6   2  11     3125.99     2906.15    228.31 o 
  -4   2  11     1048.71      893.12    128.76 o 
  -2   2  11     5627.77     4940.89    385.80 o 
   0   2  11      652.74     5220.89   1339.80 o 
   2   2  11    14378.04    14777.24    355.24 o 
   4   2  11     3174.80     2797.64    288.47 o 
   6   2  11     1097.48     1282.37    265.32 o 
   8   2  11     4496.10     4549.91    640.83 o 
  10   2  11      358.07     -375.14    411.77 o 
 -27   3  11      484.52      267.39    478.40 o 
 -25   3  11       64.23     -319.63    360.81 o 
 -23   3  11      256.63      152.20    384.23 o 
 -21   3  11     2538.27     2164.33    352.06 o 
 -19   3  11      258.66       93.01    260.41 o 
 -17   3  11    10137.82    11650.90    544.41 o 
 -15   3  11    21341.56    24291.91    555.46 o 
 -13   3  11      193.54       62.65    135.73 o 
 -11   3  11    20942.76    22433.34    471.99 o 
  -9   3  11    18405.20    19253.70    404.11 o 
  -7   3  11     5263.19     4652.43    247.63 o 
  -5   3  11      769.52      578.55    164.03 o 
  -3   3  11     1144.83      805.75    161.67 o 
  -1   3  11      131.50      -29.92    171.04 o 
   1   3  11     5054.67     5272.11    338.69 o 
   3   3  11     4791.35     5037.85    409.55 o 
   5   3  11       24.56      -58.08    199.31 o 
   7   3  11     3593.60     3784.14    431.44 o 
   9   3  11     2028.62     1728.91    472.98 o 
 -28   4  11      317.13     1091.81    670.74 o 
 -26   4  11      580.29      529.41    490.65 o 
 -24   4  11      649.42      529.17    306.43 o 
 -22   4  11       93.12     -106.77    271.17 o 
 -20   4  11      194.92     -200.73    275.59 o 
 -18   4  11      731.68      333.17    250.76 o 
 -16   4  11      103.36       39.67    194.95 o 
 -14   4  11      145.03     -148.42    148.42 o 
 -12   4  11     1125.11      659.98    151.96 o 
 -10   4  11     3244.13     3202.55    253.55 o 
  -8   4  11     2404.98     1934.16    180.56 o 
  -6   4  11    12679.92    12787.21    262.50 o 
  -4   4  11       48.11      -28.68    137.92 o 
  -2   4  11      710.06      321.60    133.97 o 
   0   4  11     1481.31     1366.01    262.95 o 
   2   4  11      417.69      453.69    240.92 o 
   4   4  11      570.76      601.71    262.97 o 
   6   4  11      719.30      985.42    327.57 o 
   8   4  11      559.52      827.87    356.16 o 
  10   4  11      417.42      857.06    464.92 o 
 -27   5  11      662.70      401.00    585.73 o 
 -25   5  11     2180.97     1418.09    554.83 o 
 -23   5  11       82.42     -316.41    316.41 o 
 -21   5  11     1518.65     1115.56    394.62 o 
 -19   5  11      648.50      475.44    299.73 o 
 -17   5  11     3567.87     2843.42    361.27 o 
 -15   5  11     7694.11     6184.97    574.88 o 
 -13   5  11      404.32      169.60    181.52 o 
 -11   5  11     1304.95      913.52    157.06 o 
  -9   5  11     1620.64     1546.03    183.87 o 
  -7   5  11     3456.33     3566.55    293.18 o 
  -5   5  11     2877.58     2829.58    190.24 o 
  -3   5  11     3251.92     2686.24    267.45 o 
  -1   5  11     2264.25     2325.40    366.17 o 
   1   5  11     1825.35     1144.64    258.63 o 
   3   5  11     3418.00     3376.35    385.31 o 
   5   5  11      808.53      771.32    296.96 o 
   7   5  11       25.75        2.04    277.19 o 
   9   5  11        1.60      252.35    321.87 o 
 -26   6  11      973.61     -103.91    674.83 o 
 -24   6  11     1005.33      445.04    481.61 o 
 -22   6  11      574.57      354.31    330.12 o 
 -20   6  11     3936.62     3703.61    694.54 o 
 -18   6  11     2769.36     2044.88    358.30 o 
 -16   6  11    24598.11    28763.81    913.89 o 
 -14   6  11     7667.53     8798.50    525.53 o 
 -12   6  11     1828.16     1554.73    226.00 o 
 -10   6  11     9369.40    10445.09    362.04 o 
  -8   6  11     1171.13      949.77    157.36 o 
  -6   6  11     7361.12     7641.19    311.35 o 
  -4   6  11      294.21      330.93    103.04 o 
  -2   6  11     4915.54     4552.04    805.43 o 
   0   6  11      270.24       -4.09    217.06 o 
   2   6  11    11631.83    12015.23    681.31 o 
   4   6  11     5502.23     5023.01    484.62 o 
   6   6  11        1.18      -84.59    344.95 o 
   8   6  11     1155.18     1485.25    466.87 o 
 -25   7  11       19.42     -438.98    438.98 o 
 -23   7  11       54.16     -326.91    326.91 o 
 -21   7  11      389.97      185.73    320.51 o 
 -19   7  11       41.94     -257.63    257.63 o 
 -17   7  11     8706.54     8022.87    858.53 o 
 -15   7  11    23834.16    26303.05    888.02 o 
 -13   7  11     1071.56     1039.67    252.94 o 
 -11   7  11     4647.30     4096.17    381.57 o 
  -9   7  11     4397.87     4199.09    254.37 o 
  -7   7  11      715.12      431.80    145.90 o 
  -5   7  11     1141.87      900.83    230.41 o 
  -3   7  11      229.68      193.15    158.88 o 
  -1   7  11      845.61      702.92    153.52 o 
   1   7  11     6529.02     7033.28    700.85 o 
   3   7  11     6864.28     7169.33    572.08 o 
   5   7  11      452.83      -27.47    356.81 o 
   7   7  11      419.71      399.51    409.77 o 
   9   7  11      373.18     -190.02    419.17 o 
 -26   8  11      452.80     -229.32    889.95 o 
 -24   8  11       25.28     -352.77    352.77 o 
 -22   8  11       67.77     -350.34    350.34 o 
 -20   8  11     2042.37     1396.82    409.99 o 
 -18   8  11     3089.33     2702.84    401.92 o 
 -16   8  11     2759.62     2581.31    469.38 o 
 -14   8  11     5347.14     4538.71    519.96 o 
 -12   8  11      127.56      317.50    234.89 o 
 -10   8  11       68.31      207.64    211.48 o 
  -8   8  11      996.59     1071.41    154.13 o 
  -6   8  11     4689.12     3649.38    395.30 o 
  -4   8  11     1483.75     1000.31    243.54 o 
  -2   8  11     3892.14     3052.40    375.84 o 
   0   8  11     6824.51     7236.13    499.94 o 
   2   8  11     3383.08     3305.21    715.71 o 
   4   8  11      257.46     -159.37    316.20 o 
   6   8  11       12.51      -36.37    364.69 o 
   8   8  11       60.01      664.14    432.40 o 
 -25   9  11     1010.07      -21.02    652.61 o 
 -23   9  11       88.33      -74.55    415.80 o 
 -21   9  11     3919.02     3156.55    554.10 o 
 -19   9  11     4786.22     4329.35    624.94 o 
 -17   9  11      211.55     -137.29    281.53 o 
 -15   9  11        9.50       19.98    258.73 o 
 -13   9  11      925.82      923.24    277.99 o 
 -11   9  11     2939.03     2649.66    375.09 o 
  -9   9  11      405.63      147.07    243.16 o 
  -7   9  11     2377.58     2058.49    290.77 o 
  -5   9  11      306.99       19.83    214.25 o 
  -3   9  11     9095.79    10143.44   1463.78 o 
  -1   9  11    10025.10    11957.70   1031.29 o 
   1   9  11     1105.03     1191.31    335.42 o 
   3   9  11       61.84      -18.00    377.44 o 
   5   9  11       30.60     -421.09    421.09 o 
   7   9  11       69.16     -288.74    385.91 o 
 -24  10  11      548.17     -380.62    564.58 o 
 -22  10  11     2001.70     1380.35    478.27 o 
 -20  10  11     5840.60     5765.86    914.21 o 
 -18  10  11      500.21      330.27    333.07 o 
 -16  10  11     1664.23     1558.55    359.60 o 
 -14  10  11      189.12      113.36    259.17 o 
 -12  10  11     3032.69     2137.07    399.33 o 
 -10  10  11     4326.18     3445.36    457.71 o 
  -8  10  11      447.62      260.94    246.45 o 
  -6  10  11     1060.26      841.67    286.06 o 
  -4  10  11     4200.68     3843.87    498.75 o 
  -2  10  11    12405.05    14950.58   1042.83 o 
   0  10  11     2226.21     2169.67    424.47 o 
   2  10  11      622.93      553.02    345.99 o 
   4  10  11     1052.59      961.40    515.91 o 
   6  10  11      216.26     -163.49    838.77 o 
 -23  11  11      111.03     -558.32    576.01 o 
 -21  11  11     2079.19     1634.38    715.34 o 
 -19  11  11     1300.77     1333.11    431.24 o 
 -17  11  11        4.69     -200.50    315.57 o 
 -15  11  11     3651.83     3423.06    481.06 o 
 -13  11  11      182.73       57.17    307.21 o 
 -11  11  11     3456.54     2525.75    597.14 o 
  -9  11  11     3221.41     2185.36    454.54 o 
  -7  11  11     1787.49      923.07    267.13 o 
  -5  11  11     1495.77      938.12    416.30 o 
  -3  11  11     1127.93     1003.37    428.19 o 
  -1  11  11     2066.25     1263.10    411.87 o 
   1  11  11      172.43     -250.33    354.78 o 
   3  11  11      543.92      257.95    487.90 o 
   5  11  11        1.06       -3.95    577.37 o 
 -22  12  11      187.46       20.95    515.65 o 
 -20  12  11       85.48     -414.29    500.07 o 
 -18  12  11       96.51     -345.22    345.22 o 
 -16  12  11        1.93     -349.05    349.05 o 
 -14  12  11      130.53     -127.85    336.48 o 
 -12  12  11       80.39     -213.21    342.46 o 
 -10  12  11     1994.65     1857.34    437.68 o 
  -8  12  11     4799.56     4652.02    543.17 o 
  -6  12  11     5737.65     6586.18    902.56 o 
  -4  12  11      898.05      961.04    451.64 o 
  -2  12  11        4.60     -361.96    361.96 o 
   0  12  11      189.52     -370.65    370.65 o 
   2  12  11      124.83     -368.58    368.58 o 
   4  12  11        4.70       -4.88    515.53 o 
 -21  13  11      284.47     -531.00    730.79 o 
 -19  13  11      355.54     -621.89    621.89 o 
 -17  13  11      276.55      167.28    418.07 o 
 -15  13  11     1221.63     -204.81    367.63 o 
 -13  13  11        0.72     -334.54    334.54 o 
 -11  13  11      109.49     -318.14    381.49 o 
  -9  13  11     1254.83      966.88    392.54 o 
  -7  13  11    10737.16    12893.19   2103.44 o 
  -5  13  11     3226.27     3901.29    705.84 o 
  -3  13  11      167.97      197.93    451.91 o 
  -1  13  11     1613.85      745.41    471.24 o 
   1  13  11       42.15     -266.29    418.47 o 
   3  13  11      496.29       17.51    669.94 o 
 -18  14  11       19.36     -513.68    513.68 o 
 -16  14  11     1395.13     1324.46    535.64 o 
 -14  14  11     1061.40      480.94    494.52 o 
 -12  14  11       25.28     -367.17    367.17 o 
 -10  14  11       85.64     -350.91    350.91 o 
  -8  14  11     5767.98     4932.40    817.91 o 
  -6  14  11     3608.14     4212.73    664.60 o 
  -4  14  11        0.78     -415.13    415.13 o 
  -2  14  11     1510.84      784.78    506.25 o 
   0  14  11      217.66     -501.58    501.58 o 
   2  14  11      804.82      520.52    792.44 o 
 -17  15  11       87.25      -49.07    607.10 o 
 -15  15  11     2528.88     2144.65    830.39 o 
 -13  15  11      999.85      768.05    478.97 o 
 -11  15  11       64.98     -361.15    361.15 o 
  -9  15  11      890.54       35.67    422.45 o 
  -7  15  11      199.17     -346.65    382.69 o 
  -5  15  11      371.82     -517.91    517.91 o 
  -3  15  11       54.33     -500.00    500.00 o 
  -1  15  11       70.16     -512.07    512.07 o 
 -14  16  11      813.00     1438.58    797.54 o 
 -12  16  11     1550.58      920.53   1001.04 o 
 -10  16  11      210.33        7.87    545.37 o 
  -8  16  11       20.13     -442.63    442.63 o 
  -6  16  11        2.21     -489.64    489.64 o 
  -4  16  11        0.82     -571.12    571.12 o 
 -28   0  12      264.30     -107.87    875.09 o 
 -26   0  12     1367.83      831.50    851.54 o 
 -24   0  12      181.08     -398.35    398.35 o 
 -22   0  12    11968.98    16230.43   1279.87 o 
 -20   0  12    35363.73    43231.08   1628.82 o 
 -18   0  12     6055.82     5212.18    792.28 o 
 -16   0  12     1922.19     1547.93    321.28 o 
 -14   0  12     2124.54     1545.76    331.76 o 
 -12   0  12     4408.28     4748.20    280.99 o 
 -10   0  12    18892.04    20325.62    552.15 o 
  -8   0  12     7594.53     6887.71    331.62 o 
  -6   0  12       44.66     -118.91    118.91 o 
  -4   0  12    16404.60    19933.61   1194.33 o 
  -2   0  12    39886.47    43810.79   2345.84 o 
   0   0  12    15410.98    16290.08   1454.07 o 
   2   0  12      420.66      -97.39    478.30 o 
   4   0  12      843.25      714.86    509.33 o 
   6   0  12      343.07      510.80    924.51 o 
   8   0  12      680.83      602.72    713.38 o 
 -27   1  12       18.37     -437.26    437.26 o 
 -25   1  12      356.99      172.82    323.98 o 
 -23   1  12     1633.92     1040.72    343.26 o 
 -21   1  12    13360.39    17994.67    911.29 o 
 -19   1  12    13709.04    16391.96    737.46 o 
 -17   1  12     1745.62     1130.00    214.84 o 
 -15   1  12       34.12     -114.54    114.54 o 
 -13   1  12      454.00      255.24    143.41 o 
 -11   1  12      783.28      708.07    125.47 o 
  -9   1  12      130.99      -21.50     85.68 o 
  -7   1  12      689.56      417.39     85.64 o 
  -5   1  12     4875.14     4911.34    465.61 o 
  -3   1  12    28803.02    33180.27   1147.11 o 
  -1   1  12    12272.47    15618.97    998.49 o 
   1   1  12     1740.37     1153.32    366.78 o 
   3   1  12      332.45      140.52    304.13 o 
   5   1  12       13.04      -96.73    260.32 o 
   7   1  12      184.62      136.56    403.93 o 
   9   1  12      371.91     1055.37    509.52 o 
 -28   2  12      179.14     -247.40    500.37 o 
 -26   2  12      455.52      -91.93    389.09 o 
 -24   2  12      842.69      526.36    315.77 o 
 -22   2  12     1917.66     1618.49    352.94 o 
 -20   2  12     2925.06     2853.01    542.20 o 
 -18   2  12     2921.65     2158.98    340.95 o 
 -16   2  12     3154.86     2813.35    241.36 o 
 -14   2  12      629.76      362.32    154.85 o 
 -12   2  12     1030.22      943.05    167.84 o 
 -10   2  12      243.15      199.35    126.68 o 
  -8   2  12     2744.69     2485.04    183.32 o 
  -6   2  12     4581.46     3856.65    449.10 o 
  -4   2  12     5747.58     5486.22    473.03 o 
  -2   2  12     4588.22     2890.51    426.88 o 
   0   2  12     1720.98     1161.22    423.80 o 
   2   2  12      557.97      468.95    286.18 o 
   4   2  12      241.90      242.55    280.39 o 
   6   2  12      196.24      551.36    406.96 o 
   8   2  12      288.49      682.23    427.10 o 
 -27   3  12     1502.39     1416.93    527.37 o 
 -25   3  12     4689.21     4443.51    565.15 o 
 -23   3  12      839.57      797.09    341.68 o 
 -21   3  12      621.01      379.80    332.92 o 
 -19   3  12       43.98     -241.70    256.59 o 
 -17   3  12     4050.10     3819.61    647.18 o 
 -15   3  12     8120.57     7470.23    736.51 o 
 -13   3  12     1296.95     1125.87    174.22 o 
 -11   3  12       34.50       47.97    126.45 o 
  -9   3  12    11956.78    12560.25    378.94 o 
  -7   3  12    20220.06    21719.41    318.67 o 
  -5   3  12     5433.93     5870.88    576.77 o 
  -3   3  12     1151.01      854.87    197.99 o 
  -1   3  12       21.76       87.17    145.27 o 
   1   3  12     1485.59     1472.60    248.10 o 
   3   3  12     4885.97     4770.55    393.54 o 
   5   3  12     1174.75     1674.95    434.87 o 
   7   3  12      277.85      321.00    372.93 o 
   9   3  12      291.17      407.39    445.37 o 
 -28   4  12      485.96      542.03    712.58 o 
 -26   4  12     4771.51     4881.07    886.00 o 
 -24   4  12     4809.22     5714.62    904.54 o 
 -22   4  12      855.02       69.04    347.55 o 
 -20   4  12     7333.70     6750.01   1227.77 o 
 -18   4  12      289.29       42.58    238.08 o 
 -16   4  12    13729.03    16176.86    642.55 o 
 -14   4  12    14931.56    15520.88    481.18 o 
 -12   4  12      226.43       48.69    138.36 o 
 -10   4  12       79.18       94.16    118.70 o 
  -8   4  12    28176.24    29964.77    494.20 o 
  -6   4  12    15713.27    16246.33    315.93 o 
  -4   4  12       26.59        4.20    125.56 o 
  -2   4  12     7425.91     6858.57    509.58 o 
   0   4  12      988.10      512.55    223.78 o 
   2   4  12     4969.50     5321.98    508.45 o 
   4   4  12     5474.65     6345.33    464.05 o 
   6   4  12      682.79      415.25    471.15 o 
   8   4  12      217.62      432.04    404.07 o 
 -27   5  12     1828.40     3184.56    753.73 o 
 -25   5  12     4001.46     3765.22    568.79 o 
 -23   5  12      431.58      218.52    395.55 o 
 -21   5  12     1839.01     1678.60    372.57 o 
 -19   5  12     2745.84     2029.28    354.87 o 
 -17   5  12     1243.85     1145.16    303.18 o 
 -15   5  12     9008.66     9465.05   1166.22 o 
 -13   5  12     6785.10     6491.50    581.33 o 
 -11   5  12     8950.40     9349.48    382.66 o 
  -9   5  12     4360.82     3986.64    360.84 o 
  -7   5  12    15835.29    17530.05    430.68 o 
  -5   5  12      112.15        0.90    163.54 o 
  -3   5  12     4307.54     3321.11    366.95 o 
  -1   5  12     1909.24     1119.34    270.73 o 
   1   5  12      482.21      322.68    240.28 o 
   3   5  12     4554.93     4958.26    566.57 o 
   5   5  12     3024.30     3348.25    418.75 o 
   7   5  12     1027.32     1727.02    506.80 o 
 -26   6  12      860.47      631.88    500.26 o 
 -24   6  12      223.65      -58.76    425.03 o 
 -22   6  12      183.05     -199.15    294.42 o 
 -20   6  12       14.14     -163.66    265.87 o 
 -18   6  12        4.77      187.71    267.79 o 
 -16   6  12      403.18      606.97    272.32 o 
 -14   6  12     6247.23     6274.63    717.51 o 
 -12   6  12    11627.45    13824.06    566.52 o 
 -10   6  12    12781.95    13738.17    429.47 o 
  -8   6  12     2467.74     2060.56    212.82 o 
  -6   6  12      203.16      142.23    152.06 o 
  -4   6  12      296.02      206.82    221.71 o 
  -2   6  12       87.54       67.76    213.53 o 
   0   6  12      366.90      155.71    231.36 o 
   2   6  12     2014.08     1624.88    314.10 o 
   4   6  12     2458.69     3016.68    474.22 o 
   6   6  12     2213.53     2880.18    440.26 o 
   8   6  12      815.66     1270.92    622.75 o 
 -25   7  12      248.39     -299.08    450.22 o 
 -23   7  12      128.44      -79.13    379.51 o 
 -21   7  12     2996.99     2916.14    571.02 o 
 -19   7  12      622.20      720.57    322.39 o 
 -17   7  12       14.20      157.99    262.10 o 
 -15   7  12        0.71     -206.43    206.43 o 
 -13   7  12     9510.28     7684.75    918.49 o 
 -11   7  12    16226.20    20180.29    708.19 o 
  -9   7  12      717.74      338.53    166.51 o 
  -7   7  12     3146.59     2772.01    294.88 o 
  -5   7  12       68.77       35.15    186.72 o 
  -3   7  12     1934.53     1574.33    312.35 o 
  -1   7  12     3594.01     3088.14    393.03 o 
   1   7  12      320.76       94.13    232.20 o 
   3   7  12       75.86     -302.07    302.07 o 
   5   7  12     1290.16     1353.58    482.63 o 
   7   7  12     1313.45     1238.87    527.15 o 
 -26   8  12      384.16     -477.24    655.37 o 
 -24   8  12      242.81     -286.79    404.03 o 
 -22   8  12     1961.96     1736.00    473.42 o 
 -20   8  12     8084.16     9072.98   1187.33 o 
 -18   8  12      931.40      849.24    341.21 o 
 -16   8  12      465.45       82.20    269.54 o 
 -14   8  12      162.80       80.00    246.32 o 
 -12   8  12     8283.80     6649.91   1093.86 o 
 -10   8  12     4972.16     4626.54    605.03 o 
  -8   8  12     1614.30     1004.50    198.49 o 
  -6   8  12     4043.22     3833.76    514.64 o 
  -4   8  12     1426.75     1162.70    262.81 o 
  -2   8  12     9232.51    10085.22    848.48 o 
   0   8  12     4228.04     3496.65    825.38 o 
   2   8  12       54.51     -327.90    327.90 o 
   4   8  12        0.68     -433.44    433.44 o 
   6   8  12      489.63      626.87    444.22 o 
 -25   9  12      308.33     -327.90    545.72 o 
 -23   9  12       96.74     -129.89    470.78 o 
 -21   9  12     4009.78     3697.39    631.18 o 
 -19   9  12     7017.99     6174.07   1262.02 o 
 -17   9  12      616.28      509.05    303.98 o 
 -15   9  12       19.91      -91.14    273.95 o 
 -13   9  12        9.34     -233.85    233.85 o 
 -11   9  12      770.88      771.87    280.16 o 
  -9   9  12        4.28     -214.15    214.15 o 
  -7   9  12      739.49      332.15    244.43 o 
  -5   9  12      358.66      109.74    241.93 o 
  -3   9  12     8032.01     7684.63   1030.36 o 
  -1   9  12     6798.41     7234.63    716.55 o 
   1   9  12     1343.74      670.02    453.76 o 
   3   9  12        3.69     -246.62    415.75 o 
   5   9  12        5.04     -462.76    486.81 o 
 -24  10  12      265.00     -554.24    554.24 o 
 -22  10  12      214.92     -322.39    518.27 o 
 -20  10  12     1914.78     1169.81    469.15 o 
 -18  10  12     3127.61     2945.99    564.97 o 
 -16  10  12     1720.36     1587.10    401.34 o 
 -14  10  12       24.31     -290.98    290.98 o 
 -12  10  12     1791.25     1324.43    342.40 o 
 -10  10  12      834.66      566.02    284.83 o 
  -8  10  12      237.31      196.56    256.43 o 
  -6  10  12     1348.53      705.67    303.21 o 
  -4  10  12     3596.16     3151.75    470.59 o 
  -2  10  12     2946.35     2632.59    435.53 o 
   0  10  12     1608.48      606.33    451.79 o 
   2  10  12      332.86     -380.59    439.47 o 
   4  10  12        2.73     -410.71    540.65 o 
 -23  11  12      503.21     -615.02    763.04 o 
 -21  11  12        1.53     -411.16    411.16 o 
 -19  11  12      618.95       64.84    370.09 o 
 -17  11  12     2956.06     2163.59    470.94 o 
 -15  11  12     1633.30     1074.43    376.60 o 
 -13  11  12      899.59      537.01    341.69 o 
 -11  11  12     5059.01     4291.30    499.87 o 
  -9  11  12       52.87     -242.70    299.35 o 
  -7  11  12     4025.74     4591.94    551.88 o 
  -5  11  12     4949.09     4883.04    598.47 o 
  -3  11  12      749.81      216.96    365.98 o 
  -1  11  12       99.70     -327.49    327.49 o 
   1  11  12      529.19     -301.34    489.57 o 
   3  11  12      236.06     -368.61    551.19 o 
 -22  12  12       63.84     -492.94    492.94 o 
 -20  12  12      220.59     -410.33    410.33 o 
 -18  12  12      386.09     -266.70    380.49 o 
 -16  12  12     2738.47     1998.89    614.22 o 
 -14  12  12       52.70     -349.02    358.49 o 
 -12  12  12     2067.98     1723.22    498.95 o 
 -10  12  12      339.80      145.62    404.42 o 
  -8  12  12     2867.81     3456.32    782.87 o 
  -6  12  12     8300.99     9429.25   1471.99 o 
  -4  12  12      972.41      397.54    440.53 o 
  -2  12  12      133.42     -354.38    354.38 o 
   0  12  12       10.08     -276.92    614.09 o 
   2  12  12      350.46     -794.88    794.88 o 
 -19  13  12      314.18     -483.89    483.89 o 
 -17  13  12       84.88     -165.37    434.48 o 
 -15  13  12      350.83      -69.05    392.87 o 
 -13  13  12       54.26     -335.95    335.95 o 
 -11  13  12        0.43     -374.74    374.74 o 
  -9  13  12      579.10      439.70    424.92 o 
  -7  13  12     2699.25     2196.34    589.36 o 
  -5  13  12     1237.03     1048.95    507.61 o 
  -3  13  12        9.71     -413.18    413.18 o 
  -1  13  12      416.85     -385.33    385.33 o 
   1  13  12        0.90     -489.18    489.18 o 
 -18  14  12      180.87     -444.34    611.03 o 
 -16  14  12      120.94     -415.22    415.22 o 
 -14  14  12      144.35     -375.01    375.01 o 
 -12  14  12     1841.25      960.97    497.24 o 
 -10  14  12     1093.49      741.82    484.00 o 
  -8  14  12      281.66     -412.20    412.20 o 
  -6  14  12      199.99       77.02    412.11 o 
  -4  14  12        0.01     -459.04    459.04 o 
  -2  14  12       27.12     -435.84    435.84 o 
 -15  15  12       88.72     -499.15    499.15 o 
 -13  15  12     1214.94      579.24    682.46 o 
 -11  15  12     3440.65     2748.99    761.33 o 
  -9  15  12      895.45        0.30    466.68 o 
  -7  15  12       51.65     -361.54    433.95 o 
  -5  15  12      417.77      314.41    455.66 o 
 -27   1  13      169.04     -472.31    472.31 o 
 -25   1  13     1250.48      836.20    362.93 o 
 -23   1  13       83.00      144.42    309.22 o 
 -21   1  13      263.10      727.53    302.09 o 
 -19   1  13      495.14      356.76    250.89 o 
 -17   1  13     1507.12     1288.57    251.15 o 
 -15   1  13      124.35      112.84    185.27 o 
 -13   1  13    18393.01    20758.37    537.39 o 
 -11   1  13     2737.79     2885.73    199.27 o 
  -9   1  13        0.34      -45.31     83.66 o 
  -7   1  13     9934.20    11306.97    325.03 o 
  -5   1  13     2352.05     2044.59    297.75 o 
  -3   1  13      796.79      936.18    276.38 o 
  -1   1  13     1402.68     1338.31    364.08 o 
   1   1  13        4.45      242.56    271.23 o 
   3   1  13        3.98      308.35    355.54 o 
   5   1  13      251.23      344.30    370.31 o 
   7   1  13      389.23      423.37    399.27 o 
 -28   2  13      382.62       79.19    556.78 o 
 -26   2  13     2323.99     1644.07    398.86 o 
 -24   2  13     4306.70     3849.69    544.50 o 
 -22   2  13       10.86     -108.32    269.79 o 
 -20   2  13     2437.27     2296.33    346.62 o 
 -18   2  13       61.27     -117.10    214.88 o 
 -16   2  13      714.64      517.43    200.33 o 
 -14   2  13       31.96      -64.90    159.75 o 
 -12   2  13    27719.67    30506.65    565.72 o 
 -10   2  13     3558.70     3056.08    213.05 o 
  -8   2  13     6545.30     7754.54    868.32 o 
  -6   2  13    13216.05    14219.53    504.29 o 
  -4   2  13     3903.87     2617.27    412.95 o 
  -2   2  13     2224.72     1776.20    330.34 o 
   0   2  13     1247.28     1907.99    495.17 o 
   2   2  13       10.90      130.70    253.41 o 
   4   2  13       53.98       71.41    335.93 o 
   6   2  13     1125.94     1234.60    474.50 o 
 -27   3  13       46.70     -438.06    438.06 o 
 -25   3  13     1620.48     1876.30    417.69 o 
 -23   3  13      633.97      321.59    364.50 o 
 -21   3  13       43.42     -275.90    275.90 o 
 -19   3  13     1254.01      881.85    291.60 o 
 -17   3  13      373.02      343.44    277.41 o 
 -15   3  13      497.30      148.25    204.11 o 
 -13   3  13    15938.87    17884.92    553.19 o 
 -11   3  13     6113.90     6146.23    404.18 o 
  -9   3  13      586.12      423.35    139.07 o 
  -7   3  13     8928.47    10331.71    540.02 o 
  -5   3  13     6012.26     5314.24    607.98 o 
  -3   3  13      806.04      479.50    178.47 o 
  -1   3  13     1543.59     1413.35    356.44 o 
   1   3  13      297.68      692.72    337.84 o 
   3   3  13      372.71      556.42    305.61 o 
   5   3  13      742.60      621.91    421.07 o 
   7   3  13      343.69      843.93    428.69 o 
 -26   4  13       42.97      228.18    392.23 o 
 -24   4  13      192.47     -159.25    367.50 o 
 -22   4  13      164.52     -217.45    296.42 o 
 -20   4  13      112.93      -39.93    301.05 o 
 -18   4  13     1315.19     1013.86    306.15 o 
 -16   4  13     3644.28     3798.35    542.72 o 
 -14   4  13     2900.90     2669.28    257.84 o 
 -12   4  13      700.13      364.09    178.00 o 
 -10   4  13      200.46      -74.12    120.12 o 
  -8   4  13      727.06      374.48    146.83 o 
  -6   4  13      371.69      183.43    181.49 o 
  -4   4  13      193.37       79.99    184.58 o 
  -2   4  13       67.15      114.22    198.68 o 
   0   4  13     1358.74     1034.29    235.30 o 
   2   4  13     1355.22     1812.51    401.44 o 
   4   4  13      488.13     1182.00    417.08 o 
   6   4  13       71.51      -44.58    377.77 o 
 -27   5  13      332.02     -348.75    438.90 o 
 -25   5  13      820.74      957.13    456.36 o 
 -23   5  13        1.21     -341.20    341.20 o 
 -21   5  13      464.34      -60.17    335.67 o 
 -19   5  13        0.96      277.08    286.26 o 
 -17   5  13     6200.10     7879.95    626.03 o 
 -15   5  13     2978.78     3722.42    369.98 o 
 -13   5  13     2348.38     1883.32    331.93 o 
 -11   5  13     2407.39     1823.86    247.03 o 
  -9   5  13       15.11     -154.68    154.68 o 
  -7   5  13     3355.63     2724.48    251.50 o 
  -5   5  13     1061.97      783.37    239.89 o 
  -3   5  13      250.07      310.49    226.75 o 
  -1   5  13       66.54     -132.91    219.64 o 
   1   5  13     1223.41     1125.03    300.18 o 
   3   5  13      883.96     1293.70    478.59 o 
   5   5  13       49.64      540.33    435.49 o 
 -26   6  13     2215.96     1179.33    620.79 o 
 -24   6  13     2547.60     2087.85    903.23 o 
 -22   6  13        4.28      -39.27    304.82 o 
 -20   6  13      378.09      135.29    284.01 o 
 -18   6  13      431.78      463.04    287.07 o 
 -16   6  13     6274.96     6739.84    793.49 o 
 -14   6  13      175.45      215.20    244.49 o 
 -12   6  13     9026.36     8729.77   2094.47 o 
 -10   6  13     1950.35     1404.37    216.26 o 
  -8   6  13     4425.65     3321.81    288.79 o 
  -6   6  13     9393.35     9508.04    629.90 o 
  -4   6  13     2071.78     1586.21    359.84 o 
  -2   6  13      139.09     -100.97    236.63 o 
   0   6  13       50.95     -135.86    268.41 o 
   2   6  13      817.14      510.50    275.04 o 
   4   6  13      106.10     -157.99    534.54 o 
   6   6  13      512.80      895.24    503.61 o 
 -25   7  13     2259.02     1846.59    810.00 o 
 -23   7  13     2004.25     1545.46    476.43 o 
 -21   7  13      177.64      234.82    325.16 o 
 -19   7  13        1.10     -242.89    263.01 o 
 -17   7  13     1158.36      498.74    307.07 o 
 -15   7  13      399.63      417.80    296.69 o 
 -13   7  13     2539.79     1985.70    336.73 o 
 -11   7  13     2523.33     2255.95    338.59 o 
  -9   7  13      893.36      492.77    250.75 o 
  -7   7  13     8740.38     9764.10    627.08 o 
  -5   7  13     8890.04     8855.56    908.55 o 
  -3   7  13      317.89      360.87    269.82 o 
  -1   7  13        1.57     -118.65    226.43 o 
   1   7  13       40.70     -317.91    317.91 o 
   3   7  13        5.47     -357.76    642.83 o 
   5   7  13      182.55      319.23    619.01 o 
 -24   8  13     1337.52     1040.41    660.66 o 
 -22   8  13     1907.92     1047.77    449.28 o 
 -20   8  13     1432.68      935.36    357.54 o 
 -18   8  13       13.28     -292.59    292.59 o 
 -16   8  13     1648.82     1210.09    329.35 o 
 -14   8  13      464.16      314.60    269.76 o 
 -12   8  13       40.95     -117.95    243.39 o 
 -10   8  13      362.18      425.77    269.08 o 
  -8   8  13     2869.02     2256.28    324.35 o 
  -6   8  13     3029.94     2481.18    289.88 o 
  -4   8  13     2939.38     2165.01    438.62 o 
  -2   8  13      622.98       -5.12    359.47 o 
   0   8  13       50.12       40.60    391.68 o 
   2   8  13      517.75      502.45    477.70 o 
   4   8  13      184.43     -306.66    634.45 o 
 -25   9  13        0.67      773.01    884.45 o 
 -23   9  13     1065.43      104.88    529.90 o 
 -21   9  13     3263.93     2391.07    592.21 o 
 -19   9  13      512.40      129.45    343.00 o 
 -17   9  13     2333.34     2090.07    424.48 o 
 -15   9  13     1226.74      921.82    353.60 o 
 -13   9  13      700.40      256.63    288.44 o 
 -11   9  13     4934.95     3938.33    613.03 o 
  -9   9  13     1377.97      884.10    310.84 o 
  -7   9  13      152.44       98.56    223.71 o 
  -5   9  13      726.06      468.90    318.17 o 
  -3   9  13     2218.78     1917.13    505.21 o 
  -1   9  13      519.30       51.12    402.79 o 
   1   9  13      402.76     -130.94    434.06 o 
   3   9  13      452.94     -373.60    492.69 o 
 -24  10  13       28.66     -545.40    545.40 o 
 -22  10  13     1271.03      535.24    464.20 o 
 -20  10  13     1889.58     1060.98    418.45 o 
 -18  10  13        1.17     -327.15    327.15 o 
 -16  10  13     2108.92     1366.89    384.14 o 
 -14  10  13       78.32     -270.68    270.68 o 
 -12  10  13     6828.01     5402.08    928.06 o 
 -10  10  13     5678.97     5345.34    754.40 o 
  -8  10  13       74.98     -190.42    260.80 o 
  -6  10  13      194.67      -85.69    333.45 o 
  -4  10  13      462.15      171.68    329.82 o 
  -2  10  13     1064.12      812.42    485.53 o 
   0  10  13        0.98     -397.55    397.55 o 
   2  10  13      247.96     -282.88    529.47 o 
 -21  11  13      430.65     -200.99    406.47 o 
 -19  11  13      261.50     -361.24    361.24 o 
 -17  11  13        2.10      162.06    379.01 o 
 -15  11  13        0.83     -343.02    343.02 o 
 -13  11  13     2178.56      920.87    401.26 o 
 -11  11  13     4940.80     3601.97    780.62 o 
  -9  11  13     1236.47     1226.55    447.52 o 
  -7  11  13      245.37      316.61    361.68 o 
  -5  11  13      364.25       67.64    387.37 o 
  -3  11  13       22.87     -239.46    444.40 o 
  -1  11  13      177.58     -259.73    465.33 o 
   1  11  13       28.31     -685.65    685.65 o 
 -20  12  13       15.73     -419.93    419.93 o 
 -18  12  13      714.56     -347.87    384.18 o 
 -16  12  13     1762.70     1140.64    428.09 o 
 -14  12  13     1565.80     1539.53    526.35 o 
 -12  12  13     1308.33     1199.29    456.80 o 
 -10  12  13      679.67      321.32    413.98 o 
  -8  12  13      182.63      -80.60    371.17 o 
  -6  12  13       49.78      -19.47    335.73 o 
  -4  12  13      181.98     -370.64    403.85 o 
  -2  12  13       19.61     -403.45    403.45 o 
   0  12  13      266.55     -397.45    534.04 o 
 -19  13  13       69.49     -522.90    522.90 o 
 -17  13  13     3177.61     2807.26    641.81 o 
 -15  13  13     3883.97     3237.34    721.35 o 
 -13  13  13      473.53      -48.71    428.02 o 
 -11  13  13        2.09     -341.82    383.79 o 
  -9  13  13       12.59     -367.36    367.36 o 
  -7  13  13      610.86      -30.28    349.76 o 
  -5  13  13        8.39     -436.73    470.90 o 
  -3  13  13      180.69     -561.79    561.79 o 
 -16  14  13     3398.11     2827.34    937.50 o 
 -14  14  13     1345.95      863.67    503.17 o 
 -12  14  13       41.12     -391.56    391.56 o 
 -10  14  13      488.96      222.12    448.59 o 
  -8  14  13      185.53     -400.71    400.71 o 
  -6  14  13      483.99      123.85    415.60 o 
  -4  14  13        4.47     -472.71    472.71 o 
 -11  15  13      280.16     -561.04    587.17 o 
  -9  15  13        2.28     -447.45    447.45 o 
 -28   0  14     1492.09     1520.10    935.53 o 
 -26   0  14      281.99      253.84    522.11 o 
 -24   0  14        1.44       76.77    470.97 o 
 -22   0  14     7686.87    11066.67   1154.16 o 
 -20   0  14     3805.70     3800.56    582.67 o 
 -18   0  14     1103.40      351.77    362.24 o 
 -16   0  14     3239.78     2856.44    438.74 o 
 -14   0  14       16.39      -69.92    307.64 o 
 -12   0  14    12259.08    15921.54    736.11 o 
 -10   0  14    19543.45    23614.46    868.56 o 
  -8   0  14     3019.59     2758.48    399.37 o 
  -6   0  14      416.44       72.07    275.18 o 
  -4   0  14     3143.39     2092.23    507.79 o 
  -2   0  14     1477.04     1850.62    567.45 o 
   0   0  14       10.74      170.92    434.64 o 
   2   0  14      946.32      880.08    545.59 o 
   4   0  14        0.01      278.03    453.82 o 
 -27   1  14      300.59       41.34    472.89 o 
 -25   1  14      274.62      250.45    320.94 o 
 -23   1  14     1761.17     1397.69    363.14 o 
 -21   1  14     4061.13     4068.84    553.75 o 
 -19   1  14      602.08      922.74    257.55 o 
 -17   1  14     5834.22     4699.82    537.34 o 
 -15   1  14      166.65       56.82    205.42 o 
 -13   1  14     4512.41     3256.05    599.94 o 
 -11   1  14    17358.94    20965.39    656.83 o 
  -9   1  14     8079.22    10141.52    406.88 o 
  -7   1  14      212.30      351.07    141.52 o 
  -5   1  14      720.73      331.62    200.09 o 
  -3   1  14     2193.68     1366.68    309.07 o 
  -1   1  14      530.65      788.32    337.37 o 
   1   1  14      190.87      606.20    343.26 o 
   3   1  14       69.86      451.20    277.46 o 
   5   1  14      888.26     1719.68    438.52 o 
 -28   2  14      458.38     1078.30    659.47 o 
 -26   2  14      928.96     1124.17    514.09 o 
 -24   2  14      956.19      711.42    351.56 o 
 -22   2  14      435.11      139.73    267.08 o 
 -20   2  14      460.71      410.71    286.24 o 
 -18   2  14       39.00      -78.36    210.76 o 
 -16   2  14     1562.45     1325.11    262.65 o 
 -14   2  14      987.16      667.37    234.19 o 
 -12   2  14     2534.10     1575.48    276.91 o 
 -10   2  14     3516.39     3147.50    394.21 o 
  -8   2  14     2432.08     2080.76    285.64 o 
  -6   2  14     2465.93     1882.96    284.60 o 
  -4   2  14      584.09      656.77    250.08 o 
  -2   2  14      193.77      287.40    201.67 o 
   0   2  14      163.91      330.37    260.84 o 
   2   2  14      510.06      326.67    420.51 o 
   4   2  14      590.16     1279.20    453.92 o 
 -27   3  14     1051.39      277.61    496.26 o 
 -25   3  14     1379.62     1260.78    369.19 o 
 -23   3  14       79.38       50.77    346.93 o 
 -21   3  14      360.17       29.83    303.03 o 
 -19   3  14      930.51      887.42    295.25 o 
 -17   3  14    15535.24    19371.34    865.19 o 
 -15   3  14     3429.34     3226.19    428.45 o 
 -13   3  14      956.78      658.37    235.96 o 
 -11   3  14      888.39      504.62    205.61 o 
  -9   3  14     1307.76     1134.13    210.57 o 
  -7   3  14     5194.71     4221.92    346.21 o 
  -5   3  14     1098.92     1058.60    206.70 o 
  -3   3  14       16.59      -54.51    205.14 o 
  -1   3  14      193.36      594.86    252.83 o 
   1   3  14     2239.41     2414.47    481.27 o 
   3   3  14     2326.66     3248.97    703.35 o 
   5   3  14      237.97      747.08    442.71 o 
 -26   4  14      858.54      640.99    437.01 o 
 -24   4  14     1696.59      821.63    464.39 o 
 -22   4  14      631.95      147.09    337.22 o 
 -20   4  14      133.42      -93.51    301.54 o 
 -18   4  14     7891.43     6449.85    987.67 o 
 -16   4  14    13127.96    17743.71    837.15 o 
 -14   4  14     6158.48     5444.07    889.67 o 
 -12   4  14      602.05      333.92    213.08 o 
 -10   4  14     1559.45     1148.08    239.36 o 
  -8   4  14     1111.00      941.13    172.56 o 
  -6   4  14     2306.47     1985.89    268.82 o 
  -4   4  14       24.33       17.05    176.06 o 
  -2   4  14       29.43      -95.83    217.37 o 
   0   4  14     2066.92     2121.87    384.72 o 
   2   4  14     5083.60     4402.30    518.99 o 
   4   4  14     1588.48     1852.41    535.98 o 
 -27   5  14      109.78     -510.26    510.26 o 
 -25   5  14      469.10      -63.09    454.89 o 
 -23   5  14      106.64     -333.88    333.88 o 
 -21   5  14       40.10     -308.80    308.80 o 
 -19   5  14     1275.33      713.44    327.73 o 
 -17   5  14    12959.40    16890.46    851.67 o 
 -15   5  14    11489.41    14473.84    757.45 o 
 -13   5  14       11.11       61.22    226.22 o 
 -11   5  14     1347.69      926.41    230.54 o 
  -9   5  14     1187.46      423.27    196.53 o 
  -7   5  14     1680.55     1363.98    247.14 o 
  -5   5  14      903.25      901.76    261.82 o 
  -3   5  14      516.20      466.55    226.39 o 
  -1   5  14     1353.71     1374.83    302.38 o 
   1   5  14     4167.68     3610.23    558.93 o 
   3   5  14     2094.25     2043.13    633.56 o 
 -26   6  14       26.40     -559.03    559.03 o 
 -24   6  14       37.12     -398.31    398.31 o 
 -22   6  14      922.84      580.60    428.33 o 
 -20   6  14     2145.19     1712.55    522.62 o 
 -18   6  14     4937.56     4591.72    589.86 o 
 -16   6  14     1490.78     1351.38    333.69 o 
 -14   6  14     1882.82     1428.78    344.86 o 
 -12   6  14      252.84      -87.06    247.79 o 
 -10   6  14      106.09       94.85    239.24 o 
  -8   6  14        2.04      -18.38    187.83 o 
  -6   6  14        0.76     -185.58    185.58 o 
  -4   6  14     1544.84     1293.88    283.45 o 
  -2   6  14     3329.86     2891.82    398.13 o 
   0   6  14     2514.95     1795.36    448.49 o 
   2   6  14      560.83      134.47    694.13 o 
   4   6  14       95.40      570.01    458.02 o 
 -25   7  14      108.65     -418.00    514.93 o 
 -23   7  14      699.65       62.84    400.12 o 
 -21   7  14     5918.79     5440.17    813.83 o 
 -19   7  14     1230.18      949.68    372.28 o 
 -17   7  14      112.30     -188.28    294.18 o 
 -15   7  14       42.41     -132.78    254.28 o 
 -13   7  14     1363.25      901.41    316.58 o 
 -11   7  14     2047.92     1426.02    336.12 o 
  -9   7  14        0.63      152.36    236.24 o 
  -7   7  14      572.47      413.75    206.65 o 
  -5   7  14     1082.78      917.36    277.79 o 
  -3   7  14     4432.88     3439.37    546.95 o 
  -1   7  14     2667.04     2578.86    474.46 o 
   1   7  14      156.47     -255.90    413.64 o 
   3   7  14       49.59     -302.55    866.24 o 
 -24   8  14        2.18     -375.54    375.54 o 
 -22   8  14     2706.59     2261.98    539.62 o 
 -20   8  14     3723.10     3599.81    690.09 o 
 -18   8  14        3.29     -296.13    296.13 o 
 -16   8  14     1235.35      652.67    370.32 o 
 -14   8  14       52.60     -277.39    277.39 o 
 -12   8  14     3556.98     3446.25    694.29 o 
 -10   8  14     2449.31     2039.72    433.72 o 
  -8   8  14       32.24       85.45    239.33 o 
  -6   8  14       35.46       57.07    242.12 o 
  -4   8  14     2772.98     2271.79    514.73 o 
  -2   8  14     3441.53     3192.52    895.70 o 
   0   8  14      243.39     -355.04    377.22 o 
   2   8  14      465.88      -71.33    508.73 o 
 -23   9  14      514.52     -423.61    423.61 o 
 -21   9  14     1967.40     1806.08    504.53 o 
 -19   9  14      674.30        5.21    357.70 o 
 -17   9  14      960.95      341.79    375.42 o 
 -15   9  14     1108.38      193.36    338.95 o 
 -13   9  14      359.43       66.41    314.54 o 
 -11   9  14     4512.15     4246.31    885.36 o 
  -9   9  14     2569.32     1942.11    364.52 o 
  -7   9  14      702.27      311.21    277.93 o 
  -5   9  14      839.27       79.10    433.21 o 
  -3   9  14      925.66      275.32    455.29 o 
  -1   9  14      152.84     -516.95    516.95 o 
   1   9  14      414.14     -225.94    957.85 o 
 -22  10  14       67.01     -405.13    405.13 o 
 -20  10  14        0.11     -322.82    409.90 o 
 -18  10  14       15.65     -334.16    334.16 o 
 -16  10  14        8.64     -348.20    348.20 o 
 -14  10  14        3.86      -11.80    376.91 o 
 -12  10  14      280.96     -124.08    310.36 o 
 -10  10  14     2686.42     1960.90    413.96 o 
  -8  10  14     2492.95     1910.02    440.21 o 
  -6  10  14     1939.52      905.10    372.96 o 
  -4  10  14      119.86     -368.33    474.51 o 
  -2  10  14       93.63     -393.06    393.06 o 
   0  10  14      184.30     -210.86    463.68 o 
 -21  11  14      790.52      126.76    574.86 o 
 -19  11  14      178.41      193.26    433.38 o 
 -17  11  14      617.84      -33.12    406.09 o 
 -15  11  14      592.89       40.42    421.99 o 
 -13  11  14       23.40      220.01    399.83 o 
 -11  11  14       46.12      -43.04    359.06 o 
  -9  11  14     2570.45     1876.04    464.96 o 
  -7  11  14     3213.91     3151.44    574.47 o 
  -5  11  14      377.04       26.33    525.81 o 
  -3  11  14      634.66      640.22    571.40 o 
  -1  11  14      544.49     -254.58    514.87 o 
 -20  12  14      352.04     -337.92    527.13 o 
 -18  12  14       29.43     -179.36    460.64 o 
 -16  12  14     1829.89     1226.83    559.30 o 
 -14  12  14      616.92      402.78    460.16 o 
 -12  12  14        3.75     -246.84    399.00 o 
 -10  12  14      286.84     -140.76    355.73 o 
  -8  12  14     1677.91     1129.72    443.13 o 
  -6  12  14      676.79      195.50    395.23 o 
  -4  12  14      184.41     -437.35    502.85 o 
 -17  13  14      642.56       89.76    525.50 o 
 -15  13  14     1863.20     1818.50    608.67 o 
 -13  13  14      275.55     -374.79    449.76 o 
 -11  13  14       10.06     -349.70    349.70 o 
  -9  13  14       37.86     -333.36    333.36 o 
  -7  13  14      124.25     -247.68    376.54 o 
  -5  13  14       26.31     -505.20    505.20 o 
 -14  14  14      901.75     1685.87   1328.50 o 
 -12  14  14      383.94     -329.80    392.63 o 
 -10  14  14       14.29     -410.13    410.13 o 
 -27   1  15      740.77      357.71    493.89 o 
 -25   1  15      557.35      434.61    411.99 o 
 -23   1  15      425.40       65.82    366.75 o 
 -21   1  15     3869.97     3710.58    521.14 o 
 -19   1  15      436.67      473.19    303.59 o 
 -17   1  15      215.49     -154.81    232.83 o 
 -15   1  15     2647.27     2333.28    343.96 o 
 -13   1  15      318.55      349.80    230.50 o 
 -11   1  15      137.86      359.17    230.28 o 
  -9   1  15      608.58      660.97    160.34 o 
  -7   1  15     1398.34     1038.00    251.44 o 
  -5   1  15       73.27       99.17    189.26 o 
  -3   1  15     2263.84     2027.63    338.93 o 
  -1   1  15      823.64      820.30    312.23 o 
   1   1  15      108.21      398.00    283.72 o 
   3   1  15      334.80      952.09    412.25 o 
 -26   2  15     2065.33     1615.51    484.75 o 
 -24   2  15       27.78     -180.27    343.97 o 
 -22   2  15     3505.97     2906.26    580.74 o 
 -20   2  15     4589.63     4629.50    778.61 o 
 -18   2  15      514.47       91.22    282.48 o 
 -16   2  15     3554.74     2828.28    555.92 o 
 -14   2  15      499.51      349.23    241.42 o 
 -12   2  15      982.85     1039.25    254.69 o 
 -10   2  15      131.22       82.56    191.33 o 
  -8   2  15     2468.55     2041.28    263.05 o 
  -6   2  15      197.30      196.01    185.07 o 
  -4   2  15     3029.91     2341.09    357.20 o 
  -2   2  15     5432.85     3703.06    488.80 o 
   0   2  15      222.55      544.84    253.34 o 
   2   2  15      515.01      810.54    412.90 o 
 -27   3  15      566.68      536.20    554.42 o 
 -25   3  15      556.10      950.88    475.35 o 
 -23   3  15      866.63      210.23    484.68 o 
 -21   3  15     3533.10     2846.18    638.65 o 
 -19   3  15     3949.92     3095.94    731.24 o 
 -17   3  15      348.22      326.47    296.58 o 
 -15   3  15     1749.04     1213.05    374.66 o 
 -13   3  15      171.44     -184.00    184.00 o 
 -11   3  15        6.00     -150.61    195.26 o 
  -9   3  15      416.18       25.21    205.03 o 
  -7   3  15      209.39        8.53    177.41 o 
  -5   3  15      625.14      623.24    244.14 o 
  -3   3  15     3732.32     3690.60    420.39 o 
  -1   3  15     1420.06     1264.77    309.15 o 
   1   3  15       38.68      533.54    274.68 o 
   3   3  15      400.11      743.55    629.38 o 
 -26   4  15      142.18     -462.57    462.57 o 
 -24   4  15       48.73     -408.27    408.27 o 
 -22   4  15      741.64      295.40    389.66 o 
 -20   4  15      482.64     -133.24    356.63 o 
 -18   4  15      194.81      258.91    299.49 o 
 -16   4  15       19.99     -262.81    262.81 o 
 -14   4  15      246.19      202.35    245.13 o 
 -12   4  15      189.17      -61.67    223.10 o 
 -10   4  15      169.34     -101.39    185.99 o 
  -8   4  15      133.49      -30.26    198.54 o 
  -6   4  15      643.64      618.08    216.67 o 
  -4   4  15      998.81      616.61    310.65 o 
  -2   4  15      250.47      255.86    268.20 o 
   0   4  15       25.91      478.00    253.66 o 
   2   4  15        6.64      471.82    329.91 o 
 -25   5  15     1123.30     1108.03    628.41 o 
 -23   5  15        7.72     -393.24    393.24 o 
 -21   5  15     1083.22      465.98    399.19 o 
 -19   5  15      147.33      128.78    336.88 o 
 -17   5  15     1379.35      899.54    357.68 o 
 -15   5  15      662.00      442.51    297.12 o 
 -13   5  15      390.21      192.53    262.10 o 
 -11   5  15     1183.73     1176.67    299.71 o 
  -9   5  15     1594.58     1111.20    270.21 o 
  -7   5  15     4029.84     3608.76    384.73 o 
  -5   5  15      659.88      406.60    208.39 o 
  -3   5  15      276.95      267.46    267.56 o 
  -1   5  15      127.71       83.39    306.08 o 
   1   5  15      252.26      842.32    627.03 o 
 -26   6  15     1927.48       99.71    963.24 o 
 -24   6  15      432.72     -198.02    457.41 o 
 -22   6  15      977.70      148.85    391.87 o 
 -20   6  15      575.13      401.08    388.71 o 
 -18   6  15       15.61     -267.75    337.93 o 
 -16   6  15     3712.42     4058.00    710.97 o 
 -14   6  15      135.06      -63.47    273.54 o 
 -12   6  15      454.18      424.19    274.09 o 
 -10   6  15      618.48      447.61    265.08 o 
  -8   6  15     3644.45     3312.90    572.71 o 
  -6   6  15     2022.55     1558.14    304.45 o 
  -4   6  15      269.47       93.71    226.29 o 
  -2   6  15     1424.77     1026.47    377.90 o 
   0   6  15       57.79     -431.18    550.27 o 
   2   6  15      428.04      450.60    807.54 o 
 -25   7  15     1299.58      -48.18    537.95 o 
 -23   7  15        4.73     -387.15    387.15 o 
 -21   7  15     1145.17      395.02    425.39 o 
 -19   7  15     1949.21     1386.61    497.94 o 
 -17   7  15      800.62      124.54    321.88 o 
 -15   7  15     1927.66     1535.71    391.76 o 
 -13   7  15      905.70      565.57    308.01 o 
 -11   7  15      491.51      437.23    280.22 o 
  -9   7  15     1161.77      989.00    266.19 o 
  -7   7  15     1439.55     1313.91    338.80 o 
  -5   7  15        1.91     -187.79    264.74 o 
  -3   7  15     1462.05      709.55    478.82 o 
  -1   7  15      428.19     -179.76    626.51 o 
   1   7  15      101.42     -644.63    644.63 o 
 -24   8  15       34.36     -439.25    439.25 o 
 -22   8  15        0.51     -414.89    414.89 o 
 -20   8  15      160.80     -354.07    354.07 o 
 -18   8  15        1.53     -341.42    341.42 o 
 -16   8  15       87.81     -312.61    312.61 o 
 -14   8  15     1884.75     1370.68    383.86 o 
 -12   8  15     2212.02     2079.90    392.03 o 
 -10   8  15     2039.17     1644.96    337.54 o 
  -8   8  15      128.37     -227.12    227.12 o 
  -6   8  15       38.57      273.43    353.85 o 
  -4   8  15      183.36     -129.53    405.38 o 
  -2   8  15        4.32     -306.72    352.74 o 
   0   8  15        5.05    -1336.26   1336.26 o 
 -23   9  15       15.14     -458.57    458.57 o 
 -21   9  15     1000.46     -113.85    433.84 o 
 -19   9  15       11.43     -364.84    364.84 o 
 -17   9  15      220.23     -228.84    353.92 o 
 -15   9  15      327.86       85.14    376.49 o 
 -13   9  15     2446.90     2441.26    493.31 o 
 -11   9  15     4768.47     4488.19    593.67 o 
  -9   9  15       11.19     -220.67    270.87 o 
  -7   9  15     1033.37     1123.02    476.03 o 
  -5   9  15      178.86      213.43    463.50 o 
  -3   9  15      297.46      323.15    474.82 o 
  -1   9  15      327.28      259.17    465.43 o 
 -22  10  15      704.36     -321.56    510.61 o 
 -20  10  15      784.63      -16.71    453.30 o 
 -18  10  15       66.81     -363.90    374.18 o 
 -16  10  15       92.68     -295.20    396.08 o 
 -14  10  15     1061.23      293.00    382.18 o 
 -12  10  15     2987.00     3448.76    885.75 o 
 -10  10  15      141.94     -271.35    368.17 o 
  -8  10  15      629.98      594.04    434.79 o 
  -6  10  15      648.35      602.57    438.67 o 
  -4  10  15      198.25     -100.04    502.50 o 
  -2  10  15      974.77      -82.38    565.02 o 
 -19  11  15     1967.80     2049.49    577.31 o 
 -17  11  15       59.76     -177.26    429.58 o 
 -15  11  15       11.94     -416.08    416.08 o 
 -13  11  15      211.34      -71.46    399.67 o 
 -11  11  15      188.65     -227.20    372.16 o 
  -9  11  15        1.34     -180.14    345.11 o 
  -7  11  15      340.97       89.59    382.54 o 
  -5  11  15       89.53     -560.54    560.54 o 
 -18  12  15     1326.06      977.32    561.93 o 
 -16  12  15      428.35      292.02    555.03 o 
 -14  12  15        0.29     -381.08    381.08 o 
 -12  12  15      130.49      210.64    433.47 o 
 -10  12  15      174.91     -373.66    390.70 o 
  -8  12  15      177.03     -342.89    476.69 o 
  -6  12  15      329.11      139.20    506.85 o 
 -13  13  15      280.22     -191.82    471.11 o 
 -11  13  15      563.93     -129.58    413.37 o 
 -26   0  16      447.64      -51.34    794.01 o 
 -24   0  16      468.09      239.17    690.74 o 
 -22   0  16     1024.35     1193.62    643.40 o 
 -20   0  16     3196.14     2660.42    675.56 o 
 -18   0  16       35.04       19.92    526.34 o 
 -16   0  16      163.26      -39.17    324.60 o 
 -14   0  16     3772.20     3731.40   1009.33 o 
 -12   0  16     9354.72    11569.64    944.07 o 
 -10   0  16     1594.78     1339.86    344.25 o 
  -8   0  16     1646.59     1819.80    422.82 o 
  -6   0  16     1460.49     1141.87    400.72 o 
  -4   0  16      362.31      671.69    363.88 o 
  -2   0  16     1641.26     1578.30    459.81 o 
   0   0  16      756.99      807.00    563.44 o 
 -27   1  16        5.68     -145.31    530.39 o 
 -25   1  16      240.76     -226.86    392.40 o 
 -23   1  16       61.13     -242.81    401.48 o 
 -21   1  16     1900.67     1565.68    424.87 o 
 -19   1  16     1047.69      689.18    331.74 o 
 -17   1  16       87.70     -137.34    258.84 o 
 -15   1  16     2009.45     1982.89    320.41 o 
 -13   1  16     5954.19     4963.12    868.19 o 
 -11   1  16     3610.39     3658.38    558.68 o 
  -9   1  16        4.92       77.38    213.88 o 
  -7   1  16      765.60      761.61    254.76 o 
  -5   1  16        8.00       93.63    224.94 o 
  -3   1  16     1287.10     1031.39    300.68 o 
  -1   1  16     1145.46     1534.82    322.10 o 
   1   1  16      286.03     1131.55    429.57 o 
 -26   2  16      176.38      211.29    587.17 o 
 -24   2  16      140.65      -33.66    387.84 o 
 -22   2  16      281.30      270.71    401.81 o 
 -20   2  16      610.47      277.63    351.57 o 
 -18   2  16      959.52      871.82    364.20 o 
 -16   2  16     1914.87     1799.21    376.78 o 
 -14   2  16     1240.32     1171.05    283.47 o 
 -12   2  16      830.88      675.20    241.43 o 
 -10   2  16      646.76      672.80    211.94 o 
  -8   2  16      226.97      406.09    221.43 o 
  -6   2  16      274.39      412.58    220.89 o 
  -4   2  16      242.35      374.13    214.14 o 
  -2   2  16      595.77      874.17    322.54 o 
   0   2  16      576.27      952.44    328.89 o 
 -25   3  16     1534.83     1333.25    519.29 o 
 -23   3  16      228.59     -268.95    369.06 o 
 -21   3  16        8.55     -345.17    345.17 o 
 -19   3  16      508.85      -87.17    322.34 o 
 -17   3  16     4147.19     3579.03    548.47 o 
 -15   3  16      740.95      654.06    313.62 o 
 -13   3  16      214.78       89.28    258.41 o 
 -11   3  16      189.72     -131.57    189.88 o 
  -9   3  16     1039.96     1124.82    269.80 o 
  -7   3  16     3443.39     2305.03    406.41 o 
  -5   3  16     1087.48      963.17    267.69 o 
  -3   3  16       23.16      238.69    265.16 o 
  -1   3  16      121.57      506.94    280.68 o 
   1   3  16      557.64      974.69    405.11 o 
 -26   4  16     2832.27     1483.90    935.38 o 
 -24   4  16     1724.28     1558.44    472.36 o 
 -22   4  16       73.88     -357.53    357.53 o 
 -20   4  16       20.56     -189.02    356.49 o 
 -18   4  16     2376.48     1963.03    411.41 o 
 -16   4  16     2301.56     1660.69    471.02 o 
 -14   4  16       26.48       57.63    275.47 o 
 -12   4  16     1638.14     1209.42    313.39 o 
 -10   4  16       56.64      224.67    270.98 o 
  -8   4  16     6105.78     4170.50    505.63 o 
  -6   4  16     4920.27     3696.35    492.40 o 
  -4   4  16      500.11      639.47    218.38 o 
  -2   4  16       17.98      405.61    293.61 o 
   0   4  16      128.62      -96.67    273.81 o 
 -25   5  16     2210.09     1284.33    749.62 o 
 -23   5  16     2371.96     1525.42    497.33 o 
 -21   5  16        3.26     -328.45    343.26 o 
 -19   5  16      404.82      185.45    368.13 o 
 -17   5  16      451.59      395.92    339.57 o 
 -15   5  16      103.73       14.98    291.30 o 
 -13   5  16      285.00      228.03    287.90 o 
 -11   5  16       32.92     -154.44    230.46 o 
  -9   5  16     1938.13     1500.75    374.19 o 
  -7   5  16     5402.73     5191.39    686.59 o 
  -5   5  16     2373.64     2064.11    414.58 o 
  -3   5  16       84.04      332.79    274.40 o 
  -1   5  16        5.18      -28.02    334.62 o 
 -24   6  16     1264.11      395.03    610.74 o 
 -22   6  16      532.05      196.19    433.33 o 
 -20   6  16      682.75       80.81    399.74 o 
 -18   6  16       12.82     -302.43    302.43 o 
 -16   6  16      169.95       32.35    295.79 o 
 -14   6  16       10.08     -281.59    281.59 o 
 -12   6  16      236.47      279.34    295.37 o 
 -10   6  16      663.43      765.23    349.29 o 
  -8   6  16     1587.84     1506.76    413.99 o 
  -6   6  16     1301.77      916.71    321.15 o 
  -4   6  16     1082.01     1209.40    450.24 o 
  -2   6  16       69.76      735.81    386.32 o 
 -23   7  16      517.24     -159.40    457.07 o 
 -21   7  16     2363.69     1301.72    486.93 o 
 -19   7  16       18.25     -358.75    358.75 o 
 -17   7  16      385.10      235.00    338.58 o 
 -15   7  16       95.12     -312.15    315.32 o 
 -13   7  16     2159.81     1900.18    424.55 o 
 -11   7  16     2682.18     2230.76    374.50 o 
  -9   7  16      890.08      451.57    298.53 o 
  -7   7  16       24.33      -26.64    266.23 o 
  -5   7  16      251.83       62.63    331.48 o 
  -3   7  16      896.75      180.48    765.24 o 
 -22   8  16     1202.39      439.23    480.88 o 
 -20   8  16      589.82        3.46    413.90 o 
 -18   8  16       96.67     -343.63    343.63 o 
 -16   8  16      486.87      403.70    362.86 o 
 -14   8  16     1261.51      529.14    355.05 o 
 -12   8  16     5490.01     5293.90    745.80 o 
 -10   8  16     1450.82     1108.54    372.23 o 
  -8   8  16       84.38     -133.36    352.15 o 
  -6   8  16       38.34       66.02    355.88 o 
  -4   8  16      207.46      444.47    653.44 o 
 -21   9  16      540.27     -311.05    449.09 o 
 -19   9  16      221.49     -344.92    344.92 o 
 -17   9  16       29.66     -360.65    360.65 o 
 -15   9  16      570.03      109.10    344.16 o 
 -13   9  16      918.07     1351.36    444.09 o 
 -11   9  16     2560.56     2146.61    669.37 o 
  -9   9  16       68.09     -262.04    390.22 o 
  -7   9  16      302.74      333.48    418.98 o 
  -5   9  16      193.57      -33.97    383.11 o 
 -20  10  16       14.38     -488.31    488.31 o 
 -18  10  16      691.87     -142.21    418.45 o 
 -16  10  16     1418.83      828.41    482.36 o 
 -14  10  16      957.03      616.86    447.64 o 
 -12  10  16      471.10      349.70    378.17 o 
 -10  10  16      158.15     -342.11    342.11 o 
  -8  10  16        4.68     -382.03    388.94 o 
  -6  10  16       12.39     -386.39    417.67 o 
 -17  11  16     2076.70     1444.06    655.02 o 
 -15  11  16     1445.44     1308.34    532.14 o 
 -13  11  16       33.34     -390.04    403.35 o 
 -11  11  16       97.33     -347.17    462.51 o 
  -9  11  16       10.43     -398.12    398.12 o 
 -25   1  17       20.98     -388.48    388.48 o 
 -23   1  17      338.39      329.15    388.67 o 
 -21   1  17      497.96      589.64    338.72 o 
 -19   1  17      325.55      342.19    378.59 o 
 -17   1  17     1717.93     1339.27    340.18 o 
 -15   1  17      583.28      679.18    306.72 o 
 -13   1  17      851.79      518.02    258.91 o 
 -11   1  17     1129.81      575.24    358.42 o 
  -9   1  17       20.09      -40.68    269.79 o 
  -7   1  17       63.45     -102.19    264.23 o 
  -5   1  17        1.16      309.77    241.80 o 
  -3   1  17      105.38      487.20    274.76 o 
 -24   2  17       10.16     -377.59    377.59 o 
 -22   2  17     1218.53     1003.44    602.75 o 
 -20   2  17      281.10       93.32    355.79 o 
 -18   2  17     1782.47     1591.89    402.47 o 
 -16   2  17     2890.98     2507.11    547.10 o 
 -14   2  17       39.16     -163.25    260.86 o 
 -12   2  17     2847.77     2659.53    375.35 o 
 -10   2  17     1330.05     1059.63    331.81 o 
  -8   2  17       24.18       70.11    264.57 o 
  -6   2  17        0.49      115.16    259.19 o 
  -4   2  17      167.03      733.77    279.69 o 
  -2   2  17       31.61      554.47    340.37 o 
 -25   3  17        9.58        9.47    379.62 o 
 -23   3  17      477.58     -217.71    435.25 o 
 -21   3  17       49.63     -198.17    359.94 o 
 -19   3  17       54.22     -337.45    337.45 o 
 -17   3  17     2017.72     1501.51    438.93 o 
 -15   3  17      440.55      106.65    296.67 o 
 -13   3  17     1127.97     1251.05    318.24 o 
 -11   3  17     2260.43     2059.59    385.45 o 
  -9   3  17      443.67      500.00    272.27 o 
  -7   3  17       20.97      144.32    275.68 o 
  -5   3  17        9.40      239.28    258.85 o 
  -3   3  17       10.24      436.05    275.27 o 
 -24   4  17      143.68     -208.13    466.26 o 
 -22   4  17       19.54     -357.57    357.57 o 
 -20   4  17       39.95     -328.37    328.37 o 
 -18   4  17       59.20     -248.88    312.14 o 
 -16   4  17       25.37     -103.67    306.93 o 
 -14   4  17       91.59       73.93    272.95 o 
 -12   4  17      243.22      357.92    299.30 o 
 -10   4  17      410.62      384.39    299.28 o 
  -8   4  17      493.63      565.36    357.28 o 
  -6   4  17       26.60      -37.49    229.50 o 
  -4   4  17        6.43      395.38    259.35 o 
 -23   5  17      193.49     -419.08    419.08 o 
 -21   5  17      487.39      254.62    382.40 o 
 -19   5  17      113.28     -341.63    341.63 o 
 -17   5  17     1696.23     1311.07    403.62 o 
 -15   5  17      358.77      227.06    311.94 o 
 -13   5  17        1.31     -243.67    243.67 o 
 -11   5  17       19.06     -153.35    285.01 o 
  -9   5  17      412.80      136.16    292.70 o 
  -7   5  17      276.37      238.33    304.70 o 
  -5   5  17        0.11      244.97    328.54 o 
  -3   5  17      172.87      328.91    544.48 o 
 -22   6  17      729.90       76.28    445.32 o 
 -20   6  17      138.68     -279.60    392.61 o 
 -18   6  17     1492.20      683.27    400.89 o 
 -16   6  17     3657.74     3740.05    693.03 o 
 -14   6  17      128.22       42.92    302.76 o 
 -12   6  17      614.00      232.10    332.45 o 
 -10   6  17       86.12      -85.76    299.76 o 
  -8   6  17      403.70      743.15    323.78 o 
  -6   6  17       51.56       15.43    330.47 o 
  -4   6  17      114.10      691.43    475.45 o 
 -21   7  17        0.70     -364.22    364.22 o 
 -19   7  17      254.99       46.78    435.02 o 
 -17   7  17     1766.20     1383.80    425.48 o 
 -15   7  17     1351.06     1420.37    385.39 o 
 -13   7  17       55.76       55.68    320.23 o 
 -11   7  17      361.88      366.40    336.81 o 
  -9   7  17       96.08       99.83    314.97 o 
  -7   7  17      107.35      345.78    392.13 o 
  -5   7  17       15.47      252.19    431.38 o 
 -20   8  17      325.03     -376.52    385.60 o 
 -18   8  17      570.18      382.79    417.51 o 
 -16   8  17      786.81      627.72    433.95 o 
 -14   8  17      128.37      272.31    331.31 o 
 -12   8  17        2.15       50.36    313.97 o 
 -10   8  17      116.52       48.26    357.46 o 
  -8   8  17      149.38      -49.09    353.01 o 
  -6   8  17       34.27      -80.02    494.96 o 
 -19   9  17      250.12     -161.17    410.28 o 
 -17   9  17       25.04      165.44    419.03 o 
 -15   9  17       41.06     -275.58    349.76 o 
 -13   9  17      163.12      -65.84    456.23 o 
 -11   9  17       86.10     -133.70    377.55 o 
  -9   9  17      138.36       49.71    426.35 o 
 -16  10  17      605.71      389.76    475.16 o 
 -14  10  17       29.70       15.75    420.82 o 
 -12  10  17      500.05      260.54    440.25 o 
 -24   0  18      108.07     -128.37    729.68 o 
 -22   0  18     3088.15     3144.37    926.88 o 
 -20   0  18     3121.77     2373.28    663.69 o 
 -18   0  18       57.34      511.46    424.35 o 
 -16   0  18      235.82      192.74    481.47 o 
 -14   0  18      171.99     -242.24    360.09 o 
 -12   0  18     1180.78     1295.69    959.47 o 
 -10   0  18       15.86      391.70    452.99 o 
  -8   0  18       16.25     -337.29    337.29 o 
  -6   0  18      149.80      129.18    421.77 o 
 -23   1  18     1626.59     2066.30    553.30 o 
 -21   1  18     2728.77     2871.89    682.02 o 
 -19   1  18      535.57      554.01    410.23 o 
 -17   1  18        1.48     -304.64    316.07 o 
 -15   1  18        0.26     -248.78    248.78 o 
 -13   1  18      276.52      263.24    300.28 o 
 -11   1  18      259.33      -22.40    253.69 o 
  -9   1  18       61.14      138.81    229.72 o 
  -7   1  18       50.48      170.46    267.38 o 
  -5   1  18      817.99     1150.93    364.87 o 
 -24   2  18      270.38      -15.95    390.16 o 
 -22   2  18      467.70      466.34    436.14 o 
 -20   2  18      642.43      363.20    385.50 o 
 -18   2  18      245.75     -123.18    306.30 o 
 -16   2  18      236.90     -232.66    289.01 o 
 -14   2  18      124.16       78.91    310.16 o 
 -12   2  18      141.71      404.34    332.21 o 
 -10   2  18      199.96      309.67    314.23 o 
  -8   2  18      393.12      369.22    281.73 o 
  -6   2  18      441.28      909.87    327.28 o 
 -23   3  18       22.40     -207.77    389.76 o 
 -21   3  18       94.70     -162.98    405.91 o 
 -19   3  18      291.46      153.76    334.66 o 
 -17   3  18     1331.89     1069.09    433.72 o 
 -15   3  18      589.48      472.53    317.71 o 
 -13   3  18       12.77     -203.81    289.68 o 
 -11   3  18      259.53      -17.30    318.37 o 
  -9   3  18      827.20      941.31    392.04 o 
  -7   3  18     1230.32      824.41    389.60 o 
  -5   3  18       86.28      313.80    300.20 o 
 -22   4  18      285.42      389.19    465.67 o 
 -20   4  18      316.90       94.72    385.83 o 
 -18   4  18      627.22      286.36    361.63 o 
 -16   4  18     2005.69     1840.04    402.95 o 
 -14   4  18      323.23      220.93    334.72 o 
 -12   4  18        4.40       13.31    266.71 o 
 -10   4  18      834.85      516.88    349.98 o 
  -8   4  18     1462.54     1111.09    442.73 o 
  -6   4  18      482.15      264.50    332.25 o 
 -21   5  18      503.41      736.53    486.07 o 
 -19   5  18       73.14     -333.66    333.66 o 
 -17   5  18      635.45      554.80    378.17 o 
 -15   5  18     1257.40      955.52    420.62 o 
 -13   5  18      559.23      340.63    347.32 o 
 -11   5  18      338.13      225.89    364.07 o 
  -9   5  18      762.82      661.93    399.86 o 
  -7   5  18      315.48      289.19    359.55 o 
 -20   6  18       11.90     -375.52    375.52 o 
 -18   6  18      207.61     -174.39    362.67 o 
 -16   6  18      355.90      280.19    332.21 o 
 -14   6  18     1158.42      472.54    388.28 o 
 -12   6  18      867.57      473.55    363.62 o 
 -10   6  18      520.54      192.72    378.02 o 
  -8   6  18       62.15      -93.95    307.14 o 
 -19   7  18       18.16     -345.78    345.78 o 
 -17   7  18        2.07      -99.26    342.99 o 
 -15   7  18      260.91      106.99    391.24 o 
 -13   7  18     1666.35     1498.96    475.42 o 
 -11   7  18      504.77      509.63    348.92 o 
  -9   7  18        0.19       30.53    538.23 o 
 -18   8  18       26.49       33.28    715.47 o 
 -16   8  18        1.38     -211.31    364.60 o 
 -14   8  18      378.63       81.12    384.64 o 
 -12   8  18      798.10      965.14    472.12 o 
 -21   1  19      278.55      556.10    397.86 o 
 -19   1  19       14.43      255.59    358.80 o 
 -17   1  19      101.59     -173.73    308.98 o 
 -15   1  19      163.80     -123.04    419.09 o 
 -13   1  19      352.33      209.71    304.38 o 
 -11   1  19      228.44      218.34    361.49 o 
  -9   1  19      212.72      470.83    336.39 o 
 -22   2  19       43.10     -279.97    644.83 o 
 -20   2  19      240.47      591.67    447.97 o 
 -18   2  19       74.30      441.60    391.59 o 
 -16   2  19       40.10      446.62    334.65 o 
 -14   2  19      426.83        2.32    384.48 o 
 -12   2  19     1157.63      961.40    414.79 o 
 -10   2  19        0.04      -64.35    375.17 o 
 -21   3  19      104.26     -313.89    487.79 o 
 -19   3  19       49.10     -340.17    379.66 o 
 -17   3  19       10.93     -338.83    338.83 o 
 -15   3  19      342.44      334.22    324.14 o 
 -13   3  19      482.16      427.78    408.89 o 
 -11   3  19      117.59       37.30    417.59 o 
  -9   3  19      177.00      420.47    447.42 o 
 -20   4  19       50.34     -400.70    412.54 o 
 -18   4  19      311.56      387.99    381.30 o 
 -16   4  19      182.80       73.54    366.33 o 
 -14   4  19      107.07     -249.21    366.99 o 
 -12   4  19        5.84       93.65    381.30 o 
 -10   4  19        2.72       78.11    377.69 o 
 -19   5  19      197.11     -245.72    387.38 o 
 -17   5  19      683.90      630.33    434.22 o 
 -15   5  19       18.06      -11.34    346.51 o 
 -13   5  19      115.67      155.81    425.14 o 
                                                 
