# Supplementary material for: Crystal structures of two stilbazole derivatives: bis­{(E)-4-[4-(di­ethyl­amino)­styr­yl]-1-methyl­pyridin-1-ium} tetra­iodido­cadmium(II) and (E)-4-[4-(di­ethyl­amino)­styr­yl]-1-methyl­pyridin-1-ium 4-meth­oxy­benzene­sulfonate monohydrate
Source: Acta Crystallogr E Crystallogr Commun. 2018 Nov 30;74(Pt 12):1891–4. doi: 10.1107/S2056989018016808 (PMC6281098; doi:10.1107/S2056989018016808)
Supplement: Supplementary file 3 [file e-74-01891-IIsup3.hkl]

# 
# h,k,l, Fc-squared, Fo-squared, sigma(Fo-squared) and status flag 
# 
data_II
_shelx_title ' DESCA_0m_a.res in P-1' 
_shelx_refln_list_code          4 
_shelx_F_calc_maximum      179.42 
_exptl_crystal_F_000       504.00 
_reflns_d_resolution_high  0.8409 
 
loop_ 
 _symmetry_equiv_pos_as_xyz 
 'x, y, z' 
 '-x, -y, -z' 
 
_cell_length_a     8.2481 
_cell_length_b     9.7963 
_cell_length_c    15.5409 
_cell_angle_alpha  94.283 
_cell_angle_beta  101.647 
_cell_angle_gamma  99.112 
 
_shelx_F_squared_multiplier     1.000 
 
loop_ 
 _refln_index_h 
 _refln_index_k 
 _refln_index_l 
 _refln_F_squared_calc 
 _refln_F_squared_meas 
 _refln_F_squared_sigma 
 _refln_observed_status 
   2   0   0     3170.78     3256.99     30.16 o 
   3   0   0     1279.83     1318.49     19.79 o 
   4   0   0      127.06      149.67      8.98 o 
   5   0   0     1058.60      983.88     21.12 o 
   6   0   0      358.51      341.74     15.70 o 
   7   0   0        1.48       26.00     13.61 o 
   8   0   0        3.05       -8.01     13.64 o 
   9   0   0       52.24       39.28     21.18 o 
  -9   1   0        2.35        0.34     20.15 o 
  -8   1   0      310.57      309.61     22.12 o 
  -7   1   0       19.69       24.78     13.36 o 
  -6   1   0       72.05       71.35     10.04 o 
  -5   1   0      166.84      163.32     11.62 o 
  -4   1   0      162.27      176.23     11.13 o 
  -3   1   0      379.56      348.18      6.01 o 
  -2   1   0      156.37      157.52      4.08 o 
  -1   1   0       82.54       79.28      4.81 o 
   1   1   0     3881.42     4000.25     38.10 o 
   2   1   0     1442.55     1443.11     13.05 o 
   3   1   0      322.38      297.16      5.46 o 
   4   1   0       28.11       53.65      3.49 o 
   5   1   0        0.32        2.67      2.97 o 
   6   1   0     1026.73      988.64     23.59 o 
   7   1   0       23.53       15.71     10.91 o 
   8   1   0        0.80      -16.29     13.00 o 
   9   1   0       28.79       26.40     26.36 o 
  -9   2   0       25.61       -5.01     17.81 o 
  -8   2   0       10.43       33.27     14.65 o 
  -7   2   0       52.81       56.05     12.90 o 
  -6   2   0       61.66       56.25     10.39 o 
  -5   2   0       67.80       61.86      4.62 o 
  -4   2   0      277.86      265.84      8.54 o 
  -3   2   0       52.95       62.55      4.80 o 
  -2   2   0      422.77      417.91      8.59 o 
  -1   2   0     2244.74     2346.22     23.29 o 
   0   2   0     1385.06     1388.48     13.47 o 
   1   2   0      437.13      422.59      6.32 o 
   2   2   0      845.75      857.72     10.87 o 
   3   2   0       19.84       22.29      3.10 o 
   4   2   0      865.64      795.68     10.70 o 
   5   2   0      526.63      551.65      9.69 o 
   6   2   0      626.14      564.39      9.41 o 
   7   2   0        0.04        5.73     14.46 o 
   8   2   0       55.18       52.91     14.17 o 
   9   2   0       31.28        2.77     16.88 o 
  -9   3   0       26.27       11.17     18.30 o 
  -8   3   0        1.25        4.38     14.26 o 
  -7   3   0      126.77      131.25     18.87 o 
  -6   3   0      105.92      113.85      6.30 o 
  -5   3   0       48.68       56.37      7.35 o 
  -4   3   0      153.11      137.59      6.99 o 
  -3   3   0      244.73      261.96      8.02 o 
  -2   3   0      168.46      125.26      6.47 o 
  -1   3   0     2588.96     2553.96     25.82 o 
   0   3   0      579.65      614.10      9.83 o 
   1   3   0      161.32      185.23      5.15 o 
   2   3   0      630.86      644.46     13.94 o 
   3   3   0       82.20       94.14      6.46 o 
   4   3   0       66.44       76.11      6.44 o 
   5   3   0        8.46       16.15      4.98 o 
   6   3   0        8.59       17.61      4.84 o 
   7   3   0       18.13       11.27      6.77 o 
   8   3   0       24.54       12.45     20.93 o 
  -9   4   0        1.80       -3.95     17.66 o 
  -8   4   0        6.97       11.18     18.00 o 
  -7   4   0      683.77      671.05     13.43 o 
  -6   4   0      720.18      714.02     16.51 o 
  -5   4   0        0.05       -0.60      6.84 o 
  -4   4   0       33.53       50.11      6.69 o 
  -3   4   0       21.97       39.32      6.43 o 
  -2   4   0       55.08       60.98      6.67 o 
  -1   4   0     1632.71     1543.09     20.52 o 
   0   4   0      102.21      104.79      6.67 o 
   1   4   0      421.03      467.44      8.93 o 
   2   4   0       30.67       49.88      4.90 o 
   3   4   0      105.31      124.28      8.55 o 
   4   4   0       12.24       16.49      7.11 o 
   5   4   0      322.36      284.02     14.04 o 
   6   4   0       55.84       56.47     10.75 o 
   7   4   0       83.95       99.48     23.57 o 
   8   4   0        9.60       36.04     10.20 o 
  -9   5   0        9.20        2.86     19.52 o 
  -8   5   0       12.55       13.81      8.18 o 
  -7   5   0       24.15       36.27     10.42 o 
  -6   5   0      687.88      666.84     16.89 o 
  -5   5   0        0.85       -6.28      8.19 o 
  -4   5   0      104.68      123.10     10.62 o 
  -3   5   0      168.98      175.15     10.97 o 
  -2   5   0      197.04      188.28     10.06 o 
  -1   5   0     1833.40     1760.30     24.76 o 
   0   5   0       18.45       28.85      7.15 o 
   1   5   0     1094.97     1074.33     16.32 o 
   2   5   0       38.07       38.29      7.88 o 
   3   5   0       50.18       58.84      8.77 o 
   4   5   0      102.61      123.98     11.25 o 
   5   5   0      115.62      122.81     13.17 o 
   6   5   0       93.93       68.14     14.28 o 
   7   5   0       23.32       17.20     18.87 o 
  -8   6   0       20.85       32.64     12.12 o 
  -7   6   0        9.21        1.48     12.29 o 
  -6   6   0       33.76       38.70     10.87 o 
  -5   6   0       85.73      113.95     13.66 o 
  -4   6   0       12.63        3.19      9.53 o 
  -3   6   0      334.72      303.80     15.02 o 
  -2   6   0      468.70      438.91     14.73 o 
  -1   6   0     2521.86     2335.32     28.87 o 
   0   6   0        7.16        2.49      6.53 o 
   1   6   0        6.04       -1.47     10.89 o 
   2   6   0       28.09       29.54     10.33 o 
   3   6   0       69.42       94.43     11.54 o 
   4   6   0       11.82        6.84     11.76 o 
   5   6   0      752.35      642.96     22.49 o 
   6   6   0        0.09        6.65     15.15 o 
   7   6   0       14.25       31.40     18.22 o 
  -8   7   0        2.49       -4.90     17.79 o 
  -7   7   0       46.74       73.66     14.48 o 
  -6   7   0       23.29       17.74     12.90 o 
  -5   7   0       31.71       51.10     18.49 o 
  -4   7   0       86.08      105.68     16.52 o 
  -3   7   0       40.74       43.20     12.48 o 
  -2   7   0      521.43      475.18     19.41 o 
  -1   7   0      211.01      227.06     14.95 o 
   0   7   0       46.17       69.01     11.77 o 
   1   7   0      129.38      152.50     14.17 o 
   2   7   0       22.54       26.21     15.27 o 
   3   7   0       38.17       66.69     16.48 o 
   4   7   0      133.54      158.21     18.39 o 
   5   7   0       34.08       54.89     17.89 o 
   6   7   0        0.50       18.39     21.92 o 
  -8   8   0       23.20       39.56     17.40 o 
  -7   8   0      129.72      144.58     20.81 o 
  -6   8   0       40.31       54.48     15.52 o 
  -5   8   0      420.11      379.09     26.36 o 
  -4   8   0       61.46       92.81     20.23 o 
  -3   8   0       48.74       90.89     21.42 o 
  -2   8   0        6.85       16.51     14.76 o 
  -1   8   0      195.17      247.33     19.39 o 
   0   8   0        1.55       -0.70     13.39 o 
   1   8   0        6.02       18.31     12.69 o 
   2   8   0       61.07       82.21     21.08 o 
   3   8   0        4.98        8.66     18.19 o 
   4   8   0        6.23       -8.19     20.56 o 
   5   8   0        0.64       50.35     24.25 o 
  -7   9   0       34.70       83.51     19.80 o 
  -6   9   0        5.46        4.26     17.87 o 
  -5   9   0       88.19       81.09     21.98 o 
  -4   9   0       20.95       -9.23     20.19 o 
  -3   9   0       54.33       53.56     20.18 o 
  -2   9   0      155.33      167.27     21.51 o 
  -1   9   0        8.04       12.46     19.37 o 
   0   9   0      153.90      129.89     24.38 o 
   1   9   0        0.60        7.65     16.42 o 
   2   9   0       20.54       32.91     21.17 o 
   3   9   0      101.16       98.66     28.27 o 
   4   9   0        0.97       41.49     29.67 o 
  -6  10   0       24.12       -0.24     30.45 o 
  -5  10   0        0.04       -3.47     26.28 o 
  -4  10   0       11.87       10.94     25.31 o 
  -3  10   0       11.78       26.73     26.55 o 
  -2  10   0      321.51      254.55     26.08 o 
  -1  10   0      137.43       89.61     29.35 o 
   0  10   0       17.42       30.28     21.45 o 
   1  10   0        4.22      -15.65     18.49 o 
   2  10   0       10.53       17.36     31.13 o 
   3  10   0       11.76      -11.70     37.11 o 
  -4  11   0       36.94       30.30     31.45 o 
  -3  11   0        5.38      -10.54     25.95 o 
  -2  11   0       73.17       52.73     37.10 o 
  -1  11   0        0.60       49.79     26.52 o 
   0  11   0       22.57       22.21     29.03 o 
   1  11   0        0.13        1.10     30.67 o 
  -1 -11   1        9.16       44.47     26.17 o 
   0 -11   1        0.85       -1.29     26.89 o 
   1 -11   1       10.27       82.12     40.88 o 
   2 -11   1       32.98       41.19     26.28 o 
   3 -11   1       23.48       -2.19     26.73 o 
   4 -11   1        0.26       84.19     27.79 o 
  -3 -10   1       22.14       59.16     31.56 o 
  -2 -10   1       37.15       19.61     31.11 o 
  -1 -10   1       10.56        5.90     22.90 o 
   0 -10   1       10.14       16.06     21.94 o 
   1 -10   1        4.68       23.94     21.25 o 
   2 -10   1        2.31       43.07     36.49 o 
   3 -10   1        1.08       14.03     20.67 o 
   4 -10   1       12.72       22.52     31.20 o 
   5 -10   1       72.61       62.52     26.84 o 
   6 -10   1       24.20       67.73     24.34 o 
  -4  -9   1      140.81      196.99     46.69 o 
  -3  -9   1        0.02       75.63     30.50 o 
  -2  -9   1        5.49      -15.90     20.19 o 
  -1  -9   1       17.92       60.87     16.86 o 
   0  -9   1       78.18       85.77     18.34 o 
   1  -9   1      266.79      269.95     25.15 o 
   2  -9   1       32.03       28.10     16.72 o 
   3  -9   1        9.22       -4.25     16.39 o 
   4  -9   1        2.15       35.18     19.76 o 
   5  -9   1       19.44       62.89     32.07 o 
   6  -9   1       13.83       20.49     18.84 o 
   7  -9   1        5.97       10.28     18.98 o 
  -5  -8   1       78.25      114.03     21.80 o 
  -4  -8   1        8.68       14.20     19.58 o 
  -3  -8   1       60.60       70.07     18.87 o 
  -2  -8   1        9.69       14.85     11.49 o 
  -1  -8   1        1.75       29.49     18.11 o 
   0  -8   1       92.35       82.48     19.11 o 
   1  -8   1     3100.63     2732.34     40.97 o 
   2  -8   1      306.48      354.81     20.55 o 
   3  -8   1      135.93      130.14     18.58 o 
   4  -8   1       83.93       90.58     19.50 o 
   5  -8   1       23.54       21.54     21.25 o 
   6  -8   1      199.35      216.64     18.94 o 
   7  -8   1        8.34       35.71     15.98 o 
  -6  -7   1        2.08       33.17     19.19 o 
  -5  -7   1       64.19       78.34     19.09 o 
  -4  -7   1       32.00       44.28     16.69 o 
  -3  -7   1       33.42       36.01     13.00 o 
  -2  -7   1       35.28       32.85      9.93 o 
  -1  -7   1        8.53       16.44      9.78 o 
   0  -7   1      106.29      110.61     12.68 o 
   1  -7   1      196.16      203.90     14.65 o 
   2  -7   1        0.76       -9.70     11.41 o 
   3  -7   1        1.19        7.88     12.30 o 
   4  -7   1      200.75      253.64     19.85 o 
   5  -7   1       67.36      124.60     15.19 o 
   6  -7   1       35.83       14.53     12.94 o 
   7  -7   1      233.84      266.64     18.64 o 
   8  -7   1        3.15        9.53     17.58 o 
  -7  -6   1       22.20       66.91     17.92 o 
  -6  -6   1        6.08        6.93     21.46 o 
  -5  -6   1        8.82       20.47     13.24 o 
  -4  -6   1       41.36       40.76     13.02 o 
  -3  -6   1      115.54      150.58     14.75 o 
  -2  -6   1       11.38       10.85      6.36 o 
  -1  -6   1      320.19      293.39     13.03 o 
   0  -6   1      152.23      179.40     12.30 o 
   1  -6   1     1637.83     1543.87     27.42 o 
   2  -6   1        9.71       -4.61     10.20 o 
   3  -6   1       20.27        1.53      9.81 o 
   4  -6   1        0.85      -14.71      9.80 o 
   5  -6   1      270.03      256.03     13.88 o 
   6  -6   1      448.85      407.40     16.92 o 
   7  -6   1      263.52      257.25     19.15 o 
   8  -6   1        3.95       13.79     12.62 o 
  -7  -5   1       14.87      -10.68     16.38 o 
  -6  -5   1        5.45       13.92     12.27 o 
  -5  -5   1       43.97       61.60     11.80 o 
  -4  -5   1       26.53       30.17      9.33 o 
  -3  -5   1        0.69        1.42      8.97 o 
  -2  -5   1       18.12       30.81      7.22 o 
  -1  -5   1        0.60        2.06      5.87 o 
   0  -5   1       18.10       18.51      6.74 o 
   1  -5   1       56.79       95.99      9.19 o 
   2  -5   1     1711.21     1827.23     33.68 o 
   3  -5   1       98.63       89.61     11.10 o 
   4  -5   1       10.06        7.67      7.97 o 
   5  -5   1       83.56       98.09      9.59 o 
   6  -5   1       12.18       16.80     10.78 o 
   7  -5   1      100.20      132.70     11.03 o 
   8  -5   1        0.05       11.97      8.59 o 
   9  -5   1       54.00       16.60     29.95 o 
  -8  -4   1        8.88       23.56     11.35 o 
  -7  -4   1        0.78       19.22     12.90 o 
  -6  -4   1      510.66      482.83     26.36 o 
  -5  -4   1     1296.33     1290.88     21.50 o 
  -4  -4   1       68.18       70.58      8.42 o 
  -3  -4   1       73.26       75.50      7.92 o 
  -2  -4   1       69.92       83.82      6.29 o 
  -1  -4   1       81.07       91.49      6.35 o 
   0  -4   1       27.37       16.28      5.48 o 
   1  -4   1      131.15      126.75      9.57 o 
   2  -4   1      403.99      425.53     13.66 o 
   3  -4   1      424.22      458.43     14.22 o 
   4  -4   1        8.57       11.82      5.76 o 
   5  -4   1       48.58       55.64      8.32 o 
   6  -4   1      251.80      241.60     11.43 o 
   7  -4   1        0.05       -3.92      6.48 o 
   8  -4   1       20.07       19.77     18.40 o 
   9  -4   1        4.31       -8.66     18.35 o 
  -8  -3   1       29.81       40.24      9.77 o 
  -7  -3   1       49.04       48.06      9.73 o 
  -6  -3   1      133.35      162.75      9.90 o 
  -5  -3   1       79.78       86.23      8.38 o 
  -4  -3   1       24.85       21.06      5.75 o 
  -3  -3   1       57.90       73.36      6.37 o 
  -2  -3   1      150.46      172.45      8.10 o 
  -1  -3   1      333.46      347.61      7.51 o 
   0  -3   1     3508.18     3507.43     32.40 o 
   1  -3   1     3413.43     3363.06     67.07 o 
   2  -3   1       12.21       12.81      5.39 o 
   3  -3   1       62.96       63.01      6.03 o 
   4  -3   1      172.22      158.14      7.90 o 
   5  -3   1      180.46      171.07      9.56 o 
   6  -3   1     1380.23     1310.60     16.00 o 
   7  -3   1        0.72       34.60     15.38 o 
   8  -3   1       11.64       19.59     15.62 o 
   9  -3   1        0.62      -25.25     17.28 o 
  -9  -2   1       43.60       30.04     16.65 o 
  -8  -2   1       13.33       24.78     13.03 o 
  -7  -2   1        0.13        0.96      7.68 o 
  -6  -2   1      688.63      615.73     10.49 o 
  -5  -2   1      196.28      175.15      6.47 o 
  -4  -2   1        3.61       31.25      3.82 o 
  -3  -2   1       59.16       63.76      4.69 o 
  -2  -2   1      296.24      291.27      7.16 o 
  -1  -2   1      101.83       96.04      3.70 o 
   0  -2   1    21106.50    22055.38    141.70 o 
   1  -2   1      662.77      636.25     10.41 o 
   2  -2   1      187.95      195.00      6.55 o 
   3  -2   1        0.14       -0.95      3.22 o 
   4  -2   1      563.04      590.81      8.83 o 
   5  -2   1        0.35        2.01      2.66 o 
   6  -2   1      887.17      911.46     23.79 o 
   7  -2   1       13.78        7.20     11.69 o 
   8  -2   1       27.78       59.12     16.16 o 
   9  -2   1       23.36        2.84     18.49 o 
  -9  -1   1        2.73      -13.79     20.38 o 
  -8  -1   1      228.34      226.12     19.85 o 
  -7  -1   1        7.24        4.04     10.51 o 
  -6  -1   1        1.33       -3.71      4.13 o 
  -5  -1   1      322.47      300.68      6.24 o 
  -4  -1   1      346.68      391.29      7.01 o 
  -3  -1   1       35.24       35.26      3.29 o 
  -2  -1   1       24.14       45.76      3.05 o 
  -1  -1   1      338.85      359.63     10.51 o 
   1  -1   1      331.73      345.13      8.86 o 
   2  -1   1     4534.97     4499.64     96.15 o 
   3  -1   1      167.85      189.34      3.18 o 
   4  -1   1      171.04      123.73     10.85 o 
   5  -1   1       57.65       40.31      9.49 o 
   6  -1   1      543.86      516.21     19.12 o 
   7  -1   1        0.08       -1.49     10.87 o 
   8  -1   1        8.76       21.40     20.43 o 
   9  -1   1       49.78       37.41     19.71 o 
  -9   0   1       35.30       41.28     17.79 o 
  -8   0   1        6.29      -13.02     18.10 o 
  -7   0   1       26.44       20.50     15.55 o 
  -6   0   1      663.89      645.96     19.64 o 
  -5   0   1      203.62      207.48      8.08 o 
  -4   0   1     5467.70     5727.71     66.06 o 
  -3   0   1      155.51      165.63      3.81 o 
  -2   0   1     1020.01      921.21      8.16 o 
   1   0   1       13.67        9.26      3.97 o 
   2   0   1      124.79      145.80      2.92 o 
   3   0   1     2279.20     2311.50     33.94 o 
   4   0   1       23.94       33.17      9.60 o 
   5   0   1      345.51      358.22     14.19 o 
   6   0   1        5.35       -8.22      8.61 o 
   7   0   1       19.58       17.33     11.62 o 
   8   0   1      228.76      225.24     19.84 o 
   9   0   1       12.74      -33.44     26.77 o 
  -9   1   1        2.19      -18.55     26.77 o 
  -8   1   1       62.23       40.97     15.08 o 
  -7   1   1      502.60      480.28     20.20 o 
  -6   1   1       63.90       59.00     10.03 o 
  -5   1   1       11.15       23.61      2.90 o 
  -4   1   1     1028.94     1065.22     10.73 o 
  -3   1   1      775.13      751.04      9.30 o 
  -2   1   1     2613.31     2686.52     31.50 o 
  -1   1   1      112.71      120.62      8.58 o 
   1   1   1     1072.95     1174.74     10.38 o 
   2   1   1      222.71      203.96      4.61 o 
   3   1   1     1238.49     1259.59     16.45 o 
   4   1   1      276.98      270.53      5.38 o 
   5   1   1       63.89       55.55      4.91 o 
   6   1   1       36.05       36.63     10.00 o 
   7   1   1        0.02       -6.55     11.06 o 
   8   1   1       16.91       20.71     15.16 o 
   9   1   1       48.04       29.17     18.27 o 
  -9   2   1        3.75       -9.77     17.25 o 
  -8   2   1       12.25       -9.86     16.86 o 
  -7   2   1      469.39      431.26     20.30 o 
  -6   2   1       10.32       15.36      3.88 o 
  -5   2   1      166.29      164.66      5.65 o 
  -4   2   1        3.77        4.44      5.03 o 
  -3   2   1      216.16      206.85      5.99 o 
  -2   2   1     1311.37     1320.09     16.94 o 
  -1   2   1     8543.73     8536.33     63.97 o 
   0   2   1     9716.70    10004.77     73.24 o 
   1   2   1     2820.89     2912.19     21.21 o 
   2   2   1      139.79      130.40      4.78 o 
   3   2   1       76.09       81.41      5.79 o 
   4   2   1      403.81      385.20      8.83 o 
   5   2   1      674.89      685.26     10.11 o 
   6   2   1      146.58      136.53      5.94 o 
   7   2   1      444.65      380.66     34.28 o 
   8   2   1       15.05        9.15     14.40 o 
  -9   3   1        1.17        4.52     23.77 o 
  -8   3   1        8.73       12.23     16.92 o 
  -7   3   1      255.93      258.90     12.12 o 
  -6   3   1       31.21       31.91      7.11 o 
  -5   3   1       17.02       10.04      5.81 o 
  -4   3   1        1.16       -0.72      4.58 o 
  -3   3   1      552.58      642.14     12.19 o 
  -2   3   1      745.04      670.09     12.49 o 
  -1   3   1     9574.82     9664.09     93.47 o 
   0   3   1      840.33      931.76     13.43 o 
   1   3   1       33.18       26.11      4.00 o 
   2   3   1      139.96      133.78      5.58 o 
   3   3   1       36.81       40.07      5.29 o 
   4   3   1      319.64      287.22      8.94 o 
   5   3   1      465.85      440.23     10.48 o 
   6   3   1       67.35       70.21      6.51 o 
   7   3   1       18.82       24.52      6.93 o 
   8   3   1       45.38       44.86     10.92 o 
  -9   4   1      107.35       94.96     20.46 o 
  -8   4   1       17.58       16.91      7.30 o 
  -7   4   1       17.14       18.85      7.32 o 
  -6   4   1       22.33       12.01      9.66 o 
  -5   4   1      128.76      139.27      9.36 o 
  -4   4   1       42.71       57.45      6.88 o 
  -3   4   1      995.53     1112.93     17.97 o 
  -2   4   1      102.80      115.90      8.05 o 
  -1   4   1     1075.40     1048.95     16.65 o 
   0   4   1      119.23      142.43      6.88 o 
   1   4   1      459.18      440.19      9.07 o 
   2   4   1       13.54       10.21      4.38 o 
   3   4   1      109.49      115.24      6.74 o 
   4   4   1        1.55        4.27      7.05 o 
   5   4   1     1855.13     1716.87     22.98 o 
   6   4   1       42.05       40.89     11.17 o 
   7   4   1        0.75        6.85      9.78 o 
   8   4   1       11.36       46.08     12.84 o 
  -9   5   1        1.05        0.40     13.28 o 
  -8   5   1        0.36        8.44      9.42 o 
  -7   5   1      153.20      186.01     14.35 o 
  -6   5   1       29.19       20.77      8.98 o 
  -5   5   1        0.75        3.50      7.56 o 
  -4   5   1       83.59       58.97      9.02 o 
  -3   5   1      216.64      242.75     11.20 o 
  -2   5   1       31.15       61.36      7.92 o 
  -1   5   1       28.05       53.34      7.72 o 
   0   5   1        6.68        8.98      5.54 o 
   1   5   1      677.16      723.20     12.90 o 
   2   5   1       46.20       67.95      7.17 o 
   3   5   1       26.33       33.47      6.04 o 
   4   5   1        8.67        4.16      8.94 o 
   5   5   1        7.45       33.33     10.98 o 
   6   5   1        8.81       -1.81     12.22 o 
   7   5   1       24.79       42.55     23.48 o 
  -9   6   1        1.65        8.13     11.63 o 
  -8   6   1      144.79      203.13     17.12 o 
  -7   6   1       61.67       89.16     14.38 o 
  -6   6   1       11.40       16.85     11.32 o 
  -5   6   1      172.95      197.76     14.18 o 
  -4   6   1       13.57        7.68      9.63 o 
  -3   6   1       44.95       50.55      9.58 o 
  -2   6   1      158.85      171.82     12.16 o 
  -1   6   1      121.73      133.51     11.23 o 
   0   6   1      270.38      278.08     11.61 o 
   1   6   1        1.24       16.00      6.58 o 
   2   6   1       19.02       24.54      8.04 o 
   3   6   1       23.52       18.55     11.24 o 
   4   6   1        3.39       12.49     11.71 o 
   5   6   1       30.79       51.40     14.23 o 
   6   6   1       62.26       88.68     18.17 o 
   7   6   1       17.21       48.96     18.94 o 
  -8   7   1       97.81       92.87     17.60 o 
  -7   7   1       14.97       -7.07     13.12 o 
  -6   7   1       91.35       80.93     16.07 o 
  -5   7   1      165.05      166.41     18.97 o 
  -4   7   1        7.02        1.32     12.46 o 
  -3   7   1      351.44      391.53     17.36 o 
  -2   7   1      839.12      854.94     21.84 o 
  -1   7   1        0.90       10.75      9.02 o 
   0   7   1      211.86      223.20     13.41 o 
   1   7   1       98.43      110.86     10.31 o 
   2   7   1        4.93       17.60     15.39 o 
   3   7   1      140.21      169.00     18.27 o 
   4   7   1       13.71       35.70     17.01 o 
   5   7   1        0.15       31.47     17.38 o 
   6   7   1        0.61       30.18     19.34 o 
  -8   8   1      170.74      168.09     19.98 o 
  -7   8   1       71.51       76.21     17.27 o 
  -6   8   1        4.51       12.97     15.85 o 
  -5   8   1      132.91      143.76     19.61 o 
  -4   8   1      228.08      240.18     22.66 o 
  -3   8   1       54.50       69.53     16.34 o 
  -2   8   1      615.85      526.54     21.83 o 
  -1   8   1      115.79      137.62     13.96 o 
   0   8   1        0.32        2.35     11.12 o 
   1   8   1       58.51       91.37     24.16 o 
   2   8   1       46.19       13.23     21.35 o 
   3   8   1        6.82       20.96     18.42 o 
   4   8   1       63.65       98.33     30.31 o 
   5   8   1        9.20       18.95     24.07 o 
  -7   9   1       19.21       26.01     19.39 o 
  -6   9   1       22.68       38.04     19.71 o 
  -5   9   1        7.83       26.19     28.09 o 
  -4   9   1      130.09      124.31     24.98 o 
  -3   9   1      122.29      176.96     22.75 o 
  -2   9   1      244.51      216.96     21.10 o 
  -1   9   1      175.82      219.31     23.04 o 
   0   9   1       36.21       25.45     19.83 o 
   1   9   1       16.94       32.54     25.61 o 
   2   9   1      269.79      281.95     42.23 o 
   3   9   1        6.51       -8.41     27.46 o 
   4   9   1       48.11       51.21     27.09 o 
  -6  10   1       36.28       69.32     28.57 o 
  -5  10   1        0.31       19.21     28.09 o 
  -4  10   1        0.12       45.94     36.33 o 
  -3  10   1       80.52       38.42     25.09 o 
  -2  10   1        2.16       -7.50     22.12 o 
  -1  10   1        0.58      -35.79     27.40 o 
   0  10   1       22.88       -1.51     22.68 o 
   1  10   1        9.33        2.75     23.90 o 
   2  10   1        1.58       37.62     27.81 o 
   3  10   1       12.86      -20.87     45.44 o 
  -4  11   1       19.79       32.50     29.65 o 
  -3  11   1        0.24      -29.31     26.65 o 
  -2  11   1       27.86       50.43     31.60 o 
  -1  11   1       14.01       11.99     27.93 o 
   0  11   1       15.68       81.00     31.02 o 
   1  11   1       42.56       35.47     32.71 o 
  -1 -11   2        8.15       77.47     47.85 o 
   0 -11   2       11.93       39.27     28.26 o 
   1 -11   2        0.24       61.19     48.13 o 
   2 -11   2      125.21      119.31     26.96 o 
   3 -11   2        0.23       -5.89     26.21 o 
   4 -11   2        2.64      -24.02     30.26 o 
  -3 -10   2        8.10       33.06     32.29 o 
  -2 -10   2        4.24       29.56     17.84 o 
  -1 -10   2        1.80       28.76     29.90 o 
   0 -10   2        0.01      -21.18     21.96 o 
   1 -10   2      641.65      600.02     46.27 o 
   2 -10   2      113.74      129.00     23.85 o 
   3 -10   2       38.72       41.87     22.88 o 
   4 -10   2        6.76      -17.96     23.53 o 
   5 -10   2        2.02       31.97     25.84 o 
   6 -10   2       38.60      101.49     22.27 o 
  -4  -9   2       44.55        5.62     25.61 o 
  -3  -9   2       65.69       77.00     23.33 o 
  -2  -9   2       29.13       69.67     16.30 o 
  -1  -9   2       33.59       19.17     16.92 o 
   0  -9   2        7.57       25.46     16.41 o 
   1  -9   2       93.56      148.13     65.34 o 
   2  -9   2        0.01      -12.51     19.00 o 
   3  -9   2        1.20       42.58     18.28 o 
   4  -9   2       40.06        3.01     31.50 o 
   5  -9   2        8.61      -27.28     19.94 o 
   6  -9   2        2.42        5.65     17.70 o 
   7  -9   2       79.77       71.60     19.86 o 
  -5  -8   2        3.53       -4.65     26.38 o 
  -4  -8   2        5.20        6.17     17.19 o 
  -3  -8   2      155.34      177.96     24.36 o 
  -2  -8   2       12.38       23.90     17.29 o 
  -1  -8   2       53.13       63.97     14.84 o 
   0  -8   2       45.78       60.89     13.48 o 
   1  -8   2       29.55       57.68     13.53 o 
   2  -8   2       17.09       49.93     14.36 o 
   3  -8   2       25.01       23.27     13.87 o 
   4  -8   2        0.27       35.14     17.57 o 
   5  -8   2      256.06      310.03     23.20 o 
   6  -8   2       15.73       33.42     14.79 o 
   7  -8   2       47.80       21.31     17.90 o 
  -6  -7   2       29.68       70.70     20.08 o 
  -5  -7   2       39.15       45.12     16.63 o 
  -4  -7   2       52.72       42.44     15.12 o 
  -3  -7   2        2.34       14.32     13.06 o 
  -2  -7   2       24.66       40.75      9.82 o 
  -1  -7   2        3.18       17.11      9.70 o 
   0  -7   2       71.40       61.78     11.33 o 
   1  -7   2       46.18       30.76     10.99 o 
   2  -7   2       67.73       83.04     12.02 o 
   3  -7   2      128.53      161.47     15.61 o 
   4  -7   2      109.71      129.33     15.78 o 
   5  -7   2        5.10       -0.48     11.94 o 
   6  -7   2      112.36      113.43     14.55 o 
   7  -7   2        0.00       -7.93     13.38 o 
   8  -7   2        3.83       23.11     16.25 o 
  -7  -6   2        7.07        6.73     17.79 o 
  -6  -6   2       27.47       28.85     15.27 o 
  -5  -6   2      277.73      356.21     32.51 o 
  -4  -6   2       31.41       31.57     14.55 o 
  -3  -6   2       29.77       18.15     10.22 o 
  -2  -6   2        0.58        1.65      6.46 o 
  -1  -6   2       15.97       15.72      7.87 o 
   0  -6   2      292.99      302.20     13.05 o 
   1  -6   2      388.23      365.72     13.81 o 
   2  -6   2      535.85      568.31     17.90 o 
   3  -6   2        0.16       -2.66      9.26 o 
   4  -6   2      192.52      216.74     14.86 o 
   5  -6   2      168.39      210.86     14.28 o 
   6  -6   2      208.61      219.49     15.02 o 
   7  -6   2      102.74      102.78     17.36 o 
   8  -6   2       92.92      102.66     15.51 o 
  -8  -5   2        7.56       31.58     16.96 o 
  -7  -5   2        0.25        9.32     15.32 o 
  -6  -5   2      247.53      262.16     22.77 o 
  -5  -5   2       10.21       42.01     11.19 o 
  -4  -5   2       18.80       17.61      9.42 o 
  -3  -5   2       59.50       98.18      9.85 o 
  -2  -5   2      519.76      579.26     14.53 o 
  -1  -5   2      454.59      362.01     10.85 o 
   0  -5   2      793.18      719.75     15.58 o 
   1  -5   2     1863.47     1681.11     24.03 o 
   2  -5   2       31.92       23.08      7.78 o 
   3  -5   2      184.02      169.05     11.48 o 
   4  -5   2        0.10       -4.71      6.92 o 
   5  -5   2      564.62      550.73     15.43 o 
   6  -5   2      605.33      544.35     22.57 o 
   7  -5   2        7.31        4.79      8.56 o 
   8  -5   2       51.22       60.15     11.47 o 
   9  -5   2        3.84       40.36     26.28 o 
  -8  -4   2       45.95       46.87     13.09 o 
  -7  -4   2       48.94       43.17     13.67 o 
  -6  -4   2      255.32      292.12     18.26 o 
  -5  -4   2       72.07       74.87     10.04 o 
  -4  -4   2        6.58        8.46      7.36 o 
  -3  -4   2       56.24       87.17      8.18 o 
  -2  -4   2      515.61      514.95     10.22 o 
  -1  -4   2        5.08        1.09      4.35 o 
   0  -4   2     1583.00     1596.82     21.06 o 
   1  -4   2      621.52      646.85     13.15 o 
   2  -4   2      125.34      134.47      8.78 o 
   3  -4   2      146.91      155.75      9.20 o 
   4  -4   2      471.74      479.97     12.38 o 
   5  -4   2        0.22      -10.22      6.81 o 
   6  -4   2     1847.16     1848.98     26.82 o 
   7  -4   2       67.60       91.95     17.65 o 
   8  -4   2      143.88      165.38     24.64 o 
   9  -4   2       49.88       80.72     22.61 o 
  -8  -3   2       16.02        5.53      8.27 o 
  -7  -3   2        0.01        8.10      8.39 o 
  -6  -3   2      159.63      194.95     11.67 o 
  -5  -3   2      186.78      180.65      9.70 o 
  -4  -3   2      152.54      158.84      8.45 o 
  -3  -3   2       46.20       51.62      6.04 o 
  -2  -3   2     1879.96     1759.22     24.44 o 
  -1  -3   2        1.51        5.64      4.48 o 
   0  -3   2     7697.72     7542.54     77.13 o 
   1  -3   2     1118.10     1108.50     19.16 o 
   2  -3   2     2612.73     2812.08     34.16 o 
   3  -3   2      320.98      358.83      9.32 o 
   4  -3   2      166.85      172.97      8.27 o 
   5  -3   2      204.91      198.27      7.48 o 
   6  -3   2       52.02       58.76      6.34 o 
   7  -3   2        2.07       21.91     21.88 o 
   8  -3   2        0.02       26.41     20.56 o 
   9  -3   2       58.26       47.92     20.18 o 
  -9  -2   2        7.38       58.79     28.76 o 
  -8  -2   2       22.90       29.40     20.23 o 
  -7  -2   2       12.53        8.60      5.46 o 
  -6  -2   2      118.09      132.30      7.17 o 
  -5  -2   2        0.37        8.77      4.31 o 
  -4  -2   2      365.21      341.20     10.21 o 
  -3  -2   2       13.89        5.42      3.74 o 
  -2  -2   2        4.83        4.78      3.48 o 
  -1  -2   2        6.49       10.41      3.53 o 
   0  -2   2     1916.09     1924.61     19.46 o 
   1  -2   2        0.56        6.26      3.81 o 
   2  -2   2     1584.53     1583.95     24.49 o 
   3  -2   2       34.45       35.14      4.82 o 
   4  -2   2       90.77      100.91      7.15 o 
   5  -2   2        0.06       -1.46      6.90 o 
   6  -2   2       23.67       18.82     10.38 o 
   7  -2   2       90.59      105.00     14.76 o 
   8  -2   2       39.58       52.36     17.74 o 
   9  -2   2        1.01        5.71     18.62 o 
  -9  -1   2        1.17       15.61     18.82 o 
  -8  -1   2      217.46      199.77     18.23 o 
  -7  -1   2       86.75       86.94      5.55 o 
  -6  -1   2      430.96      381.65      8.04 o 
  -5  -1   2       74.24       76.72      5.92 o 
  -4  -1   2      280.22      316.18      6.97 o 
  -3  -1   2        2.57       -0.94      2.26 o 
  -2  -1   2     1129.09     1099.04     10.43 o 
  -1  -1   2      451.44      492.12      8.41 o 
   0  -1   2      475.51      488.50      7.34 o 
   1  -1   2      441.32      473.31      9.52 o 
   2  -1   2       43.17       49.39      3.82 o 
   3  -1   2      141.56      128.67      6.98 o 
   4  -1   2       82.51       92.28     13.87 o 
   5  -1   2        4.46      -10.04      6.69 o 
   6  -1   2        0.29       -6.39      8.98 o 
   7  -1   2       52.67       50.36     12.63 o 
   8  -1   2        4.65        5.88     15.06 o 
   9  -1   2       63.91       96.40     25.71 o 
  -9   0   2       25.66       57.74     26.77 o 
  -8   0   2       82.45       61.50     14.93 o 
  -7   0   2      541.88      512.59     19.97 o 
  -6   0   2        0.04       -3.00      7.31 o 
  -5   0   2        2.05        1.62      3.26 o 
  -4   0   2      208.09      215.05      5.72 o 
  -3   0   2     1673.11     1701.82     14.31 o 
  -2   0   2       59.97       69.07      2.84 o 
  -1   0   2     6341.42     5948.82     91.44 o 
   1   0   2     3749.03     3828.42     68.63 o 
   2   0   2     5439.40     5631.78     61.80 o 
   3   0   2       47.94       45.74      2.75 o 
   4   0   2      482.03      448.41     15.70 o 
   5   0   2      190.44      198.28     11.85 o 
   6   0   2        0.88       -8.30      9.09 o 
   7   0   2      512.18      434.93     31.21 o 
   8   0   2        2.88        1.17     14.75 o 
   9   0   2        0.02      -11.16     19.15 o 
  -9   1   2       36.11       12.62     17.20 o 
  -8   1   2      136.11      130.56     16.98 o 
  -7   1   2      198.03      211.88     18.15 o 
  -6   1   2       85.23       96.34      6.66 o 
  -5   1   2       10.29       12.89      3.34 o 
  -4   1   2       63.14       95.39      4.71 o 
  -3   1   2      128.92      126.15      4.66 o 
  -2   1   2      167.41      149.22      4.79 o 
  -1   1   2     5727.57     5649.41     44.26 o 
   0   1   2      175.24      194.89      4.81 o 
   1   1   2      713.01      692.65      8.03 o 
   2   1   2     1409.47     1381.96     12.32 o 
   3   1   2     5925.61     6370.91     46.65 o 
   4   1   2       74.69       98.77      5.10 o 
   5   1   2      212.87      215.47      6.62 o 
   6   1   2        1.96       -9.46      9.10 o 
   7   1   2       71.10       76.27     13.59 o 
   8   1   2      163.60      156.66     18.03 o 
  -9   2   2        9.89       35.03     26.32 o 
  -8   2   2        6.28        0.61     13.73 o 
  -7   2   2        7.43        4.76      5.81 o 
  -6   2   2        9.18       11.06      4.17 o 
  -5   2   2       88.78       94.37      5.78 o 
  -4   2   2        7.44        4.30      4.67 o 
  -3   2   2        9.68       11.66      3.65 o 
  -2   2   2      223.43      220.39      6.84 o 
  -1   2   2      603.86      596.05     10.07 o 
   0   2   2       56.25       86.77      5.39 o 
   1   2   2     5146.90     5213.95     39.86 o 
   2   2   2      248.05      285.43      6.23 o 
   3   2   2      996.34     1032.22     13.43 o 
   4   2   2       51.45       71.43      6.06 o 
   5   2   2      374.35      341.96     11.74 o 
   6   2   2       16.38       23.22      4.37 o 
   7   2   2        8.55       22.47     12.16 o 
   8   2   2       38.18       32.25     15.79 o 
  -9   3   2        3.32        6.30     16.98 o 
  -8   3   2       17.25       -2.78     15.21 o 
  -7   3   2     1156.09     1145.37     15.03 o 
  -6   3   2       96.70      108.08      8.31 o 
  -5   3   2       44.41       46.53      6.73 o 
  -4   3   2      132.13      132.61      7.10 o 
  -3   3   2      657.94      656.37     12.70 o 
  -2   3   2      375.69      307.55      8.98 o 
  -1   3   2      419.79      421.32      9.98 o 
   0   3   2      367.47      365.89      8.39 o 
   1   3   2     1908.30     2054.03     21.13 o 
   2   3   2      325.54      343.34      7.47 o 
   3   3   2       14.27       19.44      4.83 o 
   4   3   2       18.51       27.83      5.87 o 
   5   3   2        1.91        0.18      5.44 o 
   6   3   2        6.52       15.06      6.23 o 
   7   3   2       97.53       94.55      6.89 o 
   8   3   2        2.92      -11.27     13.19 o 
  -9   4   2       16.84       37.62     18.18 o 
  -8   4   2       42.61       42.91      7.24 o 
  -7   4   2      231.19      238.72     12.69 o 
  -6   4   2      224.66      219.96     14.03 o 
  -5   4   2        6.94        0.69      6.36 o 
  -4   4   2       32.31       24.17      6.36 o 
  -3   4   2       59.48       96.04      8.21 o 
  -2   4   2       34.74       46.57      6.49 o 
  -1   4   2     1005.90      947.29     16.24 o 
   0   4   2      105.82      125.49      8.00 o 
   1   4   2     1246.78     1331.86     17.86 o 
   2   4   2       34.10       53.45      6.15 o 
   3   4   2       42.66       65.62      6.11 o 
   4   4   2       14.28       14.33      5.59 o 
   5   4   2      139.68      148.44     11.30 o 
   6   4   2        0.19       10.18      9.83 o 
   7   4   2        0.35        1.04      9.90 o 
  -9   5   2       26.75       39.20     11.63 o 
  -8   5   2      255.21      246.83     14.09 o 
  -7   5   2      371.06      328.37     17.62 o 
  -6   5   2       10.36        9.63      9.03 o 
  -5   5   2       15.14       32.06      8.32 o 
  -4   5   2       41.75       64.28      9.38 o 
  -3   5   2     2343.35     2324.69     36.42 o 
  -2   5   2      119.76      122.19      9.84 o 
  -1   5   2      865.96      777.32     16.43 o 
   0   5   2        4.24        9.59      5.69 o 
   1   5   2       65.88       92.64      8.12 o 
   2   5   2       31.15       36.39      7.10 o 
   3   5   2       60.15       60.55      7.09 o 
   4   5   2        4.22       -2.91      6.15 o 
   5   5   2       34.58       37.98     12.25 o 
   6   5   2       59.89       62.51     13.48 o 
   7   5   2       11.11       11.48     16.38 o 
  -9   6   2        2.97        7.85     12.54 o 
  -8   6   2      105.97       96.29     17.78 o 
  -7   6   2       30.70       18.09     12.02 o 
  -6   6   2        7.46        1.99     10.27 o 
  -5   6   2       23.82       22.31      9.65 o 
  -4   6   2      110.22      111.63     12.27 o 
  -3   6   2       75.52       99.91     11.39 o 
  -2   6   2      548.27      530.05     16.35 o 
  -1   6   2        6.21       14.15      8.38 o 
   0   6   2       18.02       22.51      7.47 o 
   1   6   2       52.41       83.43      9.25 o 
   2   6   2       60.25       60.17      8.94 o 
   3   6   2       13.82        5.11      8.31 o 
   4   6   2        8.82       24.72     14.02 o 
   5   6   2       33.10       10.46     13.38 o 
   6   6   2       58.50       63.62     17.59 o 
  -8   7   2        1.02      -22.02     14.68 o 
  -7   7   2       43.03       59.39     25.30 o 
  -6   7   2       37.63       41.59     14.26 o 
  -5   7   2        2.09        0.87     12.70 o 
  -4   7   2       44.36       64.24     20.93 o 
  -3   7   2      110.59      138.82     14.43 o 
  -2   7   2       64.23       81.10     12.37 o 
  -1   7   2      182.15      178.62     13.21 o 
   0   7   2      169.18      189.82     13.12 o 
   1   7   2        0.13        6.66      9.80 o 
   2   7   2      356.45      321.72     17.99 o 
   3   7   2       64.55       62.07     11.38 o 
   4   7   2       36.92       29.12     17.44 o 
   5   7   2        1.98      -14.46     18.50 o 
   6   7   2        1.66      -23.75     31.06 o 
  -8   8   2      131.32      137.79     20.18 o 
  -7   8   2       15.84       22.99     17.44 o 
  -6   8   2       14.51       33.65     18.96 o 
  -5   8   2        3.21      -10.39     16.68 o 
  -4   8   2        0.32      -15.60     15.87 o 
  -3   8   2       35.50       51.13     14.94 o 
  -2   8   2        3.38       42.52     14.09 o 
  -1   8   2      199.36      227.17     16.28 o 
   0   8   2       46.66       65.61     15.35 o 
   1   8   2      244.34      290.74     18.25 o 
   2   8   2        0.10       23.46     14.66 o 
   3   8   2       61.58       92.64     22.23 o 
   4   8   2        4.18        9.99     21.34 o 
   5   8   2        0.13       42.84     24.77 o 
  -7   9   2       52.84       52.23     19.81 o 
  -6   9   2        6.13       18.64     36.48 o 
  -5   9   2       34.70       26.86     21.48 o 
  -4   9   2      123.38      114.95     22.34 o 
  -3   9   2        0.46        8.36     17.98 o 
  -2   9   2      703.56      601.96     30.29 o 
  -1   9   2        8.51       10.10     19.39 o 
   0   9   2        0.24       29.52     15.05 o 
   1   9   2       26.87        4.01     25.63 o 
   2   9   2       12.61       39.55     22.59 o 
   3   9   2        9.45       78.21     24.92 o 
   4   9   2       13.14       50.28     28.12 o 
  -6  10   2        4.22       47.20     31.87 o 
  -5  10   2        4.37       64.81     30.79 o 
  -4  10   2       26.21       30.04     32.49 o 
  -3  10   2      100.70       82.63     24.47 o 
  -2  10   2       14.82       18.99     22.72 o 
  -1  10   2       52.21       27.85     25.20 o 
   0  10   2        4.92        8.07     21.63 o 
   1  10   2        1.51      -21.26     27.46 o 
   2  10   2       19.75      109.68     28.62 o 
  -4  11   2       56.34       41.68     37.61 o 
  -3  11   2       15.75       15.42     49.51 o 
  -2  11   2        3.15       15.83     28.46 o 
  -1  11   2        1.64      -16.74     25.48 o 
   0  11   2       14.46       52.00     31.84 o 
  -1 -11   3       21.22       25.57     27.57 o 
   0 -11   3        0.39      -10.13     46.73 o 
   1 -11   3       83.80       69.89     27.06 o 
   2 -11   3        0.47       21.06     26.91 o 
   3 -11   3       23.21       48.39     28.19 o 
   4 -11   3        0.57      -24.81     28.12 o 
  -3 -10   3       64.74       29.69     29.10 o 
  -2 -10   3        0.99       63.54     39.58 o 
  -1 -10   3       22.35       42.87     28.09 o 
   0 -10   3       60.03       26.80     20.89 o 
   1 -10   3        2.09       47.87     28.60 o 
   2 -10   3        2.04      -17.30     20.70 o 
   3 -10   3       26.37       30.67     22.81 o 
   4 -10   3        1.77       11.41     21.70 o 
   5 -10   3       81.27       24.92     32.41 o 
  -4  -9   3       13.27       72.60     28.32 o 
  -3  -9   3        6.14       23.79     22.76 o 
  -2  -9   3       28.53       46.60     16.16 o 
  -1  -9   3        6.02       23.70     16.23 o 
   0  -9   3        3.53        3.98     16.68 o 
   1  -9   3        3.14       13.50     21.95 o 
   2  -9   3        0.02       24.38     19.98 o 
   3  -9   3       31.59       41.66     16.81 o 
   4  -9   3       13.68       30.91     20.90 o 
   5  -9   3        0.00       -9.70     31.18 o 
   6  -9   3       28.94       63.65     24.54 o 
  -5  -8   3       55.13       67.53     25.01 o 
  -4  -8   3       29.27       40.61     24.15 o 
  -3  -8   3        0.86        2.14     16.83 o 
  -2  -8   3       16.86       18.56     12.76 o 
  -1  -8   3      277.08      331.94     34.91 o 
   0  -8   3       67.93       95.00     14.25 o 
   1  -8   3      747.09      660.66     25.49 o 
   2  -8   3      101.58       99.36     16.42 o 
   3  -8   3        3.13        7.39     15.14 o 
   4  -8   3      231.83      249.35     22.86 o 
   5  -8   3       49.40       88.82     18.25 o 
   6  -8   3        3.74       17.93     15.43 o 
   7  -8   3        0.02       -2.74     15.91 o 
  -6  -7   3      105.44       99.31     20.00 o 
  -5  -7   3       39.94       37.55     16.56 o 
  -4  -7   3      121.32      143.20     20.35 o 
  -3  -7   3       19.41       33.41     13.51 o 
  -2  -7   3        5.84       19.42      8.97 o 
  -1  -7   3      127.27      158.19     17.31 o 
   0  -7   3       85.40      127.41     15.77 o 
   1  -7   3      153.39      142.18     13.11 o 
   2  -7   3      107.69      110.70     13.02 o 
   3  -7   3       71.69       70.38     13.68 o 
   4  -7   3      118.51      121.94     18.23 o 
   5  -7   3      157.06      157.06     24.00 o 
   6  -7   3       25.61       19.67     13.65 o 
   7  -7   3        4.60      -19.53     13.33 o 
   8  -7   3       38.74       48.74     16.21 o 
  -7  -6   3       11.97       12.06     18.19 o 
  -6  -6   3       82.39       65.94     16.27 o 
  -5  -6   3        5.54       -6.93     13.78 o 
  -4  -6   3        1.16       23.24     13.32 o 
  -3  -6   3       42.31       51.20     11.30 o 
  -2  -6   3        0.72      -11.30      7.54 o 
  -1  -6   3        2.08       -7.00      6.97 o 
   0  -6   3      667.73      564.57     16.31 o 
   1  -6   3       84.88      107.46     13.51 o 
   2  -6   3        1.61        4.39      8.30 o 
   3  -6   3      279.31      275.37     15.31 o 
   4  -6   3      144.21      156.58     14.17 o 
   5  -6   3       97.93       96.06     12.83 o 
   6  -6   3      114.41      134.05     12.93 o 
   7  -6   3        0.00        4.87     14.11 o 
   8  -6   3        2.42      -13.15     12.04 o 
  -8  -5   3        1.29       28.44     21.65 o 
  -7  -5   3       12.22        6.86     14.60 o 
  -6  -5   3      378.96      372.30     18.53 o 
  -5  -5   3      189.23      219.84     15.08 o 
  -4  -5   3        2.93       16.07      9.07 o 
  -3  -5   3       79.85       73.01      9.52 o 
  -2  -5   3       29.11       32.69      6.41 o 
  -1  -5   3       80.91       86.48      7.73 o 
   0  -5   3      272.60      241.79     10.65 o 
   1  -5   3       46.95       69.75      8.38 o 
   2  -5   3      933.56     1070.07     21.41 o 
   3  -5   3        2.77       -4.32      7.82 o 
   4  -5   3      359.52      341.69     17.61 o 
   5  -5   3        4.16       10.32      8.45 o 
   6  -5   3       68.86       43.03     10.91 o 
   7  -5   3        2.45       -2.66      8.44 o 
   8  -5   3       18.78       33.35      8.53 o 
  -8  -4   3        0.06       -2.55     13.49 o 
  -7  -4   3        5.46       -8.40     17.35 o 
  -6  -4   3      110.79      146.91     12.80 o 
  -5  -4   3       43.11       46.84      9.53 o 
  -4  -4   3        0.02        4.08      7.33 o 
  -3  -4   3       12.38       20.71      6.59 o 
  -2  -4   3       59.89       81.72      6.60 o 
  -1  -4   3      143.82      155.75      9.90 o 
   0  -4   3       56.63       50.43      7.20 o 
   1  -4   3       42.81       51.50      7.45 o 
   2  -4   3     1963.43     2038.71     30.81 o 
   3  -4   3       15.67       18.64      6.72 o 
   4  -4   3      354.19      381.39     11.69 o 
   5  -4   3       62.40       59.33      9.02 o 
   6  -4   3      100.70      107.54     11.83 o 
   7  -4   3        3.20        4.77     10.16 o 
   8  -4   3        0.41       -2.50     25.66 o 
   9  -4   3        0.00       30.60     26.65 o 
  -8  -3   3       48.03       50.45     10.21 o 
  -7  -3   3      170.91      206.74     13.94 o 
  -6  -3   3      807.98      778.04     17.44 o 
  -5  -3   3      182.67      199.59     10.29 o 
  -4  -3   3       16.71       12.71      6.82 o 
  -3  -3   3      201.63      231.60      9.02 o 
  -2  -3   3     2717.15     2756.32     29.62 o 
  -1  -3   3        5.40       13.88      4.54 o 
   0  -3   3      834.27      855.64     13.88 o 
   1  -3   3       30.04       30.40      5.65 o 
   2  -3   3      338.33      337.01     11.38 o 
   3  -3   3      489.25      489.59     11.67 o 
   4  -3   3      618.30      625.37     13.68 o 
   5  -3   3       41.03       49.10      5.69 o 
   6  -3   3       10.51        4.42      5.59 o 
   7  -3   3        0.13        8.65     26.23 o 
   8  -3   3       41.52       53.19     21.50 o 
   9  -3   3       30.34       54.97     22.96 o 
  -9  -2   3        1.03       12.82     24.80 o 
  -8  -2   3        0.90        4.58      9.19 o 
  -7  -2   3      324.45      288.84     11.43 o 
  -6  -2   3        2.35       10.33      7.94 o 
  -5  -2   3      219.68      206.43     10.48 o 
  -4  -2   3     1247.65     1149.74     13.61 o 
  -3  -2   3      792.24      798.86     10.43 o 
  -2  -2   3      431.64      388.53      9.47 o 
  -1  -2   3       90.53       94.02      5.66 o 
   0  -2   3     2092.77     2021.22     20.90 o 
   1  -2   3     2588.21     2619.97     27.21 o 
   2  -2   3      605.87      619.40     11.35 o 
   3  -2   3        0.03       -1.90      4.13 o 
   4  -2   3      120.48      109.31      6.52 o 
   5  -2   3       33.07       39.65      5.03 o 
   6  -2   3      130.17      151.68     14.73 o 
   7  -2   3      199.58      206.64     21.64 o 
   8  -2   3        0.11        9.04     15.00 o 
   9  -2   3       28.85       49.34     33.54 o 
  -9  -1   3       22.84       27.57     16.96 o 
  -8  -1   3       41.06       39.09     13.95 o 
  -7  -1   3      172.67      180.18      8.50 o 
  -6  -1   3      291.10      271.62      8.96 o 
  -5  -1   3       12.75        9.21      4.06 o 
  -4  -1   3       97.36       92.59      4.96 o 
  -3  -1   3      656.20      677.76      9.05 o 
  -2  -1   3       43.49       54.96      3.74 o 
  -1  -1   3     3242.00     3122.48     27.62 o 
   0  -1   3       30.58       12.09      2.74 o 
   1  -1   3       65.57       69.48      3.98 o 
   2  -1   3     1617.21     1585.34     26.21 o 
   3  -1   3     8277.01     8396.14    108.77 o 
   4  -1   3      699.69      773.46     10.88 o 
   5  -1   3      192.52      203.54     18.67 o 
   6  -1   3        0.64      -13.25      9.07 o 
   7  -1   3      386.01      337.52     20.28 o 
   8  -1   3      106.05      147.05     27.05 o 
   9  -1   3        2.60       45.64     19.55 o 
  -9   0   3        2.33        5.18     16.29 o 
  -8   0   3        0.23        2.22     13.05 o 
  -7   0   3       81.24       82.73      8.88 o 
  -6   0   3      125.28      111.59      6.32 o 
  -5   0   3       65.58       60.51      4.84 o 
  -4   0   3       73.25       97.84      4.86 o 
  -3   0   3      884.68      797.75     10.39 o 
  -2   0   3      189.05      147.32      4.00 o 
  -1   0   3     8497.52     8360.76     62.01 o 
   0   0   3       58.86       71.23      2.74 o 
   2   0   3        0.38        1.90      2.18 o 
   3   0   3        8.13       26.73      3.31 o 
   4   0   3       79.37       70.48      3.72 o 
   5   0   3      113.77      130.41     13.51 o 
   6   0   3       19.79       34.41     10.18 o 
   7   0   3      242.55      228.49     18.73 o 
   8   0   3       47.51       46.64     23.41 o 
  -9   1   3        0.16       12.88     16.44 o 
  -8   1   3       27.68       29.44     13.95 o 
  -7   1   3      250.94      233.77     12.95 o 
  -6   1   3        0.17        6.25      4.34 o 
  -5   1   3       13.77       17.89      4.38 o 
  -4   1   3      182.72      195.46      5.87 o 
  -3   1   3      357.59      350.77      6.69 o 
  -2   1   3       27.31       25.17      3.31 o 
  -1   1   3    11362.25    11255.77     81.51 o 
   0   1   3        7.09        3.87      3.41 o 
   1   1   3       98.87      112.86     20.63 o 
   2   1   3      740.06      745.41      8.89 o 
   3   1   3        1.19        8.66      3.43 o 
   4   1   3       34.22       37.88      4.64 o 
   5   1   3       81.26       85.93      4.88 o 
   6   1   3        0.26       -9.81      9.45 o 
   7   1   3       33.02       29.05     12.55 o 
   8   1   3       30.13       19.20     23.77 o 
  -9   2   3        7.02       -0.77     17.04 o 
  -8   2   3       81.50       92.45     15.55 o 
  -7   2   3       51.62       49.37      5.88 o 
  -6   2   3      114.22      123.13      7.94 o 
  -5   2   3       54.72       82.44      6.45 o 
  -4   2   3      517.03      575.11     10.77 o 
  -3   2   3       33.78       35.89      4.54 o 
  -2   2   3      731.50      745.55     13.55 o 
  -1   2   3       43.58       40.25      4.18 o 
   0   2   3     1407.35     1378.62     15.56 o 
   1   2   3       23.57       26.02      3.74 o 
   2   2   3       17.00        9.66      3.73 o 
   3   2   3       39.21       57.89      4.62 o 
   4   2   3        5.68       14.20      4.57 o 
   5   2   3       19.75       36.27      7.28 o 
   6   2   3      164.22      161.14      9.44 o 
   7   2   3        0.13        4.63     12.43 o 
   8   2   3       33.75       14.03     15.46 o 
  -9   3   3       12.45       28.63     17.99 o 
  -8   3   3      145.98      152.48      7.86 o 
  -7   3   3      146.92      169.53     10.05 o 
  -6   3   3       18.31       24.97      6.68 o 
  -5   3   3        0.10        1.96      5.45 o 
  -4   3   3      309.27      356.61      9.92 o 
  -3   3   3     2128.54     2161.31     25.57 o 
  -2   3   3      257.46      290.56     10.19 o 
  -1   3   3      135.38      123.09      6.98 o 
   0   3   3     1027.56      967.48     15.24 o 
   1   3   3     1198.79     1147.12     14.48 o 
   2   3   3      188.43      195.76      7.55 o 
   3   3   3      779.40      775.53     12.13 o 
   4   3   3      375.91      354.39      9.55 o 
   5   3   3      113.74      124.11      9.20 o 
   6   3   3      101.46       99.07      8.65 o 
   7   3   3       25.24       29.85      7.56 o 
   8   3   3        0.19        8.43     17.46 o 
  -9   4   3        0.75       23.42      9.95 o 
  -8   4   3       91.62      124.45      9.99 o 
  -7   4   3       15.96       18.55      8.96 o 
  -6   4   3       19.92       23.08      7.74 o 
  -5   4   3       49.81       50.39      7.62 o 
  -4   4   3       57.11       51.61      7.09 o 
  -3   4   3      145.97      207.47     10.02 o 
  -2   4   3      642.90      665.83     14.54 o 
  -1   4   3        0.05        7.27      5.50 o 
   0   4   3      164.44      190.07      9.04 o 
   1   4   3      615.00      585.91     13.53 o 
   2   4   3      491.73      458.91     11.53 o 
   3   4   3      203.29      199.57      8.42 o 
   4   4   3       14.36       15.08      6.84 o 
   5   4   3       11.76       22.90      8.46 o 
   6   4   3      163.31      183.12     10.69 o 
   7   4   3       27.36        2.77      8.23 o 
  -9   5   3       60.60       83.93     19.65 o 
  -8   5   3       84.81      106.27     14.21 o 
  -7   5   3     1065.98      976.71     21.89 o 
  -6   5   3       39.82       45.71      9.70 o 
  -5   5   3      120.15      110.27     10.20 o 
  -4   5   3      287.43      286.44     12.75 o 
  -3   5   3       76.47       97.28     13.11 o 
  -2   5   3      342.76      321.85     12.62 o 
  -1   5   3      102.09      121.96     10.02 o 
   0   5   3       14.73       21.87      5.91 o 
   1   5   3       24.91       38.49      7.26 o 
   2   5   3      370.71      347.68     12.10 o 
   3   5   3       33.25       51.75      8.08 o 
   4   5   3       12.58        9.78      8.54 o 
   5   5   3       36.72       33.37      8.85 o 
   6   5   3        7.92        2.32     12.73 o 
   7   5   3       40.87       77.21     17.45 o 
  -9   6   3        0.02       30.02     14.87 o 
  -8   6   3       79.60       95.93     15.55 o 
  -7   6   3      223.09      233.89     16.72 o 
  -6   6   3       42.03       39.99     13.74 o 
  -5   6   3       52.11       50.41     12.23 o 
  -4   6   3       11.54       28.43      9.85 o 
  -3   6   3      210.40      228.66     14.60 o 
  -2   6   3       71.45       68.74     13.89 o 
  -1   6   3       55.85       60.98      9.81 o 
   0   6   3       43.22       43.74      7.65 o 
   1   6   3       20.72       23.24      8.73 o 
   2   6   3       40.71       43.25      9.51 o 
   3   6   3        1.93        0.47      9.50 o 
   4   6   3       10.73       -1.52      9.42 o 
   5   6   3        1.66       28.83     16.90 o 
   6   6   3       42.20       44.62     17.60 o 
  -8   7   3       25.41       20.47     17.14 o 
  -7   7   3       61.84      100.33     18.30 o 
  -6   7   3        1.42        9.85     12.42 o 
  -5   7   3       11.20        9.56     12.95 o 
  -4   7   3      309.72      322.56     19.68 o 
  -3   7   3        9.87        5.07     11.14 o 
  -2   7   3     1895.78     1726.48     30.77 o 
  -1   7   3       24.38       36.02     13.72 o 
   0   7   3       15.52        5.07      8.87 o 
   1   7   3        2.14        2.50      9.82 o 
   2   7   3       93.52      108.45     12.66 o 
   3   7   3       20.70        7.25     13.28 o 
   4   7   3       36.99       46.04     15.41 o 
   5   7   3       37.70       62.12     21.80 o 
  -8   8   3        4.10       34.98     19.57 o 
  -7   8   3        2.15        6.63     16.27 o 
  -6   8   3        2.81       -1.64     14.38 o 
  -5   8   3      139.33      132.58     18.32 o 
  -4   8   3      171.57      159.66     19.13 o 
  -3   8   3      131.83      133.58     18.30 o 
  -2   8   3      315.02      327.76     23.08 o 
  -1   8   3      523.03      461.04     20.16 o 
   0   8   3       68.50       76.78     13.42 o 
   1   8   3        3.31        4.81     13.13 o 
   2   8   3        1.10        9.68     13.40 o 
   3   8   3      127.78       87.52     15.59 o 
   4   8   3        7.87       69.01     22.55 o 
   5   8   3       27.11        5.85     35.23 o 
  -7   9   3        1.48       61.00     21.53 o 
  -6   9   3       55.09       50.40     28.34 o 
  -5   9   3       36.12       13.41     20.64 o 
  -4   9   3        0.75       49.58     19.89 o 
  -3   9   3       76.75       36.46     20.39 o 
  -2   9   3       23.58       38.78     25.34 o 
  -1   9   3        0.28       10.94     16.79 o 
   0   9   3       57.87       58.28     18.34 o 
   1   9   3      163.50      157.19     24.66 o 
   2   9   3      171.48      189.33     42.17 o 
   3   9   3        2.29       51.55     25.55 o 
  -6  10   3       14.73       38.64     38.44 o 
  -5  10   3       19.50       58.22     31.40 o 
  -4  10   3       34.44        3.35     24.30 o 
  -3  10   3        4.83       35.67     23.53 o 
  -2  10   3        0.17       13.38     20.52 o 
  -1  10   3       17.23      -17.35     20.21 o 
   0  10   3        0.39       15.27     26.22 o 
   1  10   3       78.82       53.08     30.07 o 
   2  10   3       12.09       25.51     29.81 o 
  -4  11   3        1.60       45.22     41.33 o 
  -3  11   3        3.74       -6.33     27.43 o 
  -2  11   3        3.96       57.06     28.83 o 
  -1  11   3       48.99       20.31     26.55 o 
   0  11   3       33.28       53.10     37.56 o 
  -1 -11   4       47.06       61.33     27.85 o 
   0 -11   4        5.94      -17.40     48.06 o 
   1 -11   4       10.06       77.10     29.76 o 
   2 -11   4        1.73       -0.51     27.07 o 
   3 -11   4        1.54        4.75     29.96 o 
  -3 -10   4        3.13        1.36     66.51 o 
  -2 -10   4        0.27       30.27     20.49 o 
  -1 -10   4       46.34       57.48     21.37 o 
   0 -10   4        0.77       17.58     34.46 o 
   1 -10   4       35.22       29.96     23.12 o 
   2 -10   4       18.46       15.99     22.52 o 
   3 -10   4        1.17        4.29     34.15 o 
   4 -10   4       64.28       85.93     24.02 o 
   5 -10   4        6.26       35.17     24.50 o 
  -4  -9   4        5.29       28.81     22.65 o 
  -3  -9   4        4.90       21.41     23.32 o 
  -2  -9   4       15.50       17.89     19.38 o 
  -1  -9   4        5.85       27.13     25.32 o 
   0  -9   4       14.42       59.32     37.58 o 
   1  -9   4        5.02       -7.20     19.14 o 
   2  -9   4        2.13      -21.63     17.02 o 
   3  -9   4       60.16       35.08     24.10 o 
   4  -9   4      263.08      243.51     22.82 o 
   5  -9   4      197.68      232.76     26.67 o 
   6  -9   4       50.90       23.84     18.45 o 
  -5  -8   4       62.72       41.28     21.42 o 
  -4  -8   4        2.98       15.08     17.99 o 
  -3  -8   4       90.19      107.86     11.50 o 
  -2  -8   4      227.42      252.87     38.76 o 
  -1  -8   4        1.78       15.75     15.31 o 
   0  -8   4      835.38      680.68     23.38 o 
   1  -8   4        1.32        8.49     13.35 o 
   2  -8   4       11.66        0.27     13.66 o 
   3  -8   4       19.76        1.02     18.11 o 
   4  -8   4       73.12       64.80     16.58 o 
   5  -8   4       10.61       27.69     14.86 o 
   6  -8   4       13.48        6.14     16.04 o 
   7  -8   4        3.29        7.91     18.30 o 
  -6  -7   4       55.28       72.16     20.33 o 
  -5  -7   4       28.38       30.94     19.38 o 
  -4  -7   4        8.76       42.20     16.67 o 
  -3  -7   4        4.51        9.88      7.93 o 
  -2  -7   4        5.79        7.12     13.03 o 
  -1  -7   4       48.12       60.18     11.93 o 
   0  -7   4      279.87      283.06     17.33 o 
   1  -7   4      125.60      101.50     13.84 o 
   2  -7   4       37.23       34.54     14.66 o 
   3  -7   4       10.34       26.28     11.95 o 
   4  -7   4      273.22      328.11     23.56 o 
   5  -7   4       25.97       42.78     13.07 o 
   6  -7   4       10.44       16.14     14.16 o 
   7  -7   4       61.18       95.56     18.53 o 
  -7  -6   4        3.35       29.23     18.94 o 
  -6  -6   4       10.42       -4.63     15.41 o 
  -5  -6   4        1.72       -1.19     15.51 o 
  -4  -6   4       90.27       73.25     14.59 o 
  -3  -6   4       10.77       21.32      8.00 o 
  -2  -6   4      130.15      129.28     13.75 o 
  -1  -6   4      126.98      103.05     10.06 o 
   0  -6   4       12.03       20.69     12.64 o 
   1  -6   4      107.03       98.51     10.81 o 
   2  -6   4      187.41      173.86     12.78 o 
   3  -6   4       22.82       17.24     10.49 o 
   4  -6   4       88.88       95.11     11.63 o 
   5  -6   4      216.25      240.39     15.75 o 
   6  -6   4       46.12       26.45     17.40 o 
   7  -6   4       12.95       20.14     13.43 o 
   8  -6   4       30.08       59.16     16.08 o 
  -8  -5   4        2.95        0.21     17.88 o 
  -7  -5   4       22.56       26.84     16.28 o 
  -6  -5   4      226.55      213.66     17.39 o 
  -5  -5   4       18.26       17.70     11.77 o 
  -4  -5   4        0.03       -3.39     10.72 o 
  -3  -5   4      126.85      137.21     10.54 o 
  -2  -5   4     1563.46     1539.42     21.71 o 
  -1  -5   4      157.25      180.50     12.45 o 
   0  -5   4      370.23      320.83     15.60 o 
   1  -5   4       47.66       36.26      8.58 o 
   2  -5   4      244.02      216.71     12.08 o 
   3  -5   4      203.22      178.90     13.13 o 
   4  -5   4      119.13      151.71     11.30 o 
   5  -5   4       76.80       92.07     10.39 o 
   6  -5   4       88.14       86.11     12.69 o 
   7  -5   4       11.70       15.62      8.88 o 
   8  -5   4        0.72        4.26      7.98 o 
  -8  -4   4       11.55       -7.99     16.67 o 
  -7  -4   4       73.38       88.92     14.08 o 
  -6  -4   4      314.63      350.61     18.01 o 
  -5  -4   4      107.78      116.10     11.60 o 
  -4  -4   4       43.66       56.15      9.56 o 
  -3  -4   4       14.83       11.47      7.69 o 
  -2  -4   4      145.32      190.25     11.20 o 
  -1  -4   4       57.59       46.14      6.80 o 
   0  -4   4      539.40      479.58     12.47 o 
   1  -4   4      405.49      373.67     12.71 o 
   2  -4   4       68.60       76.65      9.42 o 
   3  -4   4       27.32       35.06      7.50 o 
   4  -4   4      550.18      534.97     14.70 o 
   5  -4   4        8.06       -0.52      8.79 o 
   6  -4   4        9.58        4.65      7.20 o 
   7  -4   4      161.48      148.98     13.52 o 
   8  -4   4        5.65        3.62     20.37 o 
  -8  -3   4        1.90        3.71     13.00 o 
  -7  -3   4       12.48       46.93     11.25 o 
  -6  -3   4      695.34      653.47     15.70 o 
  -5  -3   4       27.53       27.72      8.76 o 
  -4  -3   4       82.11       85.37      7.24 o 
  -3  -3   4      488.83      454.27     11.52 o 
  -2  -3   4        4.41        2.43      5.36 o 
  -1  -3   4        1.97       27.28      5.39 o 
   0  -3   4       28.62       48.15      5.73 o 
   1  -3   4      463.54      437.01     11.43 o 
   2  -3   4      743.69      684.87     15.89 o 
   3  -3   4      674.77      689.12     14.56 o 
   4  -3   4      439.80      443.78     13.43 o 
   5  -3   4       13.59       27.23      6.53 o 
   6  -3   4        0.88        2.11      4.08 o 
   7  -3   4      103.39      122.18     17.89 o 
   8  -3   4       50.66       38.94     23.93 o 
  -9  -2   4        0.51       -0.79      6.89 o 
  -8  -2   4        0.68       -8.33     11.21 o 
  -7  -2   4        9.75       15.06      9.40 o 
  -6  -2   4       12.41       28.12      8.18 o 
  -5  -2   4        0.25        6.23      5.98 o 
  -4  -2   4       74.83       82.78      5.89 o 
  -3  -2   4        3.79        3.81      5.13 o 
  -2  -2   4       85.31       80.98      6.59 o 
  -1  -2   4     1821.47     1880.83     21.54 o 
   0  -2   4     1609.08     1593.66     18.65 o 
   1  -2   4      136.50      150.01      6.95 o 
   2  -2   4       34.51       62.41      5.85 o 
   3  -2   4     1132.41     1124.49     21.68 o 
   4  -2   4        7.37        1.62      4.65 o 
   5  -2   4        5.22        3.78      3.89 o 
   6  -2   4       41.43       56.26     11.34 o 
   7  -2   4       32.71       24.68     14.04 o 
   8  -2   4       43.83       13.58     16.27 o 
  -9  -1   4        3.19       34.27     28.62 o 
  -8  -1   4       34.82       28.01      7.64 o 
  -7  -1   4      201.59      183.17     10.59 o 
  -6  -1   4      225.67      210.99      8.86 o 
  -5  -1   4       46.61       38.90      5.63 o 
  -4  -1   4       78.96       63.62      5.03 o 
  -3  -1   4     1172.41     1203.01     13.02 o 
  -2  -1   4        7.20       43.50      4.78 o 
  -1  -1   4    32192.83    32583.63    225.31 o 
   0  -1   4      546.95      526.96      8.97 o 
   1  -1   4      622.59      642.41      9.83 o 
   2  -1   4     1382.45     1347.10     17.93 o 
   3  -1   4      323.37      409.78     10.49 o 
   4  -1   4      841.22      831.05     12.29 o 
   5  -1   4      177.15      177.65     11.14 o 
   6  -1   4        1.60       16.03      9.62 o 
   7  -1   4       40.10       20.79     12.61 o 
   8  -1   4       21.50        8.43     17.00 o 
  -9   0   4       41.62       77.99     17.76 o 
  -8   0   4       52.83       39.79      7.51 o 
  -7   0   4      226.71      231.98      9.26 o 
  -6   0   4      284.16      282.16      8.64 o 
  -5   0   4        2.39       20.44      5.00 o 
  -4   0   4      161.27      190.46      5.67 o 
  -3   0   4     1103.82     1026.40     11.85 o 
  -2   0   4     1568.70     1650.82     15.51 o 
  -1   0   4     5672.36     5800.91     46.56 o 
   0   0   4     4548.15     4576.97     33.75 o 
   1   0   4     1068.04     1150.02     15.80 o 
   2   0   4      245.07      226.40      5.17 o 
   3   0   4       10.87        1.93      3.88 o 
   4   0   4      737.26      725.22     10.62 o 
   5   0   4      207.73      189.62     10.38 o 
   6   0   4      123.07      124.07     15.38 o 
   7   0   4       18.39       10.80     12.31 o 
   8   0   4       33.98       33.08     16.26 o 
  -9   1   4       25.44       16.50     20.57 o 
  -8   1   4       49.07       37.73      7.43 o 
  -7   1   4        0.00       -2.10      7.61 o 
  -6   1   4      241.46      215.42      8.54 o 
  -5   1   4      929.39      912.56     13.16 o 
  -4   1   4      205.85      224.81      6.46 o 
  -3   1   4      820.87      792.61     10.95 o 
  -2   1   4       18.29       26.82      3.77 o 
  -1   1   4     1282.94     1259.21     16.40 o 
   0   1   4     2540.64     2543.70     22.37 o 
   1   1   4     1006.59     1044.82     15.63 o 
   2   1   4      822.69      851.06     12.50 o 
   3   1   4     2869.73     3098.31     29.38 o 
   4   1   4      244.85      274.85      7.66 o 
   5   1   4        0.07       -6.30      4.20 o 
   6   1   4      124.46      108.07      9.32 o 
   7   1   4       50.59       50.48     13.39 o 
   8   1   4        2.38       13.41     15.80 o 
  -9   2   4        0.12       -3.89     22.76 o 
  -8   2   4       69.48       70.64      6.95 o 
  -7   2   4      144.07      166.44      8.91 o 
  -6   2   4        1.37       -5.08      5.65 o 
  -5   2   4       16.38        9.61      4.84 o 
  -4   2   4      112.82      135.28      6.28 o 
  -3   2   4      475.31      435.45     10.17 o 
  -2   2   4       54.17       72.57      5.41 o 
  -1   2   4     1609.48     1651.99     21.35 o 
   0   2   4     3196.58     3186.64     32.75 o 
   1   2   4      115.78      111.30      5.31 o 
   2   2   4      964.26      963.27     12.97 o 
   3   2   4        0.01       -2.50      3.46 o 
   4   2   4       11.97       14.03      5.38 o 
   5   2   4       14.80       19.67      6.52 o 
   6   2   4       59.68       62.12      7.15 o 
   7   2   4       50.81       36.43     13.30 o 
   8   2   4        1.64       -0.81     15.52 o 
  -9   3   4        7.90        7.72      9.72 o 
  -8   3   4       32.17       28.48      8.09 o 
  -7   3   4      978.58      912.52     17.65 o 
  -6   3   4       61.53       68.82      7.46 o 
  -5   3   4      112.27      114.46      8.50 o 
  -4   3   4        1.04        2.27      5.27 o 
  -3   3   4        3.74        6.41      5.37 o 
  -2   3   4      506.82      498.13     12.09 o 
  -1   3   4       35.99       47.18      6.13 o 
   0   3   4      178.50      183.48      8.21 o 
   1   3   4      213.40      210.05      7.92 o 
   2   3   4      161.24      170.06      7.48 o 
   3   3   4       23.56       34.97      6.10 o 
   4   3   4      487.30      468.94     10.82 o 
   5   3   4      242.77      247.46     11.75 o 
   6   3   4        4.53       -1.80      8.12 o 
   7   3   4       14.76       19.37      7.09 o 
  -9   4   4        0.86       12.03      9.89 o 
  -8   4   4        2.27        3.45      9.83 o 
  -7   4   4      815.77      730.35     24.29 o 
  -6   4   4        8.82       14.97     10.53 o 
  -5   4   4        0.17       -4.14      6.77 o 
  -4   4   4       90.20      129.21     10.26 o 
  -3   4   4        1.62        4.59      6.52 o 
  -2   4   4      162.06      173.17     10.08 o 
  -1   4   4      193.56      172.27      8.48 o 
   0   4   4        7.56       18.00      6.46 o 
   1   4   4       11.07       16.84      5.75 o 
   2   4   4      168.07      178.53      9.19 o 
   3   4   4        1.43        2.19      7.19 o 
   4   4   4      738.20      685.64     15.52 o 
   5   4   4      194.71      179.44     11.50 o 
   6   4   4        2.71        9.05     26.49 o 
   7   4   4       14.25       20.68      9.70 o 
  -9   5   4        7.65        8.03     13.05 o 
  -8   5   4      112.73      108.14     15.05 o 
  -7   5   4        8.58       14.75     10.50 o 
  -6   5   4       27.15       33.41     10.10 o 
  -5   5   4       72.17       91.49      9.95 o 
  -4   5   4      276.13      275.88     21.97 o 
  -3   5   4       50.76       64.00      9.66 o 
  -2   5   4      446.33      443.44     14.65 o 
  -1   5   4      865.39      806.59     16.38 o 
   0   5   4       10.43       15.93      8.32 o 
   1   5   4      237.74      222.24     10.80 o 
   2   5   4      214.78      226.12     13.05 o 
   3   5   4       16.57       26.80     10.35 o 
   4   5   4      880.66      776.96     17.80 o 
   5   5   4       23.28       18.93     10.03 o 
   6   5   4        0.01       -7.19     10.76 o 
   7   5   4       21.11       70.83     29.76 o 
  -9   6   4       75.71       77.75     30.72 o 
  -8   6   4        5.89       13.10     13.59 o 
  -7   6   4       58.54       57.19     13.22 o 
  -6   6   4       26.82       31.87     12.09 o 
  -5   6   4      126.87      160.37     15.70 o 
  -4   6   4      301.22      278.46     16.94 o 
  -3   6   4      187.42      231.82     16.11 o 
  -2   6   4       34.26       32.91      9.94 o 
  -1   6   4      556.06      513.86     15.40 o 
   0   6   4      173.60      180.47     12.49 o 
   1   6   4       45.39       67.96     10.11 o 
   2   6   4      173.71      212.76     13.78 o 
   3   6   4       64.76       62.14     10.81 o 
   4   6   4        1.24       -5.24     10.24 o 
   5   6   4       94.34       91.49     12.02 o 
   6   6   4        1.12       -6.87     20.49 o 
  -8   7   4       46.54       42.38     16.09 o 
  -7   7   4        4.65       -0.40     15.90 o 
  -6   7   4      341.84      326.54     19.03 o 
  -5   7   4       86.84      103.83     17.89 o 
  -4   7   4        3.82       38.13     16.88 o 
  -3   7   4       48.34       63.56     13.81 o 
  -2   7   4      472.97      414.29     19.22 o 
  -1   7   4      144.23      168.43     14.00 o 
   0   7   4      135.95      150.70     13.91 o 
   1   7   4      335.69      301.27     18.14 o 
   2   7   4      127.67      126.57     14.36 o 
   3   7   4        7.46       14.49     12.24 o 
   4   7   4        6.82       29.96     17.05 o 
   5   7   4       10.49       11.81     19.58 o 
  -8   8   4       23.55       23.51     20.00 o 
  -7   8   4        9.16        2.95     18.46 o 
  -6   8   4       51.09       38.73     15.43 o 
  -5   8   4      121.21      157.93     19.88 o 
  -4   8   4        8.05      -20.00     17.63 o 
  -3   8   4       40.72       16.10     16.17 o 
  -2   8   4      311.55      322.70     22.48 o 
  -1   8   4      257.93      239.36     21.78 o 
   0   8   4       21.37       11.60     15.09 o 
   1   8   4       79.45       61.39     14.58 o 
   2   8   4       51.71       72.22     25.50 o 
   3   8   4       11.76       40.91     21.00 o 
   4   8   4       54.95       73.34     16.04 o 
  -7   9   4       20.58       35.56     22.78 o 
  -6   9   4        0.81       41.52     22.99 o 
  -5   9   4       18.36       33.88     23.26 o 
  -4   9   4       62.25       47.18     20.52 o 
  -3   9   4      101.28      103.91     22.37 o 
  -2   9   4      334.53      323.45     35.08 o 
  -1   9   4        0.01      -14.65     18.97 o 
   0   9   4       23.53        8.22     19.22 o 
   1   9   4        0.68       -1.05     23.92 o 
   2   9   4        3.58       19.61     24.53 o 
   3   9   4        8.35       42.08     21.23 o 
  -5  10   4       76.12       64.13     29.56 o 
  -4  10   4        2.87       60.04     30.61 o 
  -3  10   4       15.43        4.16     22.97 o 
  -2  10   4      163.01      150.80     20.57 o 
  -1  10   4        0.57       15.56     24.71 o 
   0  10   4        4.23       -3.73     21.21 o 
   1  10   4       28.33       17.57     22.30 o 
   2  10   4       18.74       29.31     36.07 o 
  -3  11   4        3.13       48.48     30.96 o 
  -2  11   4       61.73       51.86     29.77 o 
  -1  11   4       27.61       42.01     30.26 o 
  -1 -11   5       35.50       95.47     35.47 o 
   0 -11   5        8.05       23.19     27.35 o 
   1 -11   5       13.63        3.54     26.53 o 
   2 -11   5       39.06       33.33     28.13 o 
   3 -11   5        0.42        5.75     38.92 o 
  -3 -10   5        4.82       39.04     23.87 o 
  -2 -10   5        5.57      -30.88     20.58 o 
  -1 -10   5       11.41       40.05     26.58 o 
   0 -10   5      267.69      212.14     25.61 o 
   1 -10   5        5.18      -32.11     21.41 o 
   2 -10   5        1.39       -5.00     22.12 o 
   3 -10   5        4.80       22.97     23.46 o 
   4 -10   5       29.80       49.10     24.46 o 
   5 -10   5       31.03       88.91     26.18 o 
  -4  -9   5        0.81        3.57     23.63 o 
  -3  -9   5        0.13       82.56     28.50 o 
  -2  -9   5        0.95      -16.64     23.24 o 
  -1  -9   5        1.37       20.13     18.29 o 
   0  -9   5      689.83      590.90     38.39 o 
   1  -9   5       50.64       24.71     17.50 o 
   2  -9   5       26.09       -7.77     18.22 o 
   3  -9   5        0.18        0.55     18.14 o 
   4  -9   5        2.09      -13.95     19.03 o 
   5  -9   5       24.96       49.75     16.44 o 
   6  -9   5        3.70        7.36     17.44 o 
  -5  -8   5        0.67       -1.47     21.41 o 
  -4  -8   5       68.42       78.17     29.94 o 
  -3  -8   5        1.14       -5.00     12.51 o 
  -2  -8   5       60.38       74.37     14.05 o 
  -1  -8   5       71.78       70.45     16.92 o 
   0  -8   5       52.86       39.25     23.93 o 
   1  -8   5      233.13      286.69     22.07 o 
   2  -8   5        0.02       -2.79     14.09 o 
   3  -8   5      187.22      167.51     19.33 o 
   4  -8   5       25.89       43.79     18.14 o 
   5  -8   5       14.48        6.71     14.36 o 
   6  -8   5       73.08       87.64     17.40 o 
   7  -8   5        7.58        4.50     22.77 o 
  -6  -7   5        5.27       47.42     20.44 o 
  -5  -7   5       42.73       62.19     18.08 o 
  -4  -7   5       44.54       45.02     15.64 o 
  -3  -7   5       10.43       12.39      9.44 o 
  -2  -7   5      445.99      454.41     22.55 o 
  -1  -7   5        6.29       17.25     10.97 o 
   0  -7   5       51.25       53.18     13.87 o 
   1  -7   5      133.39      140.48     14.32 o 
   2  -7   5        1.83       13.40     11.47 o 
   3  -7   5       16.33       14.16     15.35 o 
   4  -7   5      512.30      415.88     19.66 o 
   5  -7   5       34.65       38.02     14.77 o 
   6  -7   5       66.14       67.20     14.81 o 
   7  -7   5       48.00       42.57     20.95 o 
  -7  -6   5       30.38       13.83     19.23 o 
  -6  -6   5      201.46      217.11     19.67 o 
  -5  -6   5       66.31       49.73     16.06 o 
  -4  -6   5       51.72       51.77     14.93 o 
  -3  -6   5       65.92       75.37     14.60 o 
  -2  -6   5      216.32      223.15     16.59 o 
  -1  -6   5      102.76      102.83     10.24 o 
   0  -6   5       57.39       48.36     11.33 o 
   1  -6   5      990.78      872.49     24.16 o 
   2  -6   5      208.91      199.93     13.98 o 
   3  -6   5       12.69       22.93      9.76 o 
   4  -6   5      655.38      583.98     19.00 o 
   5  -6   5      139.29      138.77     13.67 o 
   6  -6   5       27.53       27.56     12.16 o 
   7  -6   5      137.21      158.90     16.23 o 
   8  -6   5        8.76       22.19     11.69 o 
  -8  -5   5        2.00        7.21     18.55 o 
  -7  -5   5       12.04       47.50     15.93 o 
  -6  -5   5      676.73      609.10     23.48 o 
  -5  -5   5       15.23       40.08     15.17 o 
  -4  -5   5      316.05      332.44     20.99 o 
  -3  -5   5      284.72      290.93     16.53 o 
  -2  -5   5       50.83       80.86     10.19 o 
  -1  -5   5      540.79      529.43     16.10 o 
   0  -5   5       31.40       35.91      8.31 o 
   1  -5   5      241.82      219.24     13.50 o 
   2  -5   5      380.59      352.20     16.37 o 
   3  -5   5       83.64       80.51     10.87 o 
   4  -5   5      294.13      287.10     13.21 o 
   5  -5   5      111.60      136.40     12.74 o 
   6  -5   5      306.03      287.03     19.24 o 
   7  -5   5       30.81       30.95     11.08 o 
   8  -5   5       26.77       21.16     14.77 o 
  -8  -4   5        1.84       21.37     19.17 o 
  -7  -4   5       64.80       67.99     14.14 o 
  -6  -4   5      180.54      203.97     15.56 o 
  -5  -4   5        9.42       17.53     10.70 o 
  -4  -4   5       13.63        4.81      5.52 o 
  -3  -4   5        1.49        8.05      7.95 o 
  -2  -4   5        6.31       10.56      7.19 o 
  -1  -4   5       14.67       20.63      6.72 o 
   0  -4   5      571.82      555.59     13.70 o 
   1  -4   5      223.88      241.90     11.63 o 
   2  -4   5      392.07      404.51     13.38 o 
   3  -4   5     1218.46     1206.05     22.02 o 
   4  -4   5       22.27       26.17      7.88 o 
   5  -4   5     1682.14     1646.19     28.91 o 
   6  -4   5        0.28       -7.80      8.28 o 
   7  -4   5       10.69        4.70      8.46 o 
   8  -4   5        7.85       52.39     19.52 o 
  -8  -3   5       13.14       22.49     12.90 o 
  -7  -3   5      132.95      131.48     14.28 o 
  -6  -3   5        0.04       -2.56      9.82 o 
  -5  -3   5        1.29        3.40      6.47 o 
  -4  -3   5       10.47       19.78      6.65 o 
  -3  -3   5      254.28      255.47     13.75 o 
  -2  -3   5      231.24      243.25     10.01 o 
  -1  -3   5      148.21      171.92      8.51 o 
   0  -3   5        0.27        6.66      5.03 o 
   1  -3   5        2.56        7.32      5.62 o 
   2  -3   5       16.87       15.22      5.42 o 
   3  -3   5       14.67       31.92      6.64 o 
   4  -3   5        2.69       -1.54      7.27 o 
   5  -3   5     1278.19     1242.26     22.43 o 
   6  -3   5       13.08       14.33      5.66 o 
   7  -3   5       13.09       36.31     14.13 o 
   8  -3   5       21.41       31.82     16.49 o 
  -9  -2   5       21.96       38.58      8.87 o 
  -8  -2   5        0.19        5.63     10.41 o 
  -7  -2   5       33.29       32.61     19.11 o 
  -6  -2   5      123.96      136.55      9.18 o 
  -5  -2   5       30.59       33.86      6.32 o 
  -4  -2   5      420.01      429.08     10.17 o 
  -3  -2   5      692.65      705.46     14.41 o 
  -2  -2   5      329.25      322.01      9.80 o 
  -1  -2   5      512.65      516.91     11.91 o 
   0  -2   5     1174.08     1111.69     15.80 o 
   1  -2   5       10.03       11.39      4.02 o 
   2  -2   5      149.05      135.75      6.69 o 
   3  -2   5      206.55      206.44      8.87 o 
   4  -2   5       58.50       72.25      7.86 o 
   5  -2   5       15.28       14.93      8.07 o 
   6  -2   5      107.06      114.05      6.44 o 
   7  -2   5        1.43        0.65     13.86 o 
   8  -2   5       60.95       54.57     17.45 o 
  -9  -1   5        0.24      -14.65      9.77 o 
  -8  -1   5       22.66       19.39     10.51 o 
  -7  -1   5        2.65       -6.85      8.88 o 
  -6  -1   5        7.47       -2.50      7.20 o 
  -5  -1   5     2218.36     2030.91     20.83 o 
  -4  -1   5      686.04      697.70     11.05 o 
  -2  -1   5       23.94       34.65      5.23 o 
  -1  -1   5     6863.19     7096.47     57.53 o 
   0  -1   5     3708.99     3565.63     36.42 o 
   1  -1   5      755.77      759.88     10.17 o 
   2  -1   5      674.07      764.15     11.66 o 
   3  -1   5     1642.79     1702.34     24.76 o 
   4  -1   5      357.35      364.83      9.64 o 
   5  -1   5      108.19      125.38      6.19 o 
   6  -1   5       41.65       48.68     18.09 o 
   7  -1   5       76.55       80.32     14.57 o 
   8  -1   5        9.03       24.87     17.82 o 
  -9   0   5       69.96        5.45     22.27 o 
  -8   0   5       15.54       18.50      7.99 o 
  -7   0   5       36.99       37.62      8.41 o 
  -6   0   5       55.73       69.99      7.67 o 
  -5   0   5      140.16      161.64      8.25 o 
  -4   0   5      817.20      748.69     11.37 o 
  -3   0   5      122.25      109.10      6.02 o 
  -2   0   5       84.13       97.58      6.55 o 
  -1   0   5     6592.66     6591.43     53.66 o 
   0   0   5      509.69      524.79      8.08 o 
   1   0   5      683.02      692.66      9.82 o 
   2   0   5     2110.18     2108.87     23.40 o 
   3   0   5        2.64        6.88      3.14 o 
   4   0   5        4.82       12.81      5.07 o 
   5   0   5      217.10      213.02      7.07 o 
   6   0   5      118.70       94.94     15.10 o 
   7   0   5        4.72       19.49     16.76 o 
   8   0   5       26.24       14.10     15.58 o 
  -9   1   5        2.66        7.48     11.29 o 
  -8   1   5        1.51       -2.59      7.37 o 
  -7   1   5       24.02       46.23      8.10 o 
  -6   1   5      221.30      203.97      9.23 o 
  -5   1   5        9.61        7.61      4.98 o 
  -4   1   5       11.14        9.01      4.49 o 
  -3   1   5      265.06      378.05      9.28 o 
  -2   1   5      481.77      526.41      8.89 o 
  -1   1   5     7792.06     7637.72     60.37 o 
   0   1   5      289.68      283.16      7.73 o 
   1   1   5       13.41       15.04      2.94 o 
   2   1   5      724.35      705.40     13.05 o 
   3   1   5      345.42      333.63      7.12 o 
   4   1   5      365.14      358.03      9.43 o 
   5   1   5       92.89      100.66      8.21 o 
   6   1   5       15.26       25.10      6.49 o 
   7   1   5        5.82       22.24     12.68 o 
   8   1   5       16.29       41.37     23.25 o 
  -9   2   5       76.34       90.03     10.25 o 
  -8   2   5      115.44      117.23      9.41 o 
  -7   2   5       23.63       18.74      7.91 o 
  -6   2   5       63.67       59.42      6.89 o 
  -5   2   5        9.09       10.48      5.21 o 
  -4   2   5       66.34       89.48      5.74 o 
  -3   2   5      329.04      307.01     10.27 o 
  -2   2   5      142.33      154.35      6.26 o 
  -1   2   5      193.18      181.50      6.65 o 
   0   2   5       63.89       80.43      7.15 o 
   1   2   5      472.63      431.26      8.56 o 
   2   2   5        2.42        3.88      3.79 o 
   3   2   5       11.53        7.07      4.60 o 
   4   2   5      187.34      198.33      8.58 o 
   5   2   5      127.51      135.70     12.23 o 
   6   2   5        0.49       -4.10      6.78 o 
   7   2   5       15.88       17.98      8.89 o 
   8   2   5        8.56        1.71     21.31 o 
  -9   3   5        4.39       16.27      8.78 o 
  -8   3   5       48.10       50.39      9.86 o 
  -7   3   5      257.88      255.61     12.06 o 
  -6   3   5        5.30       46.35      7.25 o 
  -5   3   5        0.92        2.07      5.16 o 
  -4   3   5       12.72        7.39      5.88 o 
  -3   3   5      370.28      352.54     11.53 o 
  -2   3   5      235.76      216.07      8.09 o 
  -1   3   5      181.83      172.63      8.84 o 
   0   3   5       18.43       29.49      5.84 o 
   1   3   5      402.92      397.91     10.30 o 
   2   3   5      391.10      388.93      9.95 o 
   3   3   5        9.16       19.28      5.92 o 
   4   3   5     1042.98      989.74     16.45 o 
   5   3   5        4.78        1.31      7.87 o 
   6   3   5        1.34        4.53     10.50 o 
   7   3   5       38.05       50.48      8.76 o 
  -9   4   5       45.63       32.64     11.21 o 
  -8   4   5        0.09       11.73     11.99 o 
  -7   4   5       10.02        1.82      8.76 o 
  -6   4   5       66.16       50.63      9.83 o 
  -5   4   5       24.50       23.23      7.72 o 
  -4   4   5      499.28      531.57     15.78 o 
  -3   4   5       59.95       81.91      9.46 o 
  -2   4   5      153.91      162.55      9.30 o 
  -1   4   5     1110.55     1017.72     18.61 o 
   0   4   5      713.19      835.08     17.19 o 
   1   4   5      185.92      202.66      8.84 o 
   2   4   5      411.04      374.55     11.14 o 
   3   4   5       47.53       54.38      8.64 o 
   4   4   5        0.64        9.37      8.11 o 
   5   4   5       73.80       95.10     10.59 o 
   6   4   5       10.24       19.39     18.09 o 
   7   4   5       31.34       61.47     12.57 o 
  -9   5   5        1.03        5.97     13.54 o 
  -8   5   5        9.90        9.87     11.17 o 
  -7   5   5        6.85       27.87     11.27 o 
  -6   5   5       85.00      102.79     12.50 o 
  -5   5   5      177.94      210.44     13.29 o 
  -4   5   5       15.10        2.23      9.18 o 
  -3   5   5       66.73       89.44     10.73 o 
  -2   5   5      151.42      180.92     11.12 o 
  -1   5   5      403.46      384.27     14.02 o 
   0   5   5      796.61      804.63     18.66 o 
   1   5   5       15.35       18.86      8.92 o 
   2   5   5       35.28       36.60      8.59 o 
   3   5   5        0.28        2.93      8.43 o 
   4   5   5      285.81      271.24     14.10 o 
   5   5   5       89.41       92.02     11.84 o 
   6   5   5       22.26       39.96     14.97 o 
  -9   6   5        1.43       24.45     19.54 o 
  -8   6   5        0.16       14.11     12.51 o 
  -7   6   5       76.29       95.26     13.37 o 
  -6   6   5       73.51       68.55     12.73 o 
  -5   6   5        0.63        3.59     16.26 o 
  -4   6   5      216.64      229.92     16.91 o 
  -3   6   5       62.35       72.03     12.79 o 
  -2   6   5        3.19        6.06      9.46 o 
  -1   6   5      242.84      227.15     14.96 o 
   0   6   5       40.94       59.49     10.44 o 
   1   6   5      241.31      279.90     16.96 o 
   2   6   5       21.88       31.09     12.60 o 
   3   6   5        0.00      -18.26     12.17 o 
   4   6   5        3.39        3.12     11.32 o 
   5   6   5       34.64       20.42     13.20 o 
   6   6   5        1.26       14.08      8.69 o 
  -8   7   5       60.82      100.56     19.67 o 
  -7   7   5        2.98       26.20     14.79 o 
  -6   7   5       65.95       72.97     14.18 o 
  -5   7   5      160.66      170.85     19.73 o 
  -4   7   5       54.00       51.24     14.92 o 
  -3   7   5      144.53      150.53     16.69 o 
  -2   7   5       53.67       92.44     13.05 o 
  -1   7   5       23.11       14.57     13.09 o 
   0   7   5       76.45       69.82     12.87 o 
   1   7   5        3.84       14.97     12.25 o 
   2   7   5        1.15       11.55     12.84 o 
   3   7   5       17.80       16.70     17.55 o 
   4   7   5        0.51        3.32     13.55 o 
   5   7   5       30.72       53.98     14.75 o 
  -7   8   5        0.37       30.06     16.43 o 
  -6   8   5      118.23      106.13     17.77 o 
  -5   8   5      121.62      141.15     20.51 o 
  -4   8   5       63.60       50.71     17.36 o 
  -3   8   5       18.65       45.90     17.26 o 
  -2   8   5      826.79      751.98     24.64 o 
  -1   8   5       25.90       38.58     15.30 o 
   0   8   5      174.94      189.89     19.26 o 
   1   8   5      241.77      240.72     24.16 o 
   2   8   5        0.30       27.81     31.85 o 
   3   8   5       72.34       94.99     16.73 o 
   4   8   5        3.70       24.78     17.25 o 
  -7   9   5       31.22       -0.82     19.46 o 
  -6   9   5       19.15       48.74     30.45 o 
  -5   9   5       28.70       54.60     22.63 o 
  -4   9   5        4.25       19.26     23.30 o 
  -3   9   5        1.05       -1.06     19.97 o 
  -2   9   5       68.85       48.36     18.60 o 
  -1   9   5       16.62       24.39     18.18 o 
   0   9   5       43.23       83.11     27.66 o 
   1   9   5       10.25       31.67     28.25 o 
   2   9   5       32.14      148.80     29.67 o 
   3   9   5        0.35       29.22     23.84 o 
  -5  10   5        2.42       14.35     37.27 o 
  -4  10   5       17.98       55.42     29.40 o 
  -3  10   5       29.18       24.73     21.62 o 
  -2  10   5        0.16       77.09     20.77 o 
  -1  10   5        3.47        5.32     22.31 o 
   0  10   5      106.15      116.62     26.89 o 
   1  10   5        9.92       67.59     33.23 o 
  -1 -11   6        9.21      -38.63     29.14 o 
   0 -11   6        5.01       -9.70     29.57 o 
   1 -11   6        3.70        8.84     36.74 o 
   2 -11   6        0.67      -16.56     32.16 o 
  -3 -10   6        0.74       -4.97     62.16 o 
  -2 -10   6       21.58       76.57     25.13 o 
  -1 -10   6       31.00       46.44     23.57 o 
   0 -10   6        1.46        2.33     44.48 o 
   1 -10   6        4.74       22.87     22.36 o 
   2 -10   6       24.04       51.43     22.59 o 
   3 -10   6        0.92      -12.24     23.46 o 
   4 -10   6       24.83       15.25     26.29 o 
  -4  -9   6       52.71       59.20     24.88 o 
  -3  -9   6        2.18       46.39     27.68 o 
  -2  -9   6       83.61       73.53     26.34 o 
  -1  -9   6        0.76      -22.74     17.73 o 
   0  -9   6       61.11       48.73     18.41 o 
   1  -9   6       58.07       44.17     19.40 o 
   2  -9   6        4.39       24.63     18.82 o 
   3  -9   6        7.27        1.65     18.84 o 
   4  -9   6      111.19      155.57     22.65 o 
   5  -9   6        0.83        1.58     18.17 o 
   6  -9   6       16.43       18.76     18.87 o 
  -5  -8   6       36.99      106.85     23.41 o 
  -4  -8   6        0.65       56.06     25.51 o 
  -3  -8   6       93.37       78.91     17.07 o 
  -2  -8   6       61.31       62.37     18.45 o 
  -1  -8   6      232.56      255.45     41.11 o 
   0  -8   6      201.02      241.28     34.85 o 
   1  -8   6      120.54      109.71     17.92 o 
   2  -8   6        1.61        1.38     18.96 o 
   3  -8   6        0.01       -8.38     14.87 o 
   4  -8   6       33.59       67.64     22.44 o 
   5  -8   6        5.82      -11.60     14.13 o 
   6  -8   6       19.05       46.81     16.48 o 
  -6  -7   6       12.94       50.41     24.72 o 
  -5  -7   6        0.46        2.56     18.06 o 
  -4  -7   6       27.14       47.93     16.03 o 
  -3  -7   6        8.27       29.26     10.98 o 
  -2  -7   6       17.04       42.47     12.59 o 
  -1  -7   6       52.50       54.41     11.97 o 
   0  -7   6      518.74      452.18     19.54 o 
   1  -7   6       25.06       37.17     14.74 o 
   2  -7   6       32.87       33.78     12.65 o 
   3  -7   6      189.32      204.45     19.48 o 
   4  -7   6        1.69       -0.64     11.34 o 
   5  -7   6       12.45       13.60     12.32 o 
   6  -7   6      124.62      118.98     16.62 o 
   7  -7   6        0.09       -4.43     14.83 o 
  -7  -6   6        2.02       10.53     22.64 o 
  -6  -6   6        3.23       33.05     17.50 o 
  -5  -6   6       27.51       24.43     15.68 o 
  -4  -6   6        4.65        1.27      6.27 o 
  -3  -6   6       12.32       29.22      9.48 o 
  -2  -6   6      175.87      204.92     17.85 o 
  -1  -6   6       13.48       17.43     10.95 o 
   0  -6   6       11.74        9.20     12.17 o 
   1  -6   6      156.59      146.70     17.02 o 
   2  -6   6        0.47       -2.25     10.84 o 
   3  -6   6      298.90      264.90     17.69 o 
   4  -6   6       74.55       61.49     10.88 o 
   5  -6   6      429.01      391.50     20.20 o 
   6  -6   6        0.37        1.10     11.81 o 
   7  -6   6        8.52       14.09     14.41 o 
  -8  -5   6       10.82       29.36     19.96 o 
  -7  -5   6       33.69       -1.38     16.85 o 
  -6  -5   6       31.24       31.83     15.32 o 
  -5  -5   6       45.78       70.79     14.69 o 
  -4  -5   6       25.36       35.51      9.74 o 
  -3  -5   6        1.37        7.75     11.53 o 
  -2  -5   6       74.47       79.78     11.56 o 
  -1  -5   6       46.29       53.65      9.46 o 
   0  -5   6      198.31      203.18     12.49 o 
   1  -5   6       26.34       58.70     10.44 o 
   2  -5   6      530.85      496.38     19.13 o 
   3  -5   6        9.33        9.17      9.05 o 
   4  -5   6      199.00      199.62     13.14 o 
   5  -5   6     1317.75     1229.78     24.17 o 
   6  -5   6       54.87       80.82     14.43 o 
   7  -5   6       66.28       72.68     11.56 o 
   8  -5   6       37.67       32.00     11.87 o 
  -8  -4   6        4.71       36.22     16.67 o 
  -7  -4   6        0.07      -17.77     16.02 o 
  -6  -4   6       49.34       42.08     14.36 o 
  -5  -4   6        0.04        7.39      7.25 o 
  -4  -4   6       44.18       49.65      7.76 o 
  -3  -4   6      917.41      887.54     19.87 o 
  -2  -4   6        5.25       29.74      7.96 o 
  -1  -4   6      212.80      198.80     11.02 o 
   0  -4   6     1095.00     1031.80     19.01 o 
   1  -4   6     2243.29     2242.40     31.68 o 
   2  -4   6      324.51      300.38     12.90 o 
   3  -4   6      427.06      398.56     12.88 o 
   4  -4   6      102.28      129.24     12.91 o 
   5  -4   6      231.26      214.96     13.78 o 
   6  -4   6      103.01      103.39     11.94 o 
   7  -4   6        0.55        0.90      8.19 o 
   8  -4   6      100.89      124.92     32.13 o 
  -8  -3   6        7.21       57.61     21.68 o 
  -7  -3   6        4.93       -7.90     13.13 o 
  -6  -3   6      175.93      190.83     12.51 o 
  -5  -3   6      386.49      330.76     11.67 o 
  -4  -3   6       68.17       64.54      7.61 o 
  -3  -3   6      681.69      676.44     16.39 o 
  -2  -3   6        0.29        4.95      6.01 o 
  -1  -3   6      133.93      131.20      9.12 o 
   0  -3   6      435.97      423.14     11.57 o 
   1  -3   6      416.02      416.68     12.78 o 
   2  -3   6      129.66      139.34      8.91 o 
   3  -3   6     1008.41     1000.53     17.05 o 
   4  -3   6      172.84      161.47     10.92 o 
   5  -3   6       80.07       87.87     10.49 o 
   6  -3   6      160.97      151.91      9.90 o 
   7  -3   6        7.31      -23.05     16.40 o 
   8  -3   6       17.09        3.21     21.10 o 
  -9  -2   6       43.50       46.73     12.95 o 
  -8  -2   6       49.06       44.73     15.39 o 
  -7  -2   6        1.72       -2.24      9.59 o 
  -6  -2   6        0.38       12.14      7.37 o 
  -5  -2   6       18.62       22.17      6.78 o 
  -4  -2   6      138.42      150.38      8.30 o 
  -3  -2   6       93.39      118.16      9.28 o 
  -2  -2   6        9.47       10.90      5.75 o 
  -1  -2   6     1466.09     1466.23     20.32 o 
   0  -2   6      677.28      681.05     12.92 o 
   1  -2   6       22.63       66.27      5.96 o 
   2  -2   6       58.98       42.20      5.74 o 
   3  -2   6      210.46      211.40      8.55 o 
   4  -2   6       86.64       95.70     11.58 o 
   5  -2   6       16.96       23.69      7.48 o 
   6  -2   6      225.73      185.67      6.78 o 
   7  -2   6        0.63      -18.68     12.97 o 
   8  -2   6       17.30       14.58     27.86 o 
  -9  -1   6       44.00       39.87     12.95 o 
  -8  -1   6        7.36       42.18     13.32 o 
  -7  -1   6       11.49        5.70      9.53 o 
  -6  -1   6       17.26       13.38      6.96 o 
  -5  -1   6      209.17      209.97      8.74 o 
  -4  -1   6      178.91      204.06      7.67 o 
  -3  -1   6       39.33       38.30      5.66 o 
  -2  -1   6      105.47      123.36      8.06 o 
  -1  -1   6      748.05      727.57     13.20 o 
   0  -1   6      116.86      133.70      5.60 o 
   1  -1   6       70.26       79.23      4.87 o 
   2  -1   6       27.30       25.34      5.55 o 
   3  -1   6       73.93       74.37      5.85 o 
   4  -1   6      126.40      114.59      7.08 o 
   5  -1   6        8.41        9.45      5.08 o 
   6  -1   6       79.97       96.38      7.86 o 
   7  -1   6       20.06       17.24     13.99 o 
   8  -1   6        0.46       37.10     23.53 o 
  -9   0   6      120.03      141.44     15.79 o 
  -8   0   6        2.36       -2.12      9.76 o 
  -7   0   6       11.51       11.72      9.63 o 
  -6   0   6       38.51       45.40      8.05 o 
  -5   0   6      290.66      274.48     10.32 o 
  -4   0   6      954.49      933.50     13.02 o 
  -3   0   6      279.63      267.22      6.61 o 
  -2   0   6       50.93       52.50      6.17 o 
  -1   0   6     2453.87     2348.67     22.89 o 
   0   0   6        0.05       -1.51      2.89 o 
   1   0   6      616.93      571.92      9.71 o 
   2   0   6     1432.14     1575.13     20.73 o 
   3   0   6       26.45       35.99      6.19 o 
   4   0   6      256.90      232.04      9.65 o 
   5   0   6       70.56       70.52      6.22 o 
   6   0   6        1.12       -0.22      4.49 o 
   7   0   6       62.74       64.65     20.61 o 
   8   0   6        2.72       29.53     18.45 o 
  -9   1   6        5.93        1.75      9.55 o 
  -8   1   6       13.72       -4.73      9.65 o 
  -7   1   6      228.46      208.05     12.22 o 
  -6   1   6      152.09      187.61     10.34 o 
  -5   1   6       91.44       93.84      7.44 o 
  -4   1   6      555.20      552.80     11.88 o 
  -3   1   6      142.47      155.55      6.93 o 
  -2   1   6       22.25       28.97      3.46 o 
  -1   1   6     1753.56     1705.91     20.62 o 
   0   1   6      228.64      204.91      7.55 o 
   1   1   6       71.24       66.56      4.04 o 
   2   1   6      703.31      687.44     15.56 o 
   3   1   6      348.34      348.73     12.45 o 
   4   1   6       22.19       14.47      7.51 o 
   5   1   6      191.49      183.31     13.46 o 
   6   1   6      141.32      132.30      7.89 o 
   7   1   6       75.31       86.12     14.99 o 
   8   1   6       45.44       43.06     30.21 o 
  -9   2   6       41.52       54.03     14.05 o 
  -8   2   6       74.48       81.58     10.26 o 
  -7   2   6      165.04      181.72     10.29 o 
  -6   2   6       95.38      115.82      9.19 o 
  -5   2   6      155.73      161.84      6.97 o 
  -4   2   6      337.13      330.07      9.65 o 
  -3   2   6      520.01      500.81     11.63 o 
  -2   2   6       27.91       47.94      7.99 o 
  -1   2   6     3065.81     3013.56     31.03 o 
   0   2   6      354.62      377.98     10.65 o 
   1   2   6       36.10       43.50      6.03 o 
   2   2   6     1115.39     1123.97     17.75 o 
   3   2   6      288.11      289.22     11.54 o 
   4   2   6       15.20       12.37      7.85 o 
   5   2   6        7.17       16.81      9.35 o 
   6   2   6        0.01       -1.93      6.98 o 
   7   2   6        2.19       -9.82      8.11 o 
  -9   3   6       41.11       33.28     11.09 o 
  -8   3   6       61.15       57.51     11.41 o 
  -7   3   6       13.00        2.37      7.86 o 
  -6   3   6      252.88      260.36     10.13 o 
  -5   3   6      179.64      193.48      9.03 o 
  -4   3   6      512.09      484.07     12.86 o 
  -3   3   6        3.53        9.43      4.67 o 
  -2   3   6       95.98      104.94     10.15 o 
  -1   3   6      417.37      446.70     12.46 o 
   0   3   6     2378.46     2332.49     26.57 o 
   1   3   6       93.84       96.22      7.59 o 
   2   3   6      201.43      199.75      8.44 o 
   3   3   6      219.62      220.92      9.21 o 
   4   3   6      765.01      714.87     17.59 o 
   5   3   6      309.19      271.09     15.08 o 
   6   3   6        0.02       14.78     15.41 o 
   7   3   6        3.88        0.70     23.53 o 
  -9   4   6        6.58        4.17     15.18 o 
  -8   4   6      100.03      106.75     11.28 o 
  -7   4   6       74.51       74.15     10.66 o 
  -6   4   6        2.92        0.16      7.35 o 
  -5   4   6       14.53       27.57     10.21 o 
  -4   4   6      965.52      945.76     20.78 o 
  -3   4   6      343.85      343.57     11.16 o 
  -2   4   6      351.09      291.88     11.89 o 
  -1   4   6        0.15        7.93      7.16 o 
   0   4   6       89.76      111.92     10.58 o 
   1   4   6      601.61      558.21     13.14 o 
   2   4   6       11.21       21.23      7.64 o 
   3   4   6       61.48       83.57      9.56 o 
   4   4   6      138.75      133.89     10.75 o 
   5   4   6        2.21        3.01     11.28 o 
   6   4   6        4.44       -3.78     18.47 o 
  -9   5   6       14.24       38.40     18.95 o 
  -8   5   6       18.38       11.55     11.62 o 
  -7   5   6       31.46       14.07     12.95 o 
  -6   5   6       17.13       13.47     11.53 o 
  -5   5   6       27.55       19.35     10.10 o 
  -4   5   6      165.08      221.19     15.68 o 
  -3   5   6        4.47        9.34      7.95 o 
  -2   5   6       88.86      102.30     10.81 o 
  -1   5   6       39.06       68.66     10.18 o 
   0   5   6      457.08      420.24     15.52 o 
   1   5   6       27.51       27.37      9.59 o 
   2   5   6       48.51       49.39     11.31 o 
   3   5   6      125.58      135.69     12.09 o 
   4   5   6      182.38      181.46     13.36 o 
   5   5   6       19.31       32.28     11.20 o 
   6   5   6       10.43        2.31     15.15 o 
  -8   6   6      142.40      166.85     15.78 o 
  -7   6   6       25.88       41.94     13.55 o 
  -6   6   6       23.11       11.07     12.72 o 
  -5   6   6      165.71      205.71     17.52 o 
  -4   6   6        3.93        7.25     12.57 o 
  -3   6   6       15.96       24.92     10.21 o 
  -2   6   6      346.53      325.15     15.62 o 
  -1   6   6        1.97       10.04     10.89 o 
   0   6   6       11.71       -1.53     11.13 o 
   1   6   6      233.44      244.11     15.09 o 
   2   6   6        8.55       10.24     11.03 o 
   3   6   6       27.43        9.78     11.54 o 
   4   6   6       49.08       45.37     13.01 o 
   5   6   6        8.12       32.52     14.81 o 
  -8   7   6        6.91       36.00     17.32 o 
  -7   7   6       15.51       17.50     15.25 o 
  -6   7   6       10.11       16.33     13.95 o 
  -5   7   6       20.15       36.51     16.26 o 
  -4   7   6       24.62       57.49     16.08 o 
  -3   7   6        0.01        6.14     12.13 o 
  -2   7   6       30.34       29.55     12.31 o 
  -1   7   6       19.00       14.05     13.56 o 
   0   7   6      179.08      174.15     15.85 o 
   1   7   6       36.24       58.27     14.46 o 
   2   7   6      226.32      235.92     16.86 o 
   3   7   6        7.15       38.18     16.74 o 
   4   7   6       61.73       71.38     16.20 o 
  -7   8   6        1.58       36.99     17.54 o 
  -6   8   6      120.69      120.75     22.75 o 
  -5   8   6       14.54        6.83     21.71 o 
  -4   8   6       26.60       40.83     18.33 o 
  -3   8   6      498.37      471.71     37.04 o 
  -2   8   6       43.54       85.81     18.97 o 
  -1   8   6        9.57       -0.24     18.91 o 
   0   8   6       27.35       27.64     15.83 o 
   1   8   6        8.76       -8.94     14.94 o 
   2   8   6       31.88       55.39     17.48 o 
   3   8   6       18.06       27.69     17.60 o 
   4   8   6        0.75       19.49     19.92 o 
  -6   9   6        0.07       17.33     27.34 o 
  -5   9   6       11.27       26.35     25.37 o 
  -4   9   6       29.02        8.59     21.97 o 
  -3   9   6        6.46      -10.33     17.90 o 
  -2   9   6       29.31       16.27     19.71 o 
  -1   9   6        4.22       27.78     20.75 o 
   0   9   6       25.58       31.07     21.01 o 
   1   9   6        0.27       58.38     20.84 o 
   2   9   6       10.14       47.74     22.07 o 
  -5  10   6       21.54       75.53     29.63 o 
  -4  10   6        3.67      -12.88     25.15 o 
  -3  10   6        2.09       19.84     22.56 o 
  -2  10   6       38.48       56.91     22.93 o 
  -1  10   6       26.73       22.31     23.32 o 
   0  10   6        0.54       42.57     26.92 o 
   1  10   6       22.60        2.60     24.43 o 
   0 -11   7       13.01       40.94     58.92 o 
   1 -11   7       47.20       59.95     31.19 o 
  -3 -10   7        2.23       -3.15     49.25 o 
  -2 -10   7       10.42       15.35     23.38 o 
  -1 -10   7        6.36      -12.11     25.84 o 
   0 -10   7       56.82       37.79     24.10 o 
   1 -10   7       10.10      -21.73     22.75 o 
   2 -10   7        0.12       26.26     24.01 o 
   3 -10   7        3.59      -15.40     24.68 o 
   4 -10   7       37.64       31.12     27.04 o 
  -4  -9   7        0.06      -21.73     35.53 o 
  -3  -9   7        0.01      -25.46     16.97 o 
  -2  -9   7       12.48       21.95     29.63 o 
  -1  -9   7        2.61      -13.10     29.63 o 
   0  -9   7      242.86      253.15     23.91 o 
   1  -9   7        0.14       11.94     24.82 o 
   2  -9   7        1.12       23.10     19.91 o 
   3  -9   7      121.79       92.35     22.09 o 
   4  -9   7        5.96      -13.14     24.08 o 
   5  -9   7       64.26       78.50     25.54 o 
  -5  -8   7       52.42       34.82     23.76 o 
  -4  -8   7       20.14       12.39     14.56 o 
  -3  -8   7       17.41       55.32     15.91 o 
  -2  -8   7       11.95       -5.89     17.46 o 
  -1  -8   7       44.96       33.31     17.71 o 
   0  -8   7       53.37       34.66     20.18 o 
   1  -8   7        1.43      -24.10     16.07 o 
   2  -8   7       41.00       40.03     18.36 o 
   3  -8   7       34.15       57.39     23.02 o 
   4  -8   7        9.58       12.87     15.42 o 
   5  -8   7       13.07       13.21     16.66 o 
   6  -8   7       33.26       21.21     16.74 o 
  -6  -7   7       32.05       50.15     22.13 o 
  -5  -7   7        0.29        1.83     18.76 o 
  -4  -7   7       47.68       55.01     15.61 o 
  -3  -7   7       39.46       31.85     13.72 o 
  -2  -7   7       33.34       31.51     19.00 o 
  -1  -7   7      152.59      174.22     23.09 o 
   0  -7   7       49.37       40.08     18.28 o 
   1  -7   7        0.03       12.49     16.90 o 
   2  -7   7       18.37       11.41     14.53 o 
   3  -7   7        8.48       11.10     13.77 o 
   4  -7   7        9.00       12.30     14.13 o 
   5  -7   7       38.93       41.64     13.62 o 
   6  -7   7        8.70        2.90     15.44 o 
   7  -7   7        5.99        3.21     21.16 o 
  -7  -6   7       42.39       57.09     22.95 o 
  -6  -6   7       21.97       17.68     19.53 o 
  -5  -6   7        1.39        4.61     15.42 o 
  -4  -6   7        4.62      -18.05     19.97 o 
  -3  -6   7      246.78      305.75     24.84 o 
  -2  -6   7       52.67       32.29     12.99 o 
  -1  -6   7        9.48       39.38     11.65 o 
   0  -6   7      462.81      376.43     20.13 o 
   1  -6   7      525.94      519.05     26.26 o 
   2  -6   7        1.05       -4.37     12.56 o 
   3  -6   7      164.26      166.70     18.02 o 
   4  -6   7       68.60       73.29     13.20 o 
   5  -6   7      227.81      225.84     18.68 o 
   6  -6   7       69.37       75.09     13.84 o 
   7  -6   7        1.54       15.21     16.62 o 
  -7  -5   7      122.84      111.80     20.92 o 
  -6  -5   7        8.15       -4.13     18.18 o 
  -5  -5   7       24.43       24.14     11.12 o 
  -4  -5   7       48.17       59.37     14.00 o 
  -3  -5   7      415.65      406.14     18.43 o 
  -2  -5   7       59.56       94.64     12.43 o 
  -1  -5   7      132.75      170.46     13.97 o 
   0  -5   7      325.82      302.96     14.13 o 
   1  -5   7      596.70      578.39     19.72 o 
   2  -5   7      105.09      127.81     13.04 o 
   3  -5   7      497.06      470.31     16.18 o 
   4  -5   7      163.84      150.77     14.04 o 
   5  -5   7      377.52      352.16     15.85 o 
   6  -5   7      268.53      264.43     21.25 o 
   7  -5   7       16.86        8.72     11.70 o 
  -8  -4   7        0.01       10.87     17.83 o 
  -7  -4   7       13.91       11.77     16.90 o 
  -6  -4   7        3.25        6.44      9.32 o 
  -5  -4   7       24.17       21.76      9.25 o 
  -4  -4   7       12.50       21.99     10.92 o 
  -3  -4   7      777.16      760.58     19.66 o 
  -2  -4   7      126.96      131.88     11.47 o 
  -1  -4   7      401.37      399.27     14.10 o 
   0  -4   7       68.90       91.77      9.68 o 
   1  -4   7       74.16      104.67     11.16 o 
   2  -4   7      490.32      468.22     14.01 o 
   3  -4   7       63.39       92.19      9.46 o 
   4  -4   7      680.67      619.40     17.97 o 
   5  -4   7        8.66        4.14     11.04 o 
   6  -4   7       13.71        8.23     11.62 o 
   7  -4   7       15.41       27.99      9.07 o 
   8  -4   7       22.86       66.32     31.21 o 
  -8  -3   7        0.18        9.29     17.40 o 
  -7  -3   7        8.17       16.51     13.29 o 
  -6  -3   7       44.42       52.26      9.94 o 
  -5  -3   7       26.70       40.09      8.74 o 
  -4  -3   7        2.73        1.05      7.25 o 
  -3  -3   7       65.52       79.29      9.84 o 
  -2  -3   7       43.10       54.11      8.39 o 
  -1  -3   7       94.31      125.21      9.53 o 
   0  -3   7      281.19      315.71     11.14 o 
   1  -3   7       60.65       73.30      8.89 o 
   2  -3   7      314.30      296.14     10.98 o 
   3  -3   7       40.41       29.07      6.84 o 
   4  -3   7        2.03        6.11      6.89 o 
   5  -3   7      517.54      498.98     20.86 o 
   6  -3   7       24.75       38.18      8.77 o 
   7  -3   7       11.65       17.69      8.39 o 
   8  -3   7       46.44       65.04     18.72 o 
  -9  -2   7        2.25        8.10     17.16 o 
  -8  -2   7        5.15      -11.95     12.19 o 
  -7  -2   7      152.74      169.39     12.84 o 
  -6  -2   7       81.48       96.27     10.87 o 
  -5  -2   7        6.27        3.58      7.10 o 
  -4  -2   7      174.06      201.58      9.81 o 
  -3  -2   7        0.10       -0.33      7.97 o 
  -2  -2   7       10.95        9.15      6.20 o 
  -1  -2   7      189.30      180.64      9.09 o 
   0  -2   7       38.23       50.32      6.47 o 
   1  -2   7      105.84      109.84      6.82 o 
   2  -2   7      413.13      423.20     11.04 o 
   3  -2   7      360.12      350.55     10.71 o 
   4  -2   7      150.08      154.59      9.11 o 
   5  -2   7        6.99       -1.21      9.27 o 
   6  -2   7      194.01      172.64     18.86 o 
   7  -2   7       63.01       43.73     15.92 o 
   8  -2   7        0.02      -20.63     27.09 o 
  -9  -1   7        4.06        5.99     14.16 o 
  -8  -1   7        2.46        7.35     13.09 o 
  -7  -1   7       93.57      115.45     11.24 o 
  -6  -1   7        0.21        1.27      7.20 o 
  -5  -1   7      218.24      212.19      9.33 o 
  -4  -1   7      438.09      402.65     10.53 o 
  -3  -1   7       41.60       77.31      9.52 o 
  -2  -1   7       89.98      123.75      8.61 o 
  -1  -1   7      195.41      164.09      8.04 o 
   0  -1   7       97.27      133.73      6.35 o 
   1  -1   7        1.48        4.69      3.75 o 
   2  -1   7       22.02       24.70      5.01 o 
   3  -1   7      202.45      206.91      7.90 o 
   4  -1   7       10.49       12.23      5.06 o 
   5  -1   7       50.90       37.99      6.84 o 
   6  -1   7      336.32      312.25     10.76 o 
   7  -1   7       91.59       91.61     20.66 o 
   8  -1   7       27.72       25.18     20.07 o 
  -9   0   7      102.22      111.33     14.16 o 
  -8   0   7        0.98      -20.27     13.52 o 
  -7   0   7       41.02       43.59      9.97 o 
  -6   0   7       59.08       70.82      9.39 o 
  -5   0   7       33.93       32.76      7.28 o 
  -4   0   7      182.57      169.71      7.96 o 
  -3   0   7       69.26       79.44      8.03 o 
  -2   0   7     1521.14     1448.10     20.85 o 
  -1   0   7      159.58      169.00      5.40 o 
   0   0   7      979.97     1037.02     15.17 o 
   1   0   7        1.08       -0.40      3.19 o 
   2   0   7       36.63       54.16      7.78 o 
   3   0   7      646.08      641.26     14.62 o 
   4   0   7       32.16       32.75      7.66 o 
   5   0   7       75.14       84.45     10.07 o 
   6   0   7      142.97      128.70      7.63 o 
   7   0   7       23.55       32.52     11.84 o 
  -9   1   7        5.23       15.61     12.47 o 
  -8   1   7       50.40       38.38     14.08 o 
  -7   1   7        9.96       13.96      9.31 o 
  -6   1   7       15.26       25.95      8.09 o 
  -5   1   7       22.18       28.04      7.15 o 
  -4   1   7        0.81       23.92      6.01 o 
  -3   1   7       69.48      113.24      6.67 o 
  -2   1   7       91.94      120.03     11.45 o 
  -1   1   7       52.45       76.24      6.76 o 
   0   1   7        2.14       -0.54      3.69 o 
   1   1   7       43.57       42.99      4.13 o 
   2   1   7      114.47      158.88     10.05 o 
   3   1   7       93.02       92.21      9.31 o 
   4   1   7      183.93      204.82     12.39 o 
   5   1   7        8.43       -0.86      9.03 o 
   6   1   7        0.29        9.02      8.09 o 
   7   1   7        0.08      -14.66     10.15 o 
  -9   2   7        4.80        7.95     13.23 o 
  -8   2   7        1.93        8.42     12.15 o 
  -7   2   7      121.52      143.46     14.46 o 
  -6   2   7       16.29       16.58      7.76 o 
  -5   2   7        0.01       -4.00      6.87 o 
  -4   2   7      511.11      537.67     12.85 o 
  -3   2   7      216.82      206.09      8.84 o 
  -2   2   7       26.48       32.67      8.11 o 
  -1   2   7        2.67        5.41      6.33 o 
   0   2   7       18.26       25.15      7.64 o 
   1   2   7        7.20       -0.77      6.17 o 
   2   2   7      335.23      348.36     12.70 o 
   3   2   7      132.20      150.95     11.46 o 
   4   2   7       15.49        0.00      8.69 o 
   5   2   7       20.52       35.88     11.42 o 
   6   2   7       70.66       82.79     11.21 o 
   7   2   7        9.60       -3.92     12.22 o 
  -9   3   7        7.88        7.29     19.16 o 
  -8   3   7       22.83       34.91     10.52 o 
  -7   3   7        4.74        5.71      8.34 o 
  -6   3   7       99.06      121.43     10.92 o 
  -5   3   7      310.00      292.09     12.74 o 
  -4   3   7      284.66      262.24     11.92 o 
  -3   3   7      587.24      552.75     19.67 o 
  -2   3   7      216.47      194.46      9.90 o 
  -1   3   7      870.61      804.28     15.14 o 
   0   3   7     1487.67     1430.11     22.70 o 
   1   3   7        0.00       -1.71      7.68 o 
   2   3   7      186.19      194.41      9.24 o 
   3   3   7       54.31       58.59      6.51 o 
   4   3   7        3.10       20.76     10.06 o 
   5   3   7       38.01       58.46     13.06 o 
   6   3   7       22.54       19.32     13.11 o 
   7   3   7        4.91        9.30     17.63 o 
  -9   4   7        1.87       20.80     20.50 o 
  -8   4   7     1160.36     1042.87     28.36 o 
  -7   4   7       16.97       14.37      8.22 o 
  -6   4   7       68.25       77.79     10.74 o 
  -5   4   7      343.51      333.98      9.84 o 
  -4   4   7       20.20       14.80      6.20 o 
  -3   4   7      219.16      225.54     11.44 o 
  -2   4   7      431.81      406.22     13.91 o 
  -1   4   7      299.03      323.89     14.71 o 
   0   4   7       10.09       13.44      8.78 o 
   1   4   7      473.65      435.69     12.73 o 
   2   4   7      107.85      100.68      9.82 o 
   3   4   7       99.64      102.30     10.31 o 
   4   4   7      188.12      179.66     15.73 o 
   5   4   7        0.60      -14.13     13.62 o 
   6   4   7      160.25      175.66     19.80 o 
  -9   5   7        0.12       -7.71     12.54 o 
  -8   5   7      137.16      111.47     12.36 o 
  -7   5   7       94.10       99.16     16.25 o 
  -6   5   7       81.02       72.63     12.29 o 
  -5   5   7       66.68       64.64     14.21 o 
  -4   5   7       86.37       86.20     10.43 o 
  -3   5   7       12.13       22.56      8.91 o 
  -2   5   7      419.44      428.03     15.97 o 
  -1   5   7      135.57      143.86     13.07 o 
   0   5   7      207.77      233.16     15.35 o 
   1   5   7      468.50      420.72     15.41 o 
   2   5   7      125.93      133.58     12.05 o 
   3   5   7      108.88      124.68     11.96 o 
   4   5   7       54.16       47.42     11.03 o 
   5   5   7       12.52       25.93     11.88 o 
   6   5   7        5.54      -12.31     18.32 o 
  -8   6   7        0.49       24.60     12.35 o 
  -7   6   7       13.92        3.68     14.63 o 
  -6   6   7       20.40       26.80     13.98 o 
  -5   6   7        2.13       15.80     15.91 o 
  -4   6   7       36.02       46.80     12.54 o 
  -3   6   7      433.53      405.27     16.64 o 
  -2   6   7      118.27      159.09     14.93 o 
  -1   6   7        5.70      -11.52     10.98 o 
   0   6   7      153.87      136.06     15.07 o 
   1   6   7       32.94       13.22     11.24 o 
   2   6   7      344.43      332.96     17.78 o 
   3   6   7       78.77       95.99     13.54 o 
   4   6   7        0.39       28.14     16.78 o 
   5   6   7       14.19       26.82     19.38 o 
  -8   7   7       22.18       40.58     14.99 o 
  -7   7   7        0.01       17.84     16.67 o 
  -6   7   7        8.30       10.87     15.22 o 
  -5   7   7        9.28        5.95     17.08 o 
  -4   7   7       32.69       43.45     14.32 o 
  -3   7   7      160.89      173.82     16.31 o 
  -2   7   7      117.02       95.89     17.21 o 
  -1   7   7       20.99       29.08     14.47 o 
   0   7   7       12.02       12.30     14.09 o 
   1   7   7        0.03       -8.21     14.21 o 
   2   7   7       73.25       72.72     15.36 o 
   3   7   7        4.82       15.20     22.22 o 
   4   7   7        0.02       38.15     16.51 o 
  -7   8   7       39.25        3.06     23.09 o 
  -6   8   7        7.21       40.34     16.80 o 
  -5   8   7       32.24       63.96     21.23 o 
  -4   8   7       17.39      -11.83     16.95 o 
  -3   8   7       74.28       89.00     18.92 o 
  -2   8   7       18.16       15.17     21.49 o 
  -1   8   7       76.93       59.43     19.84 o 
   0   8   7       83.57       66.61     17.67 o 
   1   8   7       87.53       84.32     19.11 o 
   2   8   7        8.85       23.62     17.78 o 
   3   8   7        6.14       23.86     18.95 o 
  -6   9   7       32.19       89.62     30.15 o 
  -5   9   7        6.82       -1.73     22.89 o 
  -4   9   7       12.80       42.40     23.65 o 
  -3   9   7        5.24       16.94     21.24 o 
  -2   9   7        6.09       29.53     22.01 o 
  -1   9   7        0.85       20.73     24.83 o 
   0   9   7       41.15       59.31     23.45 o 
   1   9   7      106.72      108.18     26.89 o 
   2   9   7       15.63       23.70     25.22 o 
  -4  10   7        0.57       28.68     35.73 o 
  -3  10   7      108.93      204.04     37.53 o 
  -2  10   7        3.18       37.98     26.00 o 
  -1  10   7       19.17       82.48     24.66 o 
   0  10   7        8.34       41.58     28.42 o 
  -2 -10   8        1.34      -15.40     26.45 o 
  -1 -10   8        0.03      -26.88     25.20 o 
   0 -10   8        0.78        0.55     31.53 o 
   1 -10   8       24.27       43.82     28.17 o 
   2 -10   8        0.09       38.06     24.90 o 
   3 -10   8        2.40        1.49     27.34 o 
  -4  -9   8       18.27        9.37     16.08 o 
  -3  -9   8       25.26        6.91     19.09 o 
  -2  -9   8        1.50       51.06     20.95 o 
  -1  -9   8      253.14      191.80     25.30 o 
   0  -9   8       40.12       56.27     27.06 o 
   1  -9   8       56.02        0.54     21.12 o 
   2  -9   8        1.93       -2.63     22.37 o 
   3  -9   8        1.56       71.85     22.26 o 
   4  -9   8        6.77      -14.67     17.51 o 
   5  -9   8        2.15       42.27     19.77 o 
  -5  -8   8        5.99       32.92     25.38 o 
  -4  -8   8        0.16        5.52     25.40 o 
  -3  -8   8       39.30       47.04     19.63 o 
  -2  -8   8       22.36       19.83     15.23 o 
  -1  -8   8      119.68      106.95     19.53 o 
   0  -8   8      204.37      203.03     28.81 o 
   1  -8   8        0.57      -21.03     25.67 o 
   2  -8   8       23.86       29.69     19.15 o 
   3  -8   8       46.52       47.46     20.69 o 
   4  -8   8       10.59        3.58     15.48 o 
   5  -8   8      104.53      125.48     17.85 o 
   6  -8   8       41.08       32.64     18.16 o 
  -6  -7   8        1.40        5.06     25.61 o 
  -5  -7   8       28.11       14.73     19.89 o 
  -4  -7   8        0.07        7.82     12.91 o 
  -3  -7   8      131.66      165.45     22.74 o 
  -2  -7   8       53.78       63.40     22.25 o 
  -1  -7   8        1.90       -5.47     19.24 o 
   0  -7   8       65.03       48.83     19.77 o 
   1  -7   8        8.22        0.17     18.02 o 
   2  -7   8       41.17       42.97     18.90 o 
   3  -7   8      145.91      192.92     20.60 o 
   4  -7   8      187.53      162.74     17.25 o 
   5  -7   8        0.65        7.37     16.37 o 
   6  -7   8       25.65       29.00     15.52 o 
  -7  -6   8        0.23       23.39     22.43 o 
  -6  -6   8        9.85       44.15     18.86 o 
  -5  -6   8       24.23       18.48     17.08 o 
  -4  -6   8       10.81       23.98     17.32 o 
  -3  -6   8       86.45       84.11     16.89 o 
  -2  -6   8      128.32      166.86     19.79 o 
  -1  -6   8       33.97       39.17     12.96 o 
   0  -6   8        8.41        4.37     11.53 o 
   1  -6   8       10.66       25.54     14.56 o 
   2  -6   8       94.85       99.46     17.86 o 
   3  -6   8       19.54       17.12     11.55 o 
   4  -6   8       66.56       85.60     13.22 o 
   5  -6   8       22.09       28.78     13.34 o 
   6  -6   8        7.12       22.18     13.37 o 
   7  -6   8        1.42       26.07     17.05 o 
  -7  -5   8       71.88      101.33     21.76 o 
  -6  -5   8       13.39       11.10     16.51 o 
  -5  -5   8        0.13       16.34     14.60 o 
  -4  -5   8       28.08       21.59     15.19 o 
  -3  -5   8       45.29       72.90     13.64 o 
  -2  -5   8        2.12        7.86     10.95 o 
  -1  -5   8        1.13        6.40     10.08 o 
   0  -5   8       20.27       19.89      9.58 o 
   1  -5   8      295.65      284.91     16.91 o 
   2  -5   8        1.32        3.52     12.11 o 
   3  -5   8      156.73      163.71     18.32 o 
   4  -5   8        5.96        4.44     10.37 o 
   5  -5   8      116.77      123.34     13.45 o 
   6  -5   8      114.70      123.34     13.59 o 
   7  -5   8       14.01       23.16     12.18 o 
  -8  -4   8       25.62       18.32     21.26 o 
  -7  -4   8      569.30      569.71     26.65 o 
  -6  -4   8       38.52       41.71     13.34 o 
  -5  -4   8       77.26       66.82     11.16 o 
  -4  -4   8      116.51      134.15     20.37 o 
  -3  -4   8        0.09        3.06     10.05 o 
  -2  -4   8      208.76      230.82     16.67 o 
  -1  -4   8      102.42      134.80     12.05 o 
   0  -4   8      284.29      293.90     13.30 o 
   1  -4   8       24.70       31.97      9.92 o 
   2  -4   8       35.65       16.12      9.70 o 
   3  -4   8       21.40       28.70      8.66 o 
   4  -4   8      131.79      130.88     12.96 o 
   5  -4   8       42.56       41.21     10.74 o 
   6  -4   8       72.71       55.73     12.34 o 
   7  -4   8      224.94      205.78     13.63 o 
  -8  -3   8        1.54       28.91     17.77 o 
  -7  -3   8       77.02       83.73     13.30 o 
  -6  -3   8        0.01      -10.41     10.51 o 
  -5  -3   8        3.56       11.41      9.20 o 
  -4  -3   8      348.32      335.43     16.16 o 
  -3  -3   8      190.74      176.74     14.38 o 
  -2  -3   8      241.18      262.03     12.84 o 
  -1  -3   8      304.96      292.45     12.48 o 
   0  -3   8       36.10       73.63      8.64 o 
   1  -3   8      197.24      185.83     10.80 o 
   2  -3   8      235.73      234.25     11.32 o 
   3  -3   8       30.77       38.23      7.87 o 
   4  -3   8      488.37      475.17     15.80 o 
   5  -3   8      271.24      249.00     13.01 o 
   6  -3   8       57.99       72.12     10.73 o 
   7  -3   8       79.22       84.42      6.98 o 
  -9  -2   8       57.91       51.98     32.72 o 
  -8  -2   8        0.02        6.51     13.22 o 
  -7  -2   8        7.91        0.54     11.91 o 
  -6  -2   8       15.03       -0.93      9.21 o 
  -5  -2   8        3.10        0.83      7.80 o 
  -4  -2   8       10.77        5.45     10.95 o 
  -3  -2   8      463.99      395.63     14.13 o 
  -2  -2   8     3643.95     3483.71     39.07 o 
  -1  -2   8      892.06      918.38     17.74 o 
   0  -2   8       41.52       51.11      6.02 o 
   1  -2   8        0.30        5.31      4.84 o 
   2  -2   8       43.95       41.72      8.14 o 
   3  -2   8     1379.51     1257.41     19.58 o 
   4  -2   8        5.47        1.33      6.52 o 
   5  -2   8      133.61      134.91      9.94 o 
   6  -2   8        1.37       -6.56      6.48 o 
   7  -2   8       10.69       10.88     11.38 o 
  -9  -1   8        4.62        3.60     16.10 o 
  -8  -1   8        0.56       -7.04     11.91 o 
  -7  -1   8       10.01       15.43     11.51 o 
  -6  -1   8       83.95       87.94      9.82 o 
  -5  -1   8       31.85       21.01      7.29 o 
  -4  -1   8       48.55       43.86      6.94 o 
  -3  -1   8      129.90      156.60     11.24 o 
  -2  -1   8      485.12      452.51     13.33 o 
  -1  -1   8      100.09       90.01      6.23 o 
   0  -1   8        1.21       -1.51      4.27 o 
   1  -1   8        1.21        6.37      4.21 o 
   2  -1   8     1021.65     1026.96     16.02 o 
   3  -1   8        2.55       11.78      7.26 o 
   4  -1   8       22.64       21.55      8.28 o 
   5  -1   8        0.42       -0.47      8.24 o 
   6  -1   8        5.38       14.75      5.17 o 
   7  -1   8        9.47       -0.51      5.24 o 
  -9   0   8        4.54       41.75     15.80 o 
  -8   0   8        0.00        1.76     11.54 o 
  -7   0   8      108.46      101.20     12.07 o 
  -6   0   8       67.07       90.92     14.12 o 
  -5   0   8        8.00        2.78      7.20 o 
  -4   0   8       49.78       63.14      9.20 o 
  -3   0   8      182.58      185.04     10.78 o 
  -2   0   8      418.39      391.58     13.84 o 
  -1   0   8      216.56      176.99      7.37 o 
   0   0   8      101.80      104.56      7.63 o 
   1   0   8        0.01        4.85      4.20 o 
   2   0   8     1104.89     1130.91     19.81 o 
   3   0   8       65.84       67.06      8.97 o 
   4   0   8       11.78       -4.79      7.94 o 
   5   0   8       11.68       18.09     10.41 o 
   6   0   8       20.93       31.99      9.20 o 
   7   0   8        1.19       10.09      7.76 o 
  -9   1   8        1.25       11.30     20.44 o 
  -8   1   8        4.28       15.61     11.67 o 
  -7   1   8       53.72       56.09     11.33 o 
  -6   1   8       65.33       84.28     10.43 o 
  -5   1   8       72.52       90.81     10.43 o 
  -4   1   8        7.89       22.76      6.28 o 
  -3   1   8       30.25       27.11      7.66 o 
  -2   1   8      487.13      486.97     11.91 o 
  -1   1   8      129.21      133.10     15.37 o 
   0   1   8        1.30        0.48      5.72 o 
   1   1   8       24.36       21.48      4.03 o 
   2   1   8       89.65      124.89     10.43 o 
   3   1   8       66.26       89.51      9.98 o 
   4   1   8       58.67       94.31     10.75 o 
   5   1   8        5.39       12.05     12.20 o 
   6   1   8      130.34      141.72     14.05 o 
   7   1   8        5.56       10.10     14.50 o 
  -9   2   8        0.13        7.59     17.37 o 
  -8   2   8      564.51      534.26     20.12 o 
  -7   2   8       77.80       66.54     12.67 o 
  -6   2   8       75.02      105.03     11.68 o 
  -5   2   8      118.45      136.98     10.53 o 
  -4   2   8      451.28      435.48     12.33 o 
  -3   2   8      113.55      115.79      7.81 o 
  -2   2   8      597.94      640.58     13.32 o 
  -1   2   8        1.77       -4.27      6.90 o 
   0   2   8      128.53      116.58      9.85 o 
   1   2   8      469.54      418.98     10.30 o 
   2   2   8      200.06      205.83     12.49 o 
   3   2   8       49.93       50.28      9.89 o 
   4   2   8      400.18      400.97     16.24 o 
   5   2   8        1.25      -13.18     10.47 o 
   6   2   8       16.73       15.12     17.30 o 
   7   2   8       34.15       53.96     17.61 o 
  -9   3   8        0.55       -1.61     14.59 o 
  -8   3   8      221.21      247.19     16.28 o 
  -7   3   8      120.25      144.22     14.17 o 
  -6   3   8       42.67       33.36     10.12 o 
  -5   3   8      111.75      176.30     14.40 o 
  -4   3   8       34.81       38.10     10.69 o 
  -3   3   8      172.31      207.01     14.88 o 
  -2   3   8      410.86      389.96     12.95 o 
  -1   3   8      106.92      150.33     10.35 o 
   0   3   8       21.43       24.63     10.49 o 
   1   3   8      320.58      282.17     17.56 o 
   2   3   8      562.16      553.31     12.89 o 
   3   3   8      614.27      611.61     18.66 o 
   4   3   8       19.99        4.98     14.76 o 
   5   3   8       43.60       52.68     15.33 o 
   6   3   8        0.80        4.62     29.85 o 
  -9   4   8        7.15      -10.99     14.78 o 
  -8   4   8        4.08       19.20     19.19 o 
  -7   4   8        0.13       10.45     11.70 o 
  -6   4   8       27.20       36.03     11.01 o 
  -5   4   8       46.93       64.01     12.72 o 
  -4   4   8      233.92      228.56     18.38 o 
  -3   4   8      121.19      116.15     10.12 o 
  -2   4   8       42.87       60.76      9.46 o 
  -1   4   8        8.80        8.45      8.77 o 
   0   4   8      434.98      391.63     14.43 o 
   1   4   8       18.12       29.32      7.86 o 
   2   4   8      728.28      736.59     17.33 o 
   3   4   8      803.77      716.19     16.89 o 
   4   4   8       78.53       95.58     15.49 o 
   5   4   8        0.44       16.51     14.38 o 
   6   4   8       16.37        6.53     15.75 o 
  -8   5   8       10.83       26.80     14.37 o 
  -7   5   8       20.84        6.54     15.35 o 
  -6   5   8        2.30      -13.69     11.72 o 
  -5   5   8       31.12       42.48      7.49 o 
  -4   5   8      253.45      226.84     20.91 o 
  -3   5   8       15.83       13.39     11.63 o 
  -2   5   8       44.78       28.24     10.75 o 
  -1   5   8        1.41        0.30     10.34 o 
   0   5   8        0.44       -0.44     17.44 o 
   1   5   8      122.16      114.47     12.18 o 
   2   5   8       33.45       32.38     10.47 o 
   3   5   8        1.34        5.73     10.16 o 
   4   5   8       80.52       97.76     12.12 o 
   5   5   8       21.00       42.95     17.46 o 
  -8   6   8       47.92       25.01     16.90 o 
  -7   6   8      135.16      136.01     18.91 o 
  -6   6   8       37.13       48.92     13.56 o 
  -5   6   8       51.70       53.23     11.92 o 
  -4   6   8      112.52      133.38     19.19 o 
  -3   6   8      367.14      364.10     19.93 o 
  -2   6   8      402.15      368.79     18.96 o 
  -1   6   8      124.88      126.28     15.49 o 
   0   6   8       30.05       34.35     13.49 o 
   1   6   8       34.70       44.17     13.34 o 
   2   6   8       62.67       51.66     12.95 o 
   3   6   8       22.36       12.68     13.24 o 
   4   6   8        1.92        5.77     14.17 o 
  -7   7   8       16.59       68.82     17.35 o 
  -6   7   8       48.79       57.87     13.90 o 
  -5   7   8       47.05       61.83     14.94 o 
  -4   7   8       28.42       29.69     22.06 o 
  -3   7   8      238.26      269.74     22.77 o 
  -2   7   8      169.07      124.67     17.90 o 
  -1   7   8        3.12      -12.69     17.72 o 
   0   7   8       70.97       57.12     16.09 o 
   1   7   8      146.87      160.80     17.39 o 
   2   7   8        7.66       13.38     18.17 o 
   3   7   8       56.42       70.40     16.98 o 
   4   7   8        0.47       35.34     22.81 o 
  -7   8   8        3.91      -10.79     19.89 o 
  -6   8   8        1.53       11.37     19.67 o 
  -5   8   8       62.63       86.87     21.80 o 
  -4   8   8       31.75       31.40     29.28 o 
  -3   8   8      715.59      610.21     59.41 o 
  -2   8   8       55.75       44.75     19.93 o 
  -1   8   8        3.17      -29.00     22.27 o 
   0   8   8       13.01        4.59     18.28 o 
   1   8   8      134.73      143.13     20.64 o 
   2   8   8       56.72       49.32     20.00 o 
   3   8   8        1.89       31.19     21.75 o 
  -6   9   8        3.79      -13.15     22.89 o 
  -5   9   8        0.01       -2.22     21.49 o 
  -4   9   8        2.68        4.24     30.97 o 
  -3   9   8      104.61      106.17     28.21 o 
  -2   9   8        0.98      -18.10     22.49 o 
  -1   9   8       29.73       -6.57     24.11 o 
   0   9   8       13.96       52.32     24.47 o 
   1   9   8        5.04      -16.62     27.39 o 
  -3  10   8       10.19      -12.88     29.42 o 
  -2  10   8       27.74       41.10     25.44 o 
  -2 -10   9        0.00      210.67     55.00 o 
  -1 -10   9       43.21       79.31     28.95 o 
   0 -10   9       39.77       38.80     26.86 o 
   1 -10   9       18.73      102.19     27.59 o 
   2 -10   9        0.96        1.91     26.19 o 
   3 -10   9        1.64       53.23     28.71 o 
  -4  -9   9        0.48       41.63     35.18 o 
  -3  -9   9        1.50        1.71     28.99 o 
  -2  -9   9       53.22       85.17     37.35 o 
  -1  -9   9       14.57       34.65     26.14 o 
   0  -9   9        5.53      -33.19     24.71 o 
   1  -9   9        5.63      -32.33     21.83 o 
   2  -9   9       25.13       22.81     28.84 o 
   3  -9   9       61.76       75.48     23.88 o 
   4  -9   9       18.16       50.15     20.02 o 
  -5  -8   9        4.43      -41.77     29.28 o 
  -4  -8   9       15.57       26.65     16.95 o 
  -3  -8   9        1.46        3.69     16.77 o 
  -2  -8   9        0.70      -24.83     37.74 o 
  -1  -8   9        0.02       -0.23     48.88 o 
   0  -8   9        8.30       13.18     32.23 o 
   1  -8   9        0.33        7.42     23.80 o 
   2  -8   9        0.08       16.70     25.94 o 
   3  -8   9       86.89       57.41     26.42 o 
   4  -8   9        8.18        1.07     15.15 o 
   5  -8   9        3.88       51.05     26.78 o 
  -6  -7   9       14.69       88.09     31.79 o 
  -5  -7   9        2.25        4.26     16.33 o 
  -4  -7   9        4.56       22.31     34.61 o 
  -3  -7   9       15.54        2.22     19.66 o 
  -2  -7   9      136.86      121.64     21.31 o 
  -1  -7   9      120.89      157.67     28.42 o 
   0  -7   9      225.24      240.80     24.79 o 
   1  -7   9       39.31       -6.39     19.88 o 
   2  -7   9        5.18       17.04     17.82 o 
   3  -7   9       10.61       23.36     14.87 o 
   4  -7   9        5.80        8.51     14.60 o 
   5  -7   9        3.84       29.30     15.34 o 
   6  -7   9       13.51        1.32     15.76 o 
  -7  -6   9      258.60      281.66     30.90 o 
  -6  -6   9       47.44       28.74     23.11 o 
  -5  -6   9       17.66       33.82     17.01 o 
  -4  -6   9       21.98       36.03     18.10 o 
  -3  -6   9       58.93       63.50     18.17 o 
  -2  -6   9      343.98      409.92     28.82 o 
  -1  -6   9      277.89      296.75     20.33 o 
   0  -6   9       78.89       75.97     14.40 o 
   1  -6   9       89.13       95.30     16.57 o 
   2  -6   9       16.29        9.74     14.88 o 
   3  -6   9        9.38      -10.33     15.76 o 
   4  -6   9        1.75        4.85     14.99 o 
   5  -6   9       80.41       79.69     17.52 o 
   6  -6   9       14.96       44.68     17.00 o 
  -7  -5   9       50.73      101.52     21.52 o 
  -6  -5   9        0.06      -10.76     12.85 o 
  -5  -5   9       27.03       23.47     13.22 o 
  -4  -5   9       56.52       70.25     16.33 o 
  -3  -5   9        0.36        8.21     13.44 o 
  -2  -5   9        9.79       15.85     12.11 o 
  -1  -5   9      445.27      419.96     22.02 o 
   0  -5   9        0.32        3.94     10.06 o 
   1  -5   9       95.30      115.39     17.42 o 
   2  -5   9      377.30      321.72     16.58 o 
   3  -5   9       78.99      101.46     13.52 o 
   4  -5   9     1724.26     1647.93     29.41 o 
   5  -5   9        3.74        7.45     17.37 o 
   6  -5   9        1.76       36.88     13.22 o 
   7  -5   9       16.61       14.56     13.34 o 
  -8  -4   9        7.77       15.68     20.85 o 
  -7  -4   9        4.17       21.74     14.22 o 
  -6  -4   9        0.53       -0.23     12.21 o 
  -5  -4   9       14.16       13.15     11.85 o 
  -4  -4   9       60.54       65.40     14.42 o 
  -3  -4   9      440.49      437.54     27.42 o 
  -2  -4   9        7.08       15.98     10.17 o 
  -1  -4   9       15.65       35.35      9.54 o 
   0  -4   9       24.57       26.46      9.50 o 
   1  -4   9       51.55       60.41     11.69 o 
   2  -4   9       69.51       79.83     10.78 o 
   3  -4   9      493.05      435.96     24.71 o 
   4  -4   9      116.24      141.47     12.64 o 
   5  -4   9      204.09      240.98     15.64 o 
   6  -4   9       42.81       41.88     16.28 o 
   7  -4   9       13.47        4.61     11.25 o 
  -8  -3   9        0.04       28.39     16.20 o 
  -7  -3   9        0.02       -0.17     12.92 o 
  -6  -3   9      110.41      114.15     13.36 o 
  -5  -3   9        0.17       -5.70     10.24 o 
  -4  -3   9       57.12       51.09     12.68 o 
  -3  -3   9       13.85       -1.66     12.86 o 
  -2  -3   9        7.09       21.10      8.98 o 
  -1  -3   9        0.43        2.61      9.74 o 
   0  -3   9       68.73       68.49      9.25 o 
   1  -3   9        0.08       -8.86      5.91 o 
   2  -3   9        4.78        6.12      9.71 o 
   3  -3   9      220.56      232.87     16.78 o 
   4  -3   9        8.12        6.39      8.57 o 
   5  -3   9       12.37       19.94     12.07 o 
   6  -3   9        7.16       11.63     14.27 o 
   7  -3   9       89.23       99.23      9.83 o 
  -8  -2   9       34.95       25.03     14.69 o 
  -7  -2   9       51.98       18.28     12.70 o 
  -6  -2   9      307.46      304.60     21.65 o 
  -5  -2   9        3.26        6.08      8.71 o 
  -4  -2   9        0.78        9.39      8.76 o 
  -3  -2   9      121.92      134.88     12.17 o 
  -2  -2   9     1110.36     1015.94     20.66 o 
  -1  -2   9      497.82      457.51     14.33 o 
   0  -2   9       22.62       11.16      5.77 o 
   1  -2   9       44.44       43.90      6.30 o 
   2  -2   9      121.64      124.56      9.50 o 
   3  -2   9        5.92        4.78      6.71 o 
   4  -2   9        0.01        5.37      7.32 o 
   5  -2   9       52.18       57.32      7.72 o 
   6  -2   9       45.22       52.75      7.04 o 
   7  -2   9       15.70       27.70     12.45 o 
  -9  -1   9        0.06        9.36     20.21 o 
  -8  -1   9       33.32       37.15     13.86 o 
  -7  -1   9       68.41       65.47     14.89 o 
  -6  -1   9        1.92       -0.74      9.06 o 
  -5  -1   9      145.60      154.10     11.30 o 
  -4  -1   9       58.18       59.21      9.75 o 
  -3  -1   9      649.27      600.53     16.79 o 
  -2  -1   9     2346.22     2177.99     24.14 o 
  -1  -1   9      646.87      524.14     11.29 o 
   0  -1   9       19.62       23.82      5.95 o 
   1  -1   9      116.77      113.12      7.18 o 
   2  -1   9       22.43       25.36      5.84 o 
   3  -1   9       87.18       78.22     10.14 o 
   4  -1   9       84.66      105.56     12.54 o 
   5  -1   9       71.16       74.68     13.04 o 
   6  -1   9      165.14      179.72     19.07 o 
   7  -1   9        7.46       96.12     30.05 o 
  -9   0   9        0.00       24.64     16.03 o 
  -8   0   9        5.77        6.23     12.61 o 
  -7   0   9       27.99       43.79     11.38 o 
  -6   0   9        1.54       30.26     12.82 o 
  -5   0   9      272.04      266.98     16.17 o 
  -4   0   9      794.78      692.22     13.29 o 
  -3   0   9        9.76        8.51     11.34 o 
  -2   0   9     6418.09     6148.16     64.62 o 
  -1   0   9      474.63      527.66     11.28 o 
   0   0   9      164.54      181.34      9.96 o 
   1   0   9       51.88       54.53      6.01 o 
   2   0   9      320.18      284.39     12.86 o 
   3   0   9      400.88      384.82     14.71 o 
   4   0   9       52.41       64.23     10.80 o 
   5   0   9       35.37       45.65     11.94 o 
   6   0   9        2.17       -2.38     10.79 o 
   7   0   9       17.71        2.50     20.09 o 
  -9   1   9        8.55       25.86     15.64 o 
  -8   1   9       24.08       39.88     13.00 o 
  -7   1   9       12.48       19.69     11.39 o 
  -6   1   9       48.13       50.74     10.60 o 
  -5   1   9       48.50       45.65      8.71 o 
  -4   1   9      297.68      267.41      9.92 o 
  -3   1   9        0.17       -1.57      7.83 o 
  -2   1   9      115.17       97.04      9.06 o 
  -1   1   9        7.95        1.08      6.41 o 
   0   1   9       10.58       18.69      5.24 o 
   1   1   9      135.09      135.92      9.92 o 
   2   1   9      213.76      219.30     13.07 o 
   3   1   9      445.66      398.14     15.31 o 
   4   1   9        0.46        3.77      9.77 o 
   5   1   9       22.24       19.69     11.43 o 
   6   1   9        0.49        2.47     12.58 o 
   7   1   9       24.16       26.03     24.32 o 
  -9   2   9        0.73       29.62     15.16 o 
  -8   2   9      120.61      130.01     23.09 o 
  -7   2   9       66.83       67.48     11.97 o 
  -6   2   9      104.50      137.70     16.72 o 
  -5   2   9       17.49       16.58      8.64 o 
  -4   2   9       58.53       71.56      7.89 o 
  -3   2   9      212.91      223.67     14.36 o 
  -2   2   9        1.31       -1.00      6.25 o 
  -1   2   9        8.33        8.55      6.99 o 
   0   2   9      122.76      154.72     14.50 o 
   1   2   9       29.40       33.26      7.47 o 
   2   2   9      546.06      514.97     17.19 o 
   3   2   9      134.45      153.92     13.73 o 
   4   2   9        0.04        7.74     12.32 o 
   5   2   9        6.34        0.14     12.37 o 
   6   2   9       48.39       33.77     16.12 o 
  -9   3   9        0.30       32.99     15.71 o 
  -8   3   9       11.53       36.36     18.59 o 
  -7   3   9       15.14       -3.42     14.08 o 
  -6   3   9        2.83       31.76     13.30 o 
  -5   3   9        0.10       -0.87     12.09 o 
  -4   3   9      162.63      162.61     10.84 o 
  -3   3   9        7.90       14.20     11.36 o 
  -2   3   9      183.03      229.33     16.72 o 
  -1   3   9      153.91      194.87     13.39 o 
   0   3   9        5.45       -3.80     10.69 o 
   1   3   9      389.30      339.26     17.45 o 
   2   3   9        0.14       13.11     18.36 o 
   3   3   9       60.70       74.53     13.77 o 
   4   3   9       13.48        7.28     12.87 o 
   5   3   9       34.37       49.40     14.50 o 
   6   3   9       21.22       45.61     19.74 o 
  -9   4   9       31.02       40.83     17.16 o 
  -8   4   9      227.37      234.05     18.56 o 
  -7   4   9       43.51       70.21     15.23 o 
  -6   4   9       36.75       43.34     13.06 o 
  -5   4   9       27.75       16.04     12.73 o 
  -4   4   9      265.87      298.65     15.48 o 
  -3   4   9       66.41       86.84     10.00 o 
  -2   4   9       28.05       35.86      9.96 o 
  -1   4   9      562.55      557.44     21.74 o 
   0   4   9        4.50       16.49      9.71 o 
   1   4   9        0.71        2.08      8.48 o 
   2   4   9      270.05      274.17     15.15 o 
   3   4   9      604.89      576.09     35.69 o 
   4   4   9      167.60      181.47     17.63 o 
   5   4   9       90.36      103.64     16.89 o 
  -8   5   9       63.36       31.90     15.53 o 
  -7   5   9        1.19       14.04     13.22 o 
  -6   5   9       36.45       55.33     17.82 o 
  -5   5   9      404.25      327.90     21.69 o 
  -4   5   9        0.15       25.56     16.06 o 
  -3   5   9        6.05       19.39     10.54 o 
  -2   5   9       62.73       70.30     12.39 o 
  -1   5   9        1.79       -4.25     11.58 o 
   0   5   9      368.17      351.21     27.18 o 
   1   5   9      144.37      193.51     14.05 o 
   2   5   9      327.66      346.19     16.07 o 
   3   5   9       22.53       19.26     12.72 o 
   4   5   9       19.20       20.67     17.68 o 
   5   5   9       16.93        5.64     22.53 o 
  -8   6   9        2.71       -4.97     16.36 o 
  -7   6   9       57.65       51.03     19.35 o 
  -6   6   9        1.80       -7.86      8.99 o 
  -5   6   9       80.27       98.74     11.47 o 
  -4   6   9        0.49       -9.87     11.96 o 
  -3   6   9      111.37      126.03     15.60 o 
  -2   6   9        7.91       20.08     14.15 o 
  -1   6   9       30.06       41.89     14.74 o 
   0   6   9        3.21       12.68     18.82 o 
   1   6   9      293.91      323.32     18.96 o 
   2   6   9       25.26       28.45     14.02 o 
   3   6   9       28.30       35.73     14.30 o 
   4   6   9       50.21       67.24     21.15 o 
  -7   7   9       29.01       38.69     12.74 o 
  -6   7   9       20.28       25.44     14.97 o 
  -5   7   9        5.95       16.24     22.36 o 
  -4   7   9       31.81       40.94     21.56 o 
  -3   7   9       56.86       56.81     16.55 o 
  -2   7   9       15.32        3.91     20.56 o 
  -1   7   9       78.28       48.64     18.08 o 
   0   7   9       42.26       44.45     16.89 o 
   1   7   9       79.34      128.18     17.79 o 
   2   7   9       10.30       17.84     16.96 o 
   3   7   9        5.45       27.81     19.16 o 
  -6   8   9        4.95       -1.28     14.63 o 
  -5   8   9       29.77       33.68     19.26 o 
  -4   8   9        9.46       -4.93     19.47 o 
  -3   8   9       45.29       73.50     20.45 o 
  -2   8   9        8.20        5.87     19.09 o 
  -1   8   9        8.59       -5.71     20.26 o 
   0   8   9        4.58        1.86     22.56 o 
   1   8   9        0.48       26.28     21.04 o 
   2   8   9       16.03       33.15     28.09 o 
  -5   9   9       85.83      140.73     28.15 o 
  -4   9   9        0.70       -4.58     24.06 o 
  -3   9   9        9.79        7.83     32.35 o 
  -2   9   9        9.10       89.42     31.70 o 
  -1   9   9       16.24       21.27     22.56 o 
   0   9   9        2.49        7.96     24.53 o 
  -1 -10  10       39.18       59.00     36.53 o 
   0 -10  10       18.89       41.71     29.98 o 
   1 -10  10        0.37        3.79     37.54 o 
   2 -10  10       13.20       24.31     30.18 o 
  -3  -9  10        1.63        1.14     21.99 o 
  -2  -9  10       91.67      141.44     35.02 o 
  -1  -9  10      279.43      395.56     45.81 o 
   0  -9  10        0.12       -0.41     23.80 o 
   1  -9  10        0.70       35.89     31.18 o 
   2  -9  10        1.35      -21.70     24.75 o 
   3  -9  10        5.10       45.41     31.09 o 
   4  -9  10        1.76        1.44     20.23 o 
  -5  -8  10        0.57       -7.63     36.34 o 
  -4  -8  10        0.04       14.92     30.42 o 
  -3  -8  10       38.08       47.51     29.98 o 
  -2  -8  10        2.57       41.61     30.18 o 
  -1  -8  10      330.65      349.83     44.21 o 
   0  -8  10        5.56       -8.74     33.73 o 
   1  -8  10        3.59       12.32     35.95 o 
   2  -8  10       61.52       52.84     26.42 o 
   3  -8  10       24.18       94.62     29.32 o 
   4  -8  10       64.62       47.02     20.70 o 
   5  -8  10        0.07       16.32     19.06 o 
  -6  -7  10        2.26       -4.69     33.12 o 
  -5  -7  10       11.93       21.46     25.09 o 
  -4  -7  10        6.75       10.11     43.93 o 
  -3  -7  10       31.13       39.09     31.70 o 
  -2  -7  10       79.38      106.21     21.86 o 
  -1  -7  10        1.21       -9.38     19.48 o 
   0  -7  10       20.64        2.21     20.92 o 
   1  -7  10       37.98       58.70     20.89 o 
   2  -7  10       40.83       49.85     19.65 o 
   3  -7  10      114.27      105.93     18.75 o 
   4  -7  10      351.96      361.83     25.97 o 
   5  -7  10        2.22        2.65     21.54 o 
  -6  -6  10       10.30       20.33     28.91 o 
  -5  -6  10       23.44       35.65     16.48 o 
  -4  -6  10       50.19       11.41     19.42 o 
  -3  -6  10      156.13      154.15     34.07 o 
  -2  -6  10       12.89       32.17     16.97 o 
  -1  -6  10       25.40       25.66     15.87 o 
   0  -6  10       46.26       50.96     16.50 o 
   1  -6  10      120.14       92.14     18.27 o 
   2  -6  10        4.73       10.07     16.33 o 
   3  -6  10      219.06      255.13     19.35 o 
   4  -6  10       43.57       53.63     15.15 o 
   5  -6  10       11.59        7.51     14.57 o 
   6  -6  10       42.07       49.59     16.42 o 
  -7  -5  10       12.47       10.26     15.88 o 
  -6  -5  10        1.57       -5.36     16.41 o 
  -5  -5  10        8.92        3.21     14.04 o 
  -4  -5  10        3.15       54.92     17.64 o 
  -3  -5  10        3.59       31.42     19.80 o 
  -2  -5  10      198.06      221.00     18.88 o 
  -1  -5  10      134.98      163.94     16.45 o 
   0  -5  10      424.25      382.02     18.69 o 
   1  -5  10       23.83       50.26     19.50 o 
   2  -5  10       50.32       35.59     11.78 o 
   3  -5  10      127.21      128.99     13.95 o 
   4  -5  10       51.15       66.59     13.05 o 
   5  -5  10        5.02       -7.18     14.05 o 
   6  -5  10        2.85       -0.43     16.37 o 
  -7  -4  10      179.08      209.39     18.32 o 
  -6  -4  10       12.00       32.68     13.80 o 
  -5  -4  10        3.72        5.11     12.44 o 
  -4  -4  10       23.32       30.74     15.16 o 
  -3  -4  10      207.31      252.78     19.54 o 
  -2  -4  10        9.16       -3.50     11.50 o 
  -1  -4  10      131.60      176.91     18.34 o 
   0  -4  10      212.41      256.19     16.28 o 
   1  -4  10       67.62       80.06     10.86 o 
   2  -4  10       17.55       27.99     10.17 o 
   3  -4  10        6.60       11.71     10.51 o 
   4  -4  10      246.45      269.00     16.19 o 
   5  -4  10      200.55      201.86     16.03 o 
   6  -4  10       71.51       78.25     14.22 o 
  -8  -3  10        0.13      -14.77     17.26 o 
  -7  -3  10        0.71       20.32     14.49 o 
  -6  -3  10        0.37      -10.38     12.14 o 
  -5  -3  10        0.15       -0.66     10.47 o 
  -4  -3  10      189.65      247.88     18.79 o 
  -3  -3  10      356.41      328.11     17.43 o 
  -2  -3  10       16.19       33.28     10.68 o 
  -1  -3  10       38.11       53.28     10.16 o 
   0  -3  10       43.64       58.32      8.37 o 
   1  -3  10       44.51       46.79      8.05 o 
   2  -3  10      118.23      112.24     10.92 o 
   3  -3  10      328.21      299.04     14.24 o 
   4  -3  10      203.28      222.43     14.83 o 
   5  -3  10       52.07       62.32     10.59 o 
   6  -3  10       61.94       65.78     13.09 o 
  -8  -2  10       10.01      -14.73     15.24 o 
  -7  -2  10        7.61       -3.39     12.91 o 
  -6  -2  10        9.22       30.51     13.23 o 
  -5  -2  10       14.17        4.15     10.81 o 
  -4  -2  10       42.53       46.56     12.42 o 
  -3  -2  10      117.48      136.75     15.78 o 
  -2  -2  10      369.25      337.09     14.76 o 
  -1  -2  10        3.57       15.23      6.14 o 
   0  -2  10       39.22       21.73      6.56 o 
   1  -2  10       34.92       66.07      8.15 o 
   2  -2  10      237.60      221.44     12.26 o 
   3  -2  10      566.35      568.45     14.97 o 
   4  -2  10      103.41      105.22      9.15 o 
   5  -2  10       44.93       79.64     16.00 o 
   6  -2  10        7.15       14.41     20.46 o 
   7  -2  10       39.30       46.21     11.45 o 
  -8  -1  10        0.39       -0.68     17.52 o 
  -7  -1  10       15.60        7.80     15.03 o 
  -6  -1  10      298.15      292.90     16.28 o 
  -5  -1  10        0.72       -3.93      8.28 o 
  -4  -1  10       18.74       13.41      9.51 o 
  -3  -1  10        0.01        3.97      9.16 o 
  -2  -1  10       70.76       69.17      7.41 o 
  -1  -1  10       69.11       90.74      7.65 o 
   0  -1  10      118.84      113.63      8.31 o 
   1  -1  10       16.28        6.99      5.44 o 
   2  -1  10      132.58      131.03      8.90 o 
   3  -1  10      252.64      250.93     14.71 o 
   4  -1  10       22.69        4.88     10.88 o 
   5  -1  10       59.37       77.92     13.78 o 
   6  -1  10        0.52        4.35     13.87 o 
  -9   0  10        0.37        3.53     20.41 o 
  -8   0  10       63.16       62.42     14.38 o 
  -7   0  10        1.68       -8.00     11.77 o 
  -6   0  10      318.54      301.40     18.45 o 
  -5   0  10       31.34       15.03     11.72 o 
  -4   0  10        5.99        1.30      5.67 o 
  -3   0  10        9.24       13.11     10.47 o 
  -2   0  10      378.18      321.58     15.36 o 
  -1   0  10      170.70      168.15      9.23 o 
   0   0  10       21.90       19.43      6.06 o 
   1   0  10       35.46       25.83      6.01 o 
   2   0  10      118.86      150.90     12.31 o 
   3   0  10       19.26       32.57     10.63 o 
   4   0  10       62.56       86.46     13.43 o 
   5   0  10       27.37       30.27     13.72 o 
   6   0  10      122.42       89.86     15.27 o 
  -9   1  10       34.72       55.32     18.46 o 
  -8   1  10       29.92        7.05     13.70 o 
  -7   1  10        5.64       19.35     12.42 o 
  -6   1  10       16.04       16.34     10.75 o 
  -5   1  10       36.95       51.43      9.12 o 
  -4   1  10      689.25      646.71     25.81 o 
  -3   1  10       39.24       33.66      6.75 o 
  -2   1  10        0.07        7.79      7.42 o 
  -1   1  10       56.12       58.26      9.70 o 
   0   1  10        0.86       -3.03      6.07 o 
   1   1  10       86.25       86.39     11.52 o 
   2   1  10        4.26        6.11      9.74 o 
   3   1  10       59.13       76.76     11.59 o 
   4   1  10        2.81       -6.97     11.25 o 
   5   1  10        0.71        5.84     12.66 o 
   6   1  10        1.07       -9.03     15.41 o 
  -9   2  10        4.69        2.17     16.04 o 
  -8   2  10        8.56       15.95     14.21 o 
  -7   2  10       75.70       85.55     15.28 o 
  -6   2  10       41.58       34.32     10.92 o 
  -5   2  10        0.01        3.81      8.69 o 
  -4   2  10      452.12      408.22     17.92 o 
  -3   2  10       96.67      122.73     14.11 o 
  -2   2  10       83.75      112.64      9.73 o 
  -1   2  10      423.85      377.82     14.10 o 
   0   2  10       46.61       41.55      8.34 o 
   1   2  10        5.51        3.89      5.42 o 
   2   2  10      667.36      559.86     18.60 o 
   3   2  10      683.04      669.96     22.14 o 
   4   2  10      295.18      287.64     18.74 o 
   5   2  10      105.88      127.01     17.21 o 
   6   2  10        3.02       -1.25     18.61 o 
  -9   3  10       45.19       51.10     19.36 o 
  -8   3  10        4.61       -9.71     16.49 o 
  -7   3  10        0.63       16.98     13.79 o 
  -6   3  10       87.42       92.25     13.21 o 
  -5   3  10      945.18      855.26     20.08 o 
  -4   3  10      521.30      482.71     14.74 o 
  -3   3  10      295.80      325.55     23.83 o 
  -2   3  10        0.19       -0.90      9.66 o 
  -1   3  10      138.54      145.67     11.73 o 
   0   3  10      170.41      200.91     13.38 o 
   1   3  10       48.20       57.09      8.51 o 
   2   3  10      580.72      552.35     26.03 o 
   3   3  10      162.54      170.20     18.59 o 
   4   3  10      198.59      204.48     18.20 o 
   5   3  10        4.73      -18.98     14.64 o 
  -8   4  10        5.43        1.00     17.17 o 
  -7   4  10        0.09      -19.34     16.36 o 
  -6   4  10        4.26        4.86     16.25 o 
  -5   4  10        7.88       14.46     10.94 o 
  -4   4  10       27.98       37.82     16.94 o 
  -3   4  10       11.14       60.63     15.44 o 
  -2   4  10       34.33       34.77     14.58 o 
  -1   4  10      399.52      352.60     17.60 o 
   0   4  10       81.61       87.77     12.51 o 
   1   4  10      508.17      457.91     19.23 o 
   2   4  10       33.71       48.92      9.84 o 
   3   4  10      245.54      287.91     23.93 o 
   4   4  10       79.53       97.10     24.69 o 
   5   4  10        6.07       40.78     17.47 o 
  -8   5  10        0.84        9.72     17.11 o 
  -7   5  10        0.43       38.34     21.41 o 
  -6   5  10        0.67        6.43     18.75 o 
  -5   5  10        5.02       -0.38     13.51 o 
  -4   5  10       22.21       41.23     22.94 o 
  -3   5  10        9.99        4.05     11.03 o 
  -2   5  10        3.05       -8.75     16.60 o 
  -1   5  10       11.34       20.82     14.67 o 
   0   5  10       56.10       57.53     15.07 o 
   1   5  10       96.20      125.22     13.29 o 
   2   5  10        8.21       20.69     11.57 o 
   3   5  10       77.86       85.48     18.16 o 
   4   5  10        4.94       44.18     22.64 o 
  -7   6  10        4.47       17.78     17.61 o 
  -6   6  10       15.03       66.21     16.57 o 
  -5   6  10      114.00      103.53     14.83 o 
  -4   6  10        0.87       20.69     14.93 o 
  -3   6  10       10.65       18.27     15.21 o 
  -2   6  10       19.05       13.75     14.98 o 
  -1   6  10        3.17      -13.91     16.25 o 
   0   6  10       41.89       50.22     17.50 o 
   1   6  10       33.33       43.48     15.19 o 
   2   6  10        2.85       -6.77     15.72 o 
   3   6  10       80.76       84.66     15.55 o 
  -7   7  10       14.72       20.94     19.89 o 
  -6   7  10       30.97       34.38     15.82 o 
  -5   7  10      119.32      135.82     30.61 o 
  -4   7  10       72.08       73.11     17.71 o 
  -3   7  10       12.50      -14.05     19.80 o 
  -2   7  10       19.68      -16.46     17.43 o 
  -1   7  10       28.18       14.71     19.51 o 
   0   7  10        2.32       12.91     20.93 o 
   1   7  10      124.95      122.88     21.20 o 
   2   7  10       17.12       29.77     33.77 o 
  -6   8  10       49.25       74.83     41.01 o 
  -5   8  10       39.70       72.93     20.66 o 
  -4   8  10        5.41       15.89     29.96 o 
  -3   8  10        4.74       41.89     26.99 o 
  -2   8  10        0.88      -32.45     21.63 o 
  -1   8  10       20.83       12.53     22.31 o 
   0   8  10        7.80       -3.52     20.58 o 
   1   8  10       34.80       43.13     22.27 o 
  -4   9  10        2.15        1.61     29.81 o 
  -3   9  10       24.44       -6.87     32.84 o 
  -2   9  10        6.79       13.88     28.00 o 
  -1   9  10        4.50       22.85     28.69 o 
  -3  -9  11       10.48       44.11     32.71 o 
  -2  -9  11       75.88       70.73     28.96 o 
  -1  -9  11        0.95       46.58     77.82 o 
   0  -9  11        0.08       68.65     31.26 o 
   1  -9  11        0.10       38.35     45.05 o 
   2  -9  11        1.35       46.43     29.80 o 
   3  -9  11        1.81       28.82     32.58 o 
  -4  -8  11        9.76      -28.71     51.07 o 
  -3  -8  11        0.86      -41.54     27.69 o 
  -2  -8  11       11.73       67.44     34.98 o 
  -1  -8  11        3.20      -35.85     23.90 o 
   0  -8  11        0.17       16.39     27.11 o 
   1  -8  11       10.79       28.07     27.72 o 
   2  -8  11        2.58      -11.64     37.54 o 
   3  -8  11       72.85      165.89     40.41 o 
   4  -8  11       98.55      141.81     21.79 o 
  -5  -7  11        0.68        6.28     20.47 o 
  -4  -7  11        0.51      -22.63     24.85 o 
  -3  -7  11       44.22       91.73     54.96 o 
  -2  -7  11       24.18       41.02     27.98 o 
  -1  -7  11        5.97       13.16     19.13 o 
   0  -7  11       34.01       43.75     23.88 o 
   1  -7  11        7.07       16.19     21.47 o 
   2  -7  11       20.34        4.24     20.95 o 
   3  -7  11        7.58       18.23     21.48 o 
   4  -7  11       17.19      -16.75     17.88 o 
   5  -7  11        0.37       -1.87     23.09 o 
  -6  -6  11        0.33        4.78     25.05 o 
  -5  -6  11        0.11        9.52     18.34 o 
  -4  -6  11        0.04      -30.93     20.62 o 
  -3  -6  11       99.24       71.49     20.42 o 
  -2  -6  11        1.02       35.09     21.24 o 
  -1  -6  11       12.11       22.10     21.22 o 
   0  -6  11      251.03      283.28     23.05 o 
   1  -6  11       12.60       11.19     17.83 o 
   2  -6  11       64.83       44.60     17.88 o 
   3  -6  11       84.91       71.28     15.03 o 
   4  -6  11      227.88      224.12     19.63 o 
   5  -6  11      171.93      185.20     26.10 o 
  -7  -5  11        1.52       11.57     19.24 o 
  -6  -5  11        5.25       10.87     19.43 o 
  -5  -5  11        1.87      -25.44     16.96 o 
  -4  -5  11      254.50      306.44     26.51 o 
  -3  -5  11      468.50      483.38     32.88 o 
  -2  -5  11       35.81       21.62     16.51 o 
  -1  -5  11        6.50       36.56     14.35 o 
   0  -5  11       86.61      124.18     16.45 o 
   1  -5  11      229.74      242.14     17.32 o 
   2  -5  11        5.82       -6.69     15.62 o 
   3  -5  11      561.83      491.02     21.23 o 
   4  -5  11      173.43      192.47     17.10 o 
   5  -5  11        3.42        2.29     14.49 o 
   6  -5  11       65.93       59.02     21.60 o 
  -7  -4  11        2.30       25.10     17.64 o 
  -6  -4  11        1.56       18.86     15.85 o 
  -5  -4  11       31.83       54.48     14.09 o 
  -4  -4  11        0.14        2.52     16.74 o 
  -3  -4  11      190.05      197.55     22.08 o 
  -2  -4  11       11.16       17.24     13.17 o 
  -1  -4  11       65.89       83.10     14.11 o 
   0  -4  11      239.13      289.18     26.57 o 
   1  -4  11      155.92      198.28     15.22 o 
   2  -4  11      298.36      310.04     20.28 o 
   3  -4  11      229.76      248.77     22.53 o 
   4  -4  11      369.81      356.31     18.92 o 
   5  -4  11       25.13       17.11     12.71 o 
   6  -4  11       36.42       54.96     13.76 o 
  -8  -3  11       39.93       63.65     19.79 o 
  -7  -3  11       16.88       38.39     20.61 o 
  -6  -3  11        2.17       -2.78     13.52 o 
  -5  -3  11       26.66       42.03     12.72 o 
  -4  -3  11      126.77      149.68     20.85 o 
  -3  -3  11        0.80        1.14     13.17 o 
  -2  -3  11      269.04      277.09     18.77 o 
  -1  -3  11       37.02       57.01     11.65 o 
   0  -3  11       46.67       39.51      9.35 o 
   1  -3  11        6.92        4.88      7.79 o 
   2  -3  11      189.72      215.36     19.83 o 
   3  -3  11      203.90      207.84     14.15 o 
   4  -3  11        2.63        3.14     11.99 o 
   5  -3  11      285.42      296.61     15.14 o 
   6  -3  11       38.46       45.78     11.22 o 
  -8  -2  11        0.42       18.68     21.05 o 
  -7  -2  11        5.16       31.23     14.10 o 
  -6  -2  11       30.49       52.71     12.43 o 
  -5  -2  11        6.67       15.14     10.49 o 
  -4  -2  11       15.51       21.71     13.35 o 
  -3  -2  11      259.59      280.59     23.48 o 
  -2  -2  11      142.39      141.93     10.37 o 
  -1  -2  11       27.09       29.61      7.61 o 
   0  -2  11       39.39       41.67      7.76 o 
   1  -2  11       22.40       21.80      7.17 o 
   2  -2  11       63.30       76.97     13.00 o 
   3  -2  11       38.21       40.29      8.76 o 
   4  -2  11       14.77      -14.39     12.86 o 
   5  -2  11       62.00       82.25     15.50 o 
   6  -2  11      149.00      176.53     28.31 o 
  -8  -1  11       13.03       32.70     19.84 o 
  -7  -1  11        2.42        4.13     18.59 o 
  -6  -1  11        2.21       -2.04     15.50 o 
  -5  -1  11        3.63       16.95      9.26 o 
  -4  -1  11      343.21      315.51     17.05 o 
  -3  -1  11       32.26       33.20     11.43 o 
  -2  -1  11       31.65       28.23     10.08 o 
  -1  -1  11        5.53        9.75      9.03 o 
   0  -1  11        1.98       -1.92      6.31 o 
   1  -1  11       26.50       14.50      7.77 o 
   2  -1  11       20.46       14.54     11.46 o 
   3  -1  11        0.90        4.06     12.05 o 
   4  -1  11       45.69       32.68     12.29 o 
   5  -1  11       30.47       49.27     15.02 o 
   6  -1  11        0.29       -5.44     17.89 o 
  -8   0  11        0.08       16.69     19.57 o 
  -7   0  11        0.75       25.35     16.99 o 
  -6   0  11       12.48       35.55     15.32 o 
  -5   0  11      100.82      145.45     18.84 o 
  -4   0  11      399.60      360.32     18.93 o 
  -3   0  11        2.21       13.16     11.48 o 
  -2   0  11        3.42        3.26     10.56 o 
  -1   0  11       61.34       68.98      7.39 o 
   0   0  11       63.02       46.63      7.77 o 
   1   0  11      185.45      207.26     15.75 o 
   2   0  11      271.48      289.15     16.44 o 
   3   0  11        2.08        4.28     12.83 o 
   4   0  11        2.67       21.06     12.91 o 
   5   0  11       60.26       54.40     14.55 o 
   6   0  11        0.31       23.82     18.55 o 
  -8   1  11        3.30        0.02     15.06 o 
  -7   1  11       10.06       14.75     17.20 o 
  -6   1  11        1.10       20.55     15.79 o 
  -5   1  11      189.10      208.52     25.90 o 
  -4   1  11      266.59      282.88     18.09 o 
  -3   1  11        3.82        3.77      8.65 o 
  -2   1  11      208.90      206.37     12.65 o 
  -1   1  11        0.74        6.85     10.79 o 
   0   1  11       66.40       56.33      7.99 o 
   1   1  11      353.63      320.20     12.31 o 
   2   1  11      404.14      395.45     17.78 o 
   3   1  11       17.33       27.00     11.85 o 
   4   1  11       38.36       37.08     13.74 o 
   5   1  11       17.34       23.00     14.40 o 
   6   1  11       50.90      103.10     31.95 o 
  -8   2  11        0.60      -13.55     15.82 o 
  -7   2  11       21.80       38.37     14.33 o 
  -6   2  11        2.92       13.67     11.15 o 
  -5   2  11        2.51       -1.01     15.79 o 
  -4   2  11       55.73       43.57     13.50 o 
  -3   2  11        5.16        5.32     10.93 o 
  -2   2  11       97.13       96.05     10.98 o 
  -1   2  11      874.36      839.62     20.15 o 
   0   2  11       39.84       34.60     11.08 o 
   1   2  11      372.83      313.90     17.57 o 
   2   2  11      212.74      238.86     16.72 o 
   3   2  11        8.33       40.16     15.69 o 
   4   2  11      165.18      172.03     17.97 o 
   5   2  11       12.58       -3.96     16.01 o 
  -8   3  11       52.86       53.02     16.68 o 
  -7   3  11       25.15       32.93     18.59 o 
  -6   3  11        5.19       35.04     12.50 o 
  -5   3  11       24.88       51.29     10.32 o 
  -4   3  11      206.66      222.61     19.46 o 
  -3   3  11       19.09       22.80      9.33 o 
  -2   3  11        0.99       -0.15      9.25 o 
  -1   3  11       63.80       68.10     11.38 o 
   0   3  11      239.56      242.18     15.38 o 
   1   3  11       13.03       11.60      7.73 o 
   2   3  11        3.21       10.99     17.96 o 
   3   3  11       88.19       96.98     21.12 o 
   4   3  11        1.60       13.56     15.58 o 
   5   3  11      184.15      241.69     21.89 o 
  -8   4  11       25.78       93.57     19.77 o 
  -7   4  11        2.25      -22.08     14.72 o 
  -6   4  11        8.79       20.07     12.83 o 
  -5   4  11      145.57      144.83     13.79 o 
  -4   4  11        2.10        9.34     10.02 o 
  -3   4  11       28.85       44.17     19.71 o 
  -2   4  11       79.76      125.93     18.45 o 
  -1   4  11       58.99       68.71     15.95 o 
   0   4  11       77.43       85.25     15.49 o 
   1   4  11       31.64       42.39      9.28 o 
   2   4  11       14.05       22.28     20.39 o 
   3   4  11      201.37      236.55     29.83 o 
   4   4  11       28.13       -0.06     21.53 o 
  -8   5  11        0.98      -10.80     21.72 o 
  -7   5  11        4.04        0.70     17.06 o 
  -6   5  11       38.41       55.77     20.93 o 
  -5   5  11      525.48      525.25     38.60 o 
  -4   5  11       32.48       23.32     20.22 o 
  -3   5  11        5.18        7.25     20.78 o 
  -2   5  11        0.07      -19.66     13.11 o 
  -1   5  11       83.74       68.85     21.27 o 
   0   5  11        2.68       10.39     15.82 o 
   1   5  11      396.64      380.75     20.14 o 
   2   5  11       65.78       77.61     12.86 o 
   3   5  11        9.98        7.38     20.02 o 
   4   5  11       36.93       34.96     25.95 o 
  -7   6  11        2.70       26.81     17.38 o 
  -6   6  11       61.79       60.66     17.42 o 
  -5   6  11       23.90       51.31     21.24 o 
  -4   6  11       17.90       32.35     17.11 o 
  -3   6  11       27.44       26.75     16.11 o 
  -2   6  11        0.03        4.53     16.01 o 
  -1   6  11       14.30        9.74     17.72 o 
   0   6  11        4.17       15.77     25.68 o 
   1   6  11       19.82       48.69     17.58 o 
   2   6  11        2.78        5.98     16.83 o 
   3   6  11       13.13      -29.98     51.43 o 
  -6   7  11        0.10       45.99     19.51 o 
  -5   7  11        1.95       49.87     46.50 o 
  -4   7  11       18.23       28.05     21.52 o 
  -3   7  11       41.21       72.18     22.93 o 
  -2   7  11       19.73       31.63     19.74 o 
  -1   7  11        3.15       25.40     20.83 o 
   0   7  11      143.29      124.83     23.04 o 
   1   7  11       95.47       99.86     24.02 o 
   2   7  11        6.20       31.62     21.62 o 
  -5   8  11        4.52        8.39     36.99 o 
  -4   8  11       50.10       46.38     23.53 o 
  -3   8  11       26.58       67.88     23.85 o 
  -2   8  11        7.67       -2.43     46.73 o 
  -1   8  11       12.37       18.31     24.63 o 
   0   8  11        0.34       -5.78     22.97 o 
  -2  -9  12        0.81       19.40     35.16 o 
  -1  -9  12       12.29      138.88     56.06 o 
   0  -9  12        0.14       88.55     39.17 o 
   1  -9  12        5.12      -56.24     37.49 o 
   2  -9  12        0.10       -2.75     32.71 o 
  -4  -8  12        3.22       37.32     42.18 o 
  -3  -8  12      117.70      183.84     32.97 o 
  -2  -8  12       21.53       22.27     27.14 o 
  -1  -8  12       41.70       55.44     26.18 o 
   0  -8  12        0.26       36.45     29.15 o 
   1  -8  12        2.46       26.15     28.23 o 
   2  -8  12       44.69       37.41     20.76 o 
   3  -8  12       24.85       33.25     22.93 o 
  -5  -7  12        0.53       98.63     49.83 o 
  -4  -7  12       40.63       19.21     34.23 o 
  -3  -7  12      183.42      186.81     41.44 o 
  -2  -7  12       17.79       19.14     23.21 o 
  -1  -7  12        1.00       29.14     21.24 o 
   0  -7  12       26.87       16.48     25.66 o 
   1  -7  12       18.11       22.84     27.49 o 
   2  -7  12       35.38       22.46     17.06 o 
   3  -7  12       58.64       73.72     18.92 o 
   4  -7  12        3.98       -0.52     19.79 o 
  -6  -6  12        1.49       25.17     27.80 o 
  -5  -6  12        3.62      -39.72     26.48 o 
  -4  -6  12        0.15       44.18     37.97 o 
  -3  -6  12       45.93       18.55     32.46 o 
  -2  -6  12       26.74       12.70     34.35 o 
  -1  -6  12       17.37       10.24     18.64 o 
   0  -6  12      114.94      130.30     25.02 o 
   1  -6  12       62.68       47.79     15.37 o 
   2  -6  12       44.35       54.02     16.01 o 
   3  -6  12      101.33      138.48     22.32 o 
   4  -6  12        6.61       30.60     16.17 o 
   5  -6  12       41.49       26.94     19.35 o 
  -6  -5  12        0.03        3.64     27.51 o 
  -5  -5  12        0.94       18.91     22.95 o 
  -4  -5  12        7.44       45.33     33.62 o 
  -3  -5  12       24.52       66.30     22.45 o 
  -2  -5  12        0.01       -1.68     18.56 o 
  -1  -5  12       60.60       64.87     17.26 o 
   0  -5  12        0.60      -14.88     20.90 o 
   1  -5  12       21.84       36.21     13.12 o 
   2  -5  12       70.44       59.64     17.96 o 
   3  -5  12       67.99       56.53     14.15 o 
   4  -5  12        7.03       -0.84     14.58 o 
   5  -5  12       31.21       29.24     17.66 o 
  -7  -4  12        0.25      -27.04     19.02 o 
  -6  -4  12        5.47       -5.19     16.73 o 
  -5  -4  12        0.23       -2.16     17.89 o 
  -4  -4  12       14.51       -4.46     17.91 o 
  -3  -4  12       77.33       78.65     18.59 o 
  -2  -4  12       26.96       37.09     15.53 o 
  -1  -4  12       31.53       50.00     14.11 o 
   0  -4  12      215.43      214.98     20.46 o 
   1  -4  12       54.01       52.14     12.48 o 
   2  -4  12       17.91       13.25     12.11 o 
   3  -4  12       12.75       24.66     12.51 o 
   4  -4  12      126.52      134.35     20.31 o 
   5  -4  12        0.65        5.19     13.05 o 
  -7  -3  12        0.24        7.79     20.19 o 
  -6  -3  12        3.40      -12.37     14.37 o 
  -5  -3  12       15.50       12.94     16.02 o 
  -4  -3  12      521.86      459.55     28.94 o 
  -3  -3  12       39.99       58.90     15.95 o 
  -2  -3  12       49.17       62.29     14.29 o 
  -1  -3  12       61.60       92.68     14.78 o 
   0  -3  12       92.39      104.87     11.43 o 
   1  -3  12       89.92      107.22     12.75 o 
   2  -3  12      482.89      451.39     17.95 o 
   3  -3  12       15.98       15.65     10.75 o 
   4  -3  12       67.69       74.57     11.34 o 
   5  -3  12        5.76       -1.54     14.51 o 
  -8  -2  12        0.00        9.27     23.61 o 
  -7  -2  12       18.31       42.34     23.36 o 
  -6  -2  12       27.81       11.02     20.51 o 
  -5  -2  12        7.35       10.99     11.91 o 
  -4  -2  12      547.61      511.65     24.27 o 
  -3  -2  12      117.40      117.59     15.78 o 
  -2  -2  12        1.33       23.47     11.98 o 
  -1  -2  12       44.53       67.04      8.93 o 
   0  -2  12       47.42       53.81      8.96 o 
   1  -2  12      143.79      137.90     12.19 o 
   2  -2  12       60.55       72.54     10.28 o 
   3  -2  12        0.18      -11.34      7.56 o 
   4  -2  12       14.76        4.92     13.19 o 
   5  -2  12       43.62       32.46     14.93 o 
   6  -2  12       20.84      -17.12     24.43 o 
  -8  -1  12       11.52       23.09     22.65 o 
  -7  -1  12        6.33       11.22     21.10 o 
  -6  -1  12        6.93       17.37     11.26 o 
  -5  -1  12        4.95        7.89      9.40 o 
  -4  -1  12      159.74      159.24     20.14 o 
  -3  -1  12        6.84       23.26     12.20 o 
  -2  -1  12      132.41      161.60     15.90 o 
  -1  -1  12        2.05        1.60      7.16 o 
   0  -1  12       58.49       56.38      8.39 o 
   1  -1  12      459.96      395.67     24.41 o 
   2  -1  12      671.79      631.62     23.91 o 
   3  -1  12       15.89       17.16     14.31 o 
   4  -1  12       19.99        7.30     16.62 o 
   5  -1  12      182.74      227.46     20.56 o 
  -8   0  12        5.98        1.72     24.24 o 
  -7   0  12        0.24       18.25     19.06 o 
  -6   0  12       15.89       35.21     17.45 o 
  -5   0  12       54.59       57.69     16.24 o 
  -4   0  12        4.53       12.31     17.03 o 
  -3   0  12      732.12      645.85     24.28 o 
  -2   0  12        1.33       19.69     15.49 o 
  -1   0  12        0.01        1.66      9.07 o 
   0   0  12        2.74       22.60      9.32 o 
   1   0  12       29.49       13.23      7.71 o 
   2   0  12      227.41      235.12     16.68 o 
   3   0  12       40.05       32.21     13.40 o 
   4   0  12       39.55       57.31     15.75 o 
   5   0  12      149.57      159.69     18.44 o 
  -8   1  12       19.51       37.92     22.17 o 
  -7   1  12        1.55       19.54     25.15 o 
  -6   1  12        2.10       34.89     16.96 o 
  -5   1  12      221.24      255.82     21.93 o 
  -4   1  12      230.54      246.04     21.06 o 
  -3   1  12      309.60      313.74     21.64 o 
  -2   1  12        2.53       -9.14      9.68 o 
  -1   1  12       23.62        5.98     11.75 o 
   0   1  12       27.32       27.26      7.91 o 
   1   1  12        1.49        8.11      7.98 o 
   2   1  12       30.57       12.37     12.92 o 
   3   1  12       65.68       83.93     14.54 o 
   4   1  12       33.85       47.92     15.44 o 
   5   1  12       12.61       -5.99     15.85 o 
  -8   2  12        1.15       63.61     26.08 o 
  -7   2  12        3.98       -5.12     13.81 o 
  -6   2  12        1.86       -5.40     17.70 o 
  -5   2  12      130.39      142.17     18.83 o 
  -4   2  12       40.81       33.34     15.23 o 
  -3   2  12        9.01       13.53      9.78 o 
  -2   2  12       66.02       48.63     11.44 o 
  -1   2  12       16.82       11.47     10.48 o 
   0   2  12       66.98       62.55     11.40 o 
   1   2  12       47.86       46.75      6.90 o 
   2   2  12      108.15      127.05     15.52 o 
   3   2  12        5.66        0.96     15.56 o 
   4   2  12       85.76      111.90     18.84 o 
   5   2  12       11.55        3.34     17.52 o 
  -8   3  12        2.22       -8.21     17.89 o 
  -7   3  12        5.66       -3.28     18.74 o 
  -6   3  12       49.98       42.14     13.52 o 
  -5   3  12      696.33      573.92     27.99 o 
  -4   3  12        2.42       13.59     20.09 o 
  -3   3  12      105.93      117.48     22.27 o 
  -2   3  12       54.32       61.17     11.77 o 
  -1   3  12      238.14      234.03     17.51 o 
   0   3  12        2.44        7.45     17.36 o 
   1   3  12      496.56      408.57     26.47 o 
   2   3  12      237.91      249.37     24.64 o 
   3   3  12       26.59       39.64     16.56 o 
   4   3  12       57.43       76.64     17.81 o 
  -8   4  12        3.96        7.55     18.43 o 
  -7   4  12        1.22       31.87     16.33 o 
  -6   4  12       30.50       60.02     13.99 o 
  -5   4  12        0.13       28.33     11.42 o 
  -4   4  12        7.76       26.17     15.78 o 
  -3   4  12       99.02      124.96     21.23 o 
  -2   4  12       17.41       25.61     17.79 o 
  -1   4  12      119.48      116.68     15.22 o 
   0   4  12       98.96       85.02     14.76 o 
   1   4  12      125.01      126.83     17.77 o 
   2   4  12        4.15       33.66     21.43 o 
   3   4  12       63.48       44.08     23.79 o 
   4   4  12        2.37       11.99     24.79 o 
  -7   5  12        4.75       14.98     22.09 o 
  -6   5  12        6.90       20.73     20.47 o 
  -5   5  12        0.01        9.15     13.60 o 
  -4   5  12       48.24       34.82     23.74 o 
  -3   5  12       93.81      150.34     24.89 o 
  -2   5  12       42.31       45.45     23.21 o 
  -1   5  12        7.76       28.01     23.29 o 
   0   5  12       58.80       92.79     22.91 o 
   1   5  12       10.00       35.98     11.76 o 
   2   5  12       24.62        5.67     20.84 o 
   3   5  12       67.08       43.24     23.95 o 
  -7   6  12        5.95        0.73     21.55 o 
  -6   6  12        7.50       35.43     19.66 o 
  -5   6  12       20.70       56.33     19.07 o 
  -4   6  12      202.53      213.91     38.57 o 
  -3   6  12      140.17      132.96     29.94 o 
  -2   6  12        6.00       -6.96     18.11 o 
  -1   6  12        8.19       31.88     19.81 o 
   0   6  12        0.19       24.96     21.63 o 
   1   6  12       25.03       25.41     20.35 o 
   2   6  12       32.69       45.48     20.68 o 
  -6   7  12       74.94       41.81     24.49 o 
  -5   7  12       12.04        0.11     31.70 o 
  -4   7  12      265.80      282.28     23.98 o 
  -3   7  12       50.12       64.41     21.35 o 
  -2   7  12        4.82       22.24     23.38 o 
  -1   7  12       11.40       13.62     24.22 o 
   0   7  12       38.09       43.87     21.38 o 
   1   7  12       26.34       -1.85     24.72 o 
  -4   8  12       52.54       62.67     44.41 o 
  -3   8  12       12.35       24.04     25.76 o 
  -2   8  12       15.37       27.65     27.06 o 
  -1   8  12        2.95       36.65     30.69 o 
  -3  -8  13        5.89       26.98     34.46 o 
  -2  -8  13       89.91       89.63     31.93 o 
  -1  -8  13        1.37       84.38     31.68 o 
   0  -8  13        5.31      -13.96     53.69 o 
   1  -8  13       24.19       21.09     43.34 o 
   2  -8  13        9.77       12.27     34.43 o 
  -4  -7  13       19.60       20.36     30.59 o 
  -3  -7  13       20.72      -29.52     31.19 o 
  -2  -7  13       23.37      -37.01     24.68 o 
  -1  -7  13        8.87      -16.66     35.44 o 
   0  -7  13       20.59        3.52     26.43 o 
   1  -7  13        0.23       -9.51     18.02 o 
   2  -7  13       24.60       29.00     19.95 o 
   3  -7  13       53.57       90.22     20.92 o 
  -5  -6  13        0.08       -3.62     33.21 o 
  -4  -6  13        0.84       10.91     25.89 o 
  -3  -6  13       20.86       34.11     24.36 o 
  -2  -6  13        0.68       15.52     21.50 o 
  -1  -6  13        0.57       30.54     23.94 o 
   0  -6  13        1.96       -2.50     19.14 o 
   1  -6  13       37.10       40.76     17.66 o 
   2  -6  13       12.90       20.34     27.31 o 
   3  -6  13      120.06      127.83     19.41 o 
   4  -6  13       22.57       30.77     19.00 o 
  -6  -5  13        4.59       13.49     21.66 o 
  -5  -5  13        1.68       32.58     29.32 o 
  -4  -5  13      441.47      412.85     38.70 o 
  -3  -5  13       62.23       35.32     21.83 o 
  -2  -5  13        6.29       60.04     24.78 o 
  -1  -5  13        6.96       20.19     18.87 o 
   0  -5  13        8.26        7.77     12.99 o 
   1  -5  13       32.63       56.62     15.43 o 
   2  -5  13       82.38       77.99     16.73 o 
   3  -5  13       73.77       54.25     16.59 o 
   4  -5  13       16.74       28.04     17.88 o 
  -7  -4  13        3.38      -10.03     22.19 o 
  -6  -4  13        0.29      -15.16     19.01 o 
  -5  -4  13        0.01       -6.60     19.73 o 
  -4  -4  13       53.79      104.35     21.61 o 
  -3  -4  13        5.05       30.33     21.35 o 
  -2  -4  13        0.67        0.98     16.97 o 
  -1  -4  13       23.07       29.40     14.44 o 
   0  -4  13      113.32      137.19     14.31 o 
   1  -4  13        9.32       22.03     15.71 o 
   2  -4  13      124.74      158.68     18.07 o 
   3  -4  13        6.74       24.84     14.03 o 
   4  -4  13        3.35       -8.15     14.16 o 
   5  -4  13       52.16       51.81     14.69 o 
  -7  -3  13       31.92       -0.45     20.56 o 
  -6  -3  13        2.23        8.43     16.14 o 
  -5  -3  13       13.48       -2.69     18.15 o 
  -4  -3  13       33.96       32.07     21.14 o 
  -3  -3  13       54.04       68.74     18.34 o 
  -2  -3  13      279.70      280.59     21.68 o 
  -1  -3  13        1.61        7.22     13.89 o 
   0  -3  13       97.99       96.52     11.79 o 
   1  -3  13       25.15       14.08     11.70 o 
   2  -3  13      106.31      108.24     13.75 o 
   3  -3  13       38.65       34.79     12.18 o 
   4  -3  13       33.07       55.61     10.61 o 
   5  -3  13        8.44       15.51     17.07 o 
  -7  -2  13       12.01       33.52     29.98 o 
  -6  -2  13        3.93       -8.22     16.91 o 
  -5  -2  13        8.30       17.84     12.82 o 
  -4  -2  13       20.65       15.62     16.93 o 
  -3  -2  13      721.47      622.01     24.89 o 
  -2  -2  13       85.24       84.31      9.50 o 
  -1  -2  13      118.47      144.92     13.84 o 
   0  -2  13        0.00        6.16      9.52 o 
   1  -2  13       69.16       65.73      9.77 o 
   2  -2  13      105.93       90.45     12.50 o 
   3  -2  13        1.25        4.55     14.25 o 
   4  -2  13       92.80       89.55     17.16 o 
   5  -2  13       62.73       81.45     18.13 o 
  -8  -1  13        2.07        5.73     31.49 o 
  -7  -1  13       10.65       51.37     22.02 o 
  -6  -1  13       13.94       44.29     19.50 o 
  -5  -1  13      101.20      107.71     11.93 o 
  -4  -1  13       33.86       32.21     25.85 o 
  -3  -1  13     1113.63      942.77     45.64 o 
  -2  -1  13       56.41       63.80     15.84 o 
  -1  -1  13       67.25       77.74      9.82 o 
   0  -1  13       63.25       59.32     14.54 o 
   1  -1  13       26.43       26.08      9.34 o 
   2  -1  13       71.98       61.04     16.31 o 
   3  -1  13        2.85      -20.76     13.84 o 
   4  -1  13        6.28       20.72     19.87 o 
   5  -1  13        4.71       17.12     17.00 o 
  -8   0  13        0.83       -3.79     24.46 o 
  -7   0  13       19.54       44.49     22.09 o 
  -6   0  13        0.27      -19.65     21.16 o 
  -5   0  13      196.93      199.13     21.86 o 
  -4   0  13      115.44      106.24     11.67 o 
  -3   0  13       98.21      105.35     14.52 o 
  -2   0  13      133.31      117.23     13.66 o 
  -1   0  13       84.44       89.85     13.11 o 
   0   0  13       97.62      132.59     11.04 o 
   1   0  13        4.97       -4.56      7.76 o 
   2   0  13       25.79       30.06     13.15 o 
   3   0  13       65.10       48.09     14.99 o 
   4   0  13       15.91       41.55     21.75 o 
   5   0  13       55.23       94.11     27.35 o 
  -8   1  13       24.20      117.95     39.80 o 
  -7   1  13       49.37       61.75     22.54 o 
  -6   1  13        8.58       37.34     19.70 o 
  -5   1  13      269.37      310.79     29.62 o 
  -4   1  13        2.42       -0.86     16.02 o 
  -3   1  13       15.04       27.41     11.06 o 
  -2   1  13        0.62        7.41     17.13 o 
  -1   1  13      168.34      158.08     20.61 o 
   0   1  13        1.66      -12.82     11.19 o 
   1   1  13      337.46      311.50     22.12 o 
   2   1  13       21.96       34.57     14.04 o 
   3   1  13        4.74        2.47     19.58 o 
   4   1  13       62.49       74.80     18.12 o 
  -8   2  13       19.20       37.82     26.01 o 
  -7   2  13        0.84       40.19     26.65 o 
  -6   2  13       19.47      -21.20     25.47 o 
  -5   2  13       64.79       13.01     18.84 o 
  -4   2  13        0.48      -16.60     17.75 o 
  -3   2  13       23.44       14.63     11.24 o 
  -2   2  13       43.77       46.51     13.38 o 
  -1   2  13        9.40       12.52     11.75 o 
   0   2  13       72.17       65.36     16.24 o 
   1   2  13       45.47       51.88     18.75 o 
   2   2  13       53.26       53.73     16.49 o 
   3   2  13        1.42        4.02     19.73 o 
   4   2  13        6.74        4.79     24.09 o 
  -7   3  13        1.94      -29.93     25.72 o 
  -6   3  13        2.53       20.73     24.95 o 
  -5   3  13       33.89       30.85     19.15 o 
  -4   3  13        6.78      -30.96     20.64 o 
  -3   3  13        8.75        2.16     18.63 o 
  -2   3  13      206.86      220.39     16.62 o 
  -1   3  13        0.16       -9.09     15.08 o 
   0   3  13        1.09       31.14     11.57 o 
   1   3  13        0.82        1.72     10.20 o 
   2   3  13      443.76      461.61     30.88 o 
   3   3  13      302.02      384.13     30.48 o 
   4   3  13       40.79       74.17     20.11 o 
  -7   4  13       11.76      -12.62     25.57 o 
  -6   4  13      113.22      124.05     34.76 o 
  -5   4  13        4.06       40.22     21.66 o 
  -4   4  13       22.67        9.58     18.40 o 
  -3   4  13       10.54       52.83     23.43 o 
  -2   4  13        0.45        4.50     16.21 o 
  -1   4  13       30.90       28.01     15.12 o 
   0   4  13        1.28       36.89     14.03 o 
   1   4  13        0.21       -0.87     21.40 o 
   2   4  13       52.40      124.65     29.63 o 
   3   4  13       46.77       58.79     26.93 o 
  -7   5  13        0.34       26.70     28.93 o 
  -6   5  13       69.12       74.60     34.59 o 
  -5   5  13       14.46       51.16     14.46 o 
  -4   5  13       11.46       48.89     13.63 o 
  -3   5  13       47.56       77.68     21.68 o 
  -2   5  13       35.61       37.04     22.14 o 
  -1   5  13       54.57       61.38     18.93 o 
   0   5  13       45.34       32.98     16.54 o 
   1   5  13        1.80        5.05     11.45 o 
   2   5  13      117.82       78.90     25.37 o 
  -6   6  13       60.20      132.53     30.38 o 
  -5   6  13        3.66       42.08     25.35 o 
  -4   6  13        4.45        9.37     28.31 o 
  -3   6  13        4.34       -5.79     27.66 o 
  -2   6  13       77.19      119.21     55.63 o 
  -1   6  13        1.11       40.86     27.49 o 
   0   6  13       37.53      111.06     22.81 o 
   1   6  13       13.63       16.18     25.56 o 
  -5   7  13        0.80       33.98     29.99 o 
  -4   7  13      119.68      167.26     36.19 o 
  -3   7  13       34.73      110.73     33.25 o 
  -2   7  13       18.80       77.27     45.12 o 
  -1   7  13        0.30       47.93     32.15 o 
   0   7  13       44.81       96.32     26.99 o 
  -1  -8  14       12.10       -4.88     39.24 o 
   0  -8  14        0.07       13.42     34.94 o 
   1  -8  14       26.26       10.28     43.25 o 
  -3  -7  14       10.53       81.27     31.49 o 
  -2  -7  14        1.03       -4.73     28.21 o 
  -1  -7  14        1.22       12.28     25.82 o 
   0  -7  14       21.31      -19.58     32.72 o 
   1  -7  14       14.51       13.74     23.32 o 
   2  -7  14       44.89       35.65     41.86 o 
  -5  -6  14        4.06       11.65     32.42 o 
  -4  -6  14       27.14      100.56     29.98 o 
  -3  -6  14        0.09      -27.50     26.04 o 
  -2  -6  14        9.46       30.09     26.02 o 
  -1  -6  14      111.40      115.90     36.83 o 
   0  -6  14      106.50       95.23     17.36 o 
   1  -6  14        0.05        9.66     16.97 o 
   2  -6  14      100.26      111.64     19.71 o 
   3  -6  14       31.99       37.10     32.18 o 
  -5  -5  14       13.52       -2.46     30.87 o 
  -4  -5  14        4.72       55.69     34.29 o 
  -3  -5  14        5.21       32.21     22.79 o 
  -2  -5  14        1.22       33.65     22.20 o 
  -1  -5  14       31.53       83.97     41.49 o 
   0  -5  14       47.89       40.01     14.34 o 
   1  -5  14        7.00      -13.87     15.50 o 
   2  -5  14        3.19       13.37     16.58 o 
   3  -5  14      222.98      224.93     28.89 o 
   4  -5  14      124.63      147.46     25.87 o 
  -6  -4  14        1.07        7.64     21.96 o 
  -5  -4  14       19.63        5.39     26.16 o 
  -4  -4  14        0.65       11.55     25.65 o 
  -3  -4  14       26.89       69.41     22.92 o 
  -2  -4  14       16.47       55.77     20.67 o 
  -1  -4  14       39.93       56.34     12.99 o 
   0  -4  14        0.24       -0.45     16.21 o 
   1  -4  14       67.11       66.29     15.14 o 
   2  -4  14        3.69       -2.27     14.56 o 
   3  -4  14      140.15      152.33     17.67 o 
   4  -4  14        2.42       -3.36     14.45 o 
  -7  -3  14       37.51       24.71     34.64 o 
  -6  -3  14        9.45       21.10     17.71 o 
  -5  -3  14        6.59        7.41     20.90 o 
  -4  -3  14       83.33      101.30     24.37 o 
  -3  -3  14        7.02       -2.26     15.94 o 
  -2  -3  14        1.39       13.24     11.12 o 
  -1  -3  14       10.89       24.97     16.06 o 
   0  -3  14       52.12       43.22     15.91 o 
   1  -3  14       96.33      111.97     21.14 o 
   2  -3  14       12.35       23.83     15.18 o 
   3  -3  14      210.78      238.91     17.43 o 
   4  -3  14        1.03       32.34     17.34 o 
  -7  -2  14       26.34       25.50     32.22 o 
  -6  -2  14        2.57       -5.88     14.69 o 
  -5  -2  14       89.90      149.87     22.98 o 
  -4  -2  14       24.69       -1.54     22.26 o 
  -3  -2  14       35.49       64.32     24.13 o 
  -2  -2  14        0.28       20.27      7.97 o 
  -1  -2  14       23.44       17.10     13.03 o 
   0  -2  14       31.94       30.09     10.39 o 
   1  -2  14        5.16       12.23     11.41 o 
   2  -2  14        0.02        9.61     15.91 o 
   3  -2  14       22.57       45.16     16.87 o 
   4  -2  14       66.57       73.28     18.72 o 
  -7  -1  14      111.12      109.35     26.47 o 
  -6  -1  14        1.13      -22.04     23.04 o 
  -5  -1  14       49.64      131.26     43.39 o 
  -4  -1  14        1.10       12.38     20.15 o 
  -3  -1  14      306.16      354.10     43.16 o 
  -2  -1  14      139.99      164.99     22.18 o 
  -1  -1  14      120.34      119.11     14.68 o 
   0  -1  14        5.60        9.48     10.40 o 
   1  -1  14       94.63      109.12     14.97 o 
   2  -1  14        2.49       10.84     14.75 o 
   3  -1  14        0.26        2.14     15.92 o 
   4  -1  14       12.09       42.41     17.62 o 
  -7   0  14        6.41       22.13     25.00 o 
  -6   0  14       21.27       16.24     22.14 o 
  -5   0  14        1.75       -9.39     20.07 o 
  -4   0  14       29.71       45.04     25.40 o 
  -3   0  14       78.32       94.39     16.09 o 
  -2   0  14        1.97        3.23     25.10 o 
  -1   0  14      137.83      133.53     15.91 o 
   0   0  14        2.19      -12.25     11.44 o 
   1   0  14       46.88       46.22     14.02 o 
   2   0  14       13.29       37.48     14.71 o 
   3   0  14        4.16       -8.62     16.26 o 
   4   0  14       37.70       43.02     18.64 o 
  -7   1  14       16.02       18.42     25.03 o 
  -6   1  14        1.62      -11.65     26.49 o 
  -5   1  14       14.67       38.41     26.78 o 
  -4   1  14       12.59       24.11     21.79 o 
  -3   1  14      196.88      191.53     47.07 o 
  -2   1  14      137.70      157.42     16.24 o 
  -1   1  14        0.18       17.83     13.46 o 
   0   1  14       33.17       23.42     12.05 o 
   1   1  14       27.40       61.39     15.04 o 
   2   1  14      131.06      122.24     21.56 o 
   3   1  14      159.54      140.39     19.90 o 
   4   1  14       15.64       21.36     18.63 o 
  -7   2  14        5.05       -2.56     32.79 o 
  -6   2  14       88.48       68.18     26.31 o 
  -5   2  14       68.75       41.09     21.41 o 
  -4   2  14       18.18       16.90     23.99 o 
  -3   2  14       41.99       56.22     16.90 o 
  -2   2  14       46.44       58.55     14.71 o 
  -1   2  14       67.46       72.26     15.56 o 
   0   2  14        7.46       18.27     14.93 o 
   1   2  14       12.09       20.01     20.68 o 
   2   2  14       58.74       75.24     17.53 o 
   3   2  14       48.56       16.68     24.36 o 
  -7   3  14        7.76       77.55     43.51 o 
  -6   3  14        0.39       -9.99     23.84 o 
  -5   3  14        4.06       20.89     21.61 o 
  -4   3  14        1.63       24.77     25.63 o 
  -3   3  14       40.79       35.14     29.54 o 
  -2   3  14      415.33      374.27     29.01 o 
  -1   3  14      113.48      108.03     16.22 o 
   0   3  14       75.38       51.72     13.63 o 
   1   3  14        6.01       25.25     24.46 o 
   2   3  14      216.57      239.11     29.31 o 
   3   3  14       46.39       72.66     27.88 o 
  -7   4  14        0.16       13.32     31.75 o 
  -6   4  14       49.18       35.53     26.30 o 
  -5   4  14        0.22       52.35     26.80 o 
  -4   4  14        0.24       24.06     21.12 o 
  -3   4  14        0.34      -28.75     19.17 o 
  -2   4  14        0.33      -11.23     18.15 o 
  -1   4  14       23.59       19.10     15.70 o 
   0   4  14       24.87       36.44     21.84 o 
   1   4  14        9.16       -1.00     11.02 o 
   2   4  14        1.17       26.72     34.19 o 
  -6   5  14       12.44       57.67     29.65 o 
  -5   5  14       10.05       29.42     26.09 o 
  -4   5  14       18.65       16.80     28.25 o 
  -3   5  14        0.43       84.50     32.85 o 
  -2   5  14       45.60       31.86     20.91 o 
  -1   5  14        1.99       28.22     41.86 o 
   0   5  14        2.57       18.45     21.98 o 
   1   5  14        1.65      -12.88     20.88 o 
  -5   6  14       19.40       60.18     35.84 o 
  -4   6  14        1.86       20.95     28.93 o 
  -3   6  14       29.50       23.94     25.07 o 
  -2   6  14        0.36        9.08     25.28 o 
  -1   6  14        0.78       -4.46     23.01 o 
   0   6  14        1.99       14.12     24.42 o 
  -2  -7  15       17.15      -45.68     30.45 o 
  -1  -7  15        7.86       37.51     29.35 o 
   0  -7  15       16.96      -35.09     43.26 o 
   1  -7  15        6.19       32.27     21.52 o 
  -4  -6  15       14.87       -2.27     34.75 o 
  -3  -6  15        0.39      -26.02     46.42 o 
  -2  -6  15        2.31       41.97     31.36 o 
  -1  -6  15       46.36      150.49     26.71 o 
   0  -6  15        0.56       17.28     26.59 o 
   1  -6  15        1.43       13.60     38.31 o 
   2  -6  15        9.36       11.39     20.35 o 
  -5  -5  15        0.04      409.15     69.54 o 
  -4  -5  15       18.32       66.32     58.15 o 
  -3  -5  15        0.08       27.38     25.79 o 
  -2  -5  15       18.88       37.54     42.77 o 
  -1  -5  15       63.79       83.49     17.22 o 
   0  -5  15      141.19      133.89     19.88 o 
   1  -5  15        8.00       10.18     27.21 o 
   2  -5  15        1.87        3.41     18.11 o 
   3  -5  15      133.36      175.04     28.75 o 
  -5  -4  15       33.23       -7.92     29.19 o 
  -4  -4  15        3.24       -4.88     24.95 o 
  -3  -4  15       60.53      125.25     29.41 o 
  -2  -4  15       19.84       17.41     14.72 o 
  -1  -4  15        6.39      -29.35     19.90 o 
   0  -4  15       24.92       36.31     14.00 o 
   1  -4  15       41.02       43.91     16.41 o 
   2  -4  15        2.49       13.75     18.53 o 
   3  -4  15       21.19       13.46     16.07 o 
  -6  -3  15        0.00       25.33     33.89 o 
  -5  -3  15       26.13       61.97     25.34 o 
  -4  -3  15        6.10      -17.09     23.60 o 
  -3  -3  15       42.76       39.78     25.76 o 
  -2  -3  15       41.91       57.85     19.66 o 
  -1  -3  15      239.30      256.53     37.17 o 
   0  -3  15       38.10       41.99     13.54 o 
   1  -3  15       38.21       18.31     14.11 o 
   2  -3  15       18.03       15.55     26.41 o 
   3  -3  15        0.15        3.28     18.63 o 
  -6  -2  15        0.46       28.17     32.21 o 
  -5  -2  15        1.44      -18.29     30.32 o 
  -4  -2  15        5.99        1.75     21.73 o 
  -3  -2  15       68.23       88.21     21.20 o 
  -2  -2  15        1.34      -13.30     17.93 o 
  -1  -2  15       45.89       49.87     11.65 o 
   0  -2  15        0.24        2.42     14.42 o 
   1  -2  15        1.49        4.58     16.70 o 
   2  -2  15        4.96       24.05     19.28 o 
   3  -2  15        0.77       -4.29     18.42 o 
   4  -2  15       46.68       60.33     29.44 o 
  -7  -1  15       55.23      120.96     44.35 o 
  -6  -1  15        0.27        2.89     26.86 o 
  -5  -1  15        4.14        5.47     25.53 o 
  -4  -1  15        2.89       59.19     25.08 o 
  -3  -1  15       50.37       77.70     34.33 o 
  -2  -1  15        6.11        7.33     20.54 o 
  -1  -1  15        0.50       -3.61     20.60 o 
   0  -1  15       58.60       50.31     14.06 o 
   1  -1  15       25.62       17.06     15.51 o 
   2  -1  15        0.06      -17.67     17.52 o 
   3  -1  15        3.81        8.23     17.01 o 
  -7   0  15        1.34       -4.39     28.08 o 
  -6   0  15       17.94       59.61     36.76 o 
  -5   0  15       16.97       -7.09     22.40 o 
  -4   0  15        0.33       11.12     24.94 o 
  -3   0  15       25.38       41.72     19.07 o 
  -2   0  15        2.02       -8.27     20.13 o 
  -1   0  15       54.24       33.41     14.89 o 
   0   0  15      105.18       85.30     11.95 o 
   1   0  15        2.56       -5.40     15.12 o 
   2   0  15       78.95      110.06     18.30 o 
   3   0  15        0.88       63.93     21.65 o 
  -7   1  15       20.85      -24.76     34.09 o 
  -6   1  15        6.40       23.85     56.13 o 
  -5   1  15        0.00       20.35     23.17 o 
  -4   1  15       33.71       47.80     22.88 o 
  -3   1  15       59.78       13.30     15.05 o 
  -2   1  15      278.33      280.40     21.13 o 
  -1   1  15       86.75       77.06     17.07 o 
   0   1  15       16.64       13.56     13.51 o 
   1   1  15        3.07      -12.65     16.04 o 
   2   1  15       12.08       36.57     24.63 o 
   3   1  15      108.40      131.91     25.30 o 
  -7   2  15        5.92       54.06     37.81 o 
  -6   2  15        5.02       -0.78     26.33 o 
  -5   2  15       56.68       68.06     26.68 o 
  -4   2  15        0.04        2.27     27.16 o 
  -3   2  15       18.34       36.15     14.11 o 
  -2   2  15        9.75       -3.78     17.13 o 
  -1   2  15        0.57      -25.72     17.14 o 
   0   2  15        1.51        9.41     21.81 o 
   1   2  15       14.47       32.53     25.60 o 
   2   2  15       29.37       12.54     28.64 o 
   3   2  15        0.31       25.59     20.78 o 
  -6   3  15       22.48       68.34     31.12 o 
  -5   3  15        4.99       -0.68     29.80 o 
  -4   3  15       11.86       45.15     22.95 o 
  -3   3  15       13.77      -10.48     20.43 o 
  -2   3  15      152.97      169.48     18.42 o 
  -1   3  15        1.83       -6.50     16.08 o 
   0   3  15        1.47       50.35     21.01 o 
   1   3  15       18.76       11.57     29.58 o 
   2   3  15       73.64       85.36     32.37 o 
  -6   4  15       66.50      114.95     31.45 o 
  -5   4  15        3.10       42.00     44.85 o 
  -4   4  15       13.85        4.28     23.03 o 
  -3   4  15        4.21       17.29     28.41 o 
  -2   4  15        0.15       19.26     20.94 o 
  -1   4  15        0.08        8.77     17.46 o 
   0   4  15       25.09      -16.75     21.95 o 
   1   4  15        5.60       -3.51     33.04 o 
  -5   5  15        0.06      -16.94     45.04 o 
  -4   5  15       14.09       83.38     27.77 o 
  -3   5  15        0.04       61.89     25.82 o 
  -2   5  15       53.02       28.81     27.65 o 
  -1   5  15        0.02       35.07     27.39 o 
   0   5  15        0.04      -28.57     19.76 o 
  -3   6  15       28.81       25.31     45.90 o 
  -2   6  15       14.61       65.41     37.26 o 
  -2  -6  16        3.69      108.18     42.25 o 
  -1  -6  16        0.23       61.18     20.44 o 
   0  -6  16        3.02       38.42     23.74 o 
   1  -6  16       10.89       20.93     24.86 o 
  -4  -5  16        0.74       33.60     33.34 o 
  -3  -5  16        0.52       40.24     44.93 o 
  -2  -5  16        0.26       20.56     26.17 o 
  -1  -5  16       95.06       98.29     22.05 o 
   0  -5  16       14.73       14.11     20.68 o 
   1  -5  16        0.17       21.05     36.82 o 
   2  -5  16       29.30       33.10     20.10 o 
  -5  -4  16       47.90       98.78     33.99 o 
  -4  -4  16        6.91       24.23     27.81 o 
  -3  -4  16       14.96       21.88     28.50 o 
  -2  -4  16        0.01        6.33     15.46 o 
  -1  -4  16       38.23       42.88     17.12 o 
   0  -4  16        8.48       34.46     27.02 o 
   1  -4  16       33.60       59.23     18.13 o 
   2  -4  16       14.24      -27.65     19.05 o 
  -5  -3  16        0.28       -2.29     26.82 o 
  -4  -3  16        0.71      -15.02     35.95 o 
  -3  -3  16        0.45      -11.35     22.89 o 
  -2  -3  16       16.74       22.31     13.26 o 
  -1  -3  16        3.08        7.78     13.75 o 
   0  -3  16       48.28       24.18     35.19 o 
   1  -3  16        0.66      -18.67     18.78 o 
   2  -3  16       14.38       27.00     16.32 o 
  -6  -2  16        0.05        5.75     22.56 o 
  -5  -2  16        0.92       40.73     27.77 o 
  -4  -2  16        0.14       13.16     27.95 o 
  -3  -2  16        7.54      -13.76     32.47 o 
  -2  -2  16        0.27       15.39     23.37 o 
  -1  -2  16       73.71       94.85     17.77 o 
   0  -2  16       44.78       89.87     20.78 o 
   1  -2  16       50.96       34.21     27.10 o 
   2  -2  16       39.06       63.20     19.18 o 
   3  -2  16        4.81       27.79     20.27 o 
  -6  -1  16        2.51      -31.08     30.43 o 
  -5  -1  16        0.81        7.41     24.36 o 
  -4  -1  16      241.30      190.54     21.53 o 
  -3  -1  16        4.62      -11.02     24.40 o 
  -2  -1  16       29.70      -18.88     29.17 o 
  -1  -1  16       88.60       75.46     18.69 o 
   0  -1  16        0.01       -7.77     13.06 o 
   1  -1  16        0.40      -23.10     17.75 o 
   2  -1  16       18.00       11.28     31.12 o 
   3  -1  16       11.98       27.24     30.46 o 
  -6   0  16        1.55       40.96     31.32 o 
  -5   0  16       12.55       28.66     27.81 o 
  -4   0  16       43.65       15.83     14.42 o 
  -3   0  16        0.13      -14.90     19.61 o 
  -2   0  16      113.40      106.50     18.87 o 
  -1   0  16        3.67      -15.47     16.68 o 
   0   0  16        0.04      -18.31     12.21 o 
   1   0  16       35.84       68.89     25.80 o 
   2   0  16       17.37      -16.14     21.81 o 
  -6   1  16        9.50      -20.51     28.59 o 
  -5   1  16       25.50       55.76     27.75 o 
  -4   1  16        1.89      -28.44     22.48 o 
  -3   1  16        1.20       21.59     16.16 o 
  -2   1  16        9.98       43.14     17.98 o 
  -1   1  16       13.55       35.89     16.79 o 
   0   1  16        3.24       21.35     14.59 o 
   1   1  16       70.02      145.65     33.70 o 
   2   1  16        1.41        0.29     19.56 o 
  -6   2  16       41.68        7.84     36.05 o 
  -5   2  16        0.16       22.87     27.51 o 
  -4   2  16        1.90       46.37     25.59 o 
  -3   2  16        2.64        3.11     16.46 o 
  -2   2  16        1.48       12.20     18.78 o 
  -1   2  16        3.92       24.96     17.08 o 
   0   2  16       77.42       56.70     15.95 o 
   1   2  16       88.17       80.46     29.47 o 
   2   2  16        0.09      -13.44     33.46 o 
  -5   3  16       31.73       40.71     28.79 o 
  -4   3  16        2.08       14.75     25.72 o 
  -3   3  16        0.24      -29.84     31.01 o 
  -2   3  16      113.88      111.78     30.52 o 
  -1   3  16        6.39       -2.89     23.69 o 
   0   3  16        0.89       12.22     16.65 o 
   1   3  16       21.36       84.10     32.80 o 
  -5   4  16        8.28        8.60     30.93 o 
  -4   4  16       22.50       -7.50     27.26 o 
  -3   4  16       20.67       36.70     28.60 o 
  -2   4  16        0.12        5.38     34.31 o 
  -1   4  16        6.96       36.31     19.44 o 
   0   4  16       27.78       32.55     32.14 o 
  -3   5  16       66.36       80.80     45.02 o 
  -2   5  16       32.75       12.31     42.38 o 
  -2  -5  17        0.12       15.85     32.49 o 
  -1  -5  17       42.62        9.99     21.87 o 
   0  -5  17        0.48      -24.46     34.08 o 
  -3  -4  17        7.02       75.43     30.53 o 
  -2  -4  17        0.64      -14.69     34.94 o 
  -1  -4  17       10.62       47.07     29.30 o 
   0  -4  17        6.04       55.92     33.23 o 
   1  -4  17        0.20       -1.22     23.27 o 
  -4  -3  17      199.05      202.57     51.49 o 
  -3  -3  17       14.93       20.92     27.64 o 
  -2  -3  17       51.10       95.92     48.86 o 
  -1  -3  17       54.88       37.65     17.63 o 
   0  -3  17       22.04       22.94     16.58 o 
   1  -3  17        0.70       27.73     21.46 o 
  -5  -2  17        3.40       78.98     42.59 o 
  -4  -2  17      118.61      104.65     52.97 o 
  -3  -2  17       27.74       95.93     30.54 o 
  -2  -2  17       49.01       82.60     33.73 o 
  -1  -2  17        1.23       35.81     30.31 o 
   0  -2  17        9.92       -3.59     22.16 o 
   1  -2  17      154.56      172.67     35.57 o 
  -5  -1  17        5.06       23.91     29.20 o 
  -4  -1  17        7.01      -30.59     20.39 o 
  -3  -1  17        0.03       -6.82     20.09 o 
  -2  -1  17       18.80      -11.35     20.83 o 
  -1  -1  17        4.02       -5.57     19.76 o 
   0  -1  17       18.00       12.00     14.68 o 
   1  -1  17        1.55       20.30     30.34 o 
  -5   0  17       30.47       67.59     41.91 o 
  -4   0  17        6.55       10.85     23.01 o 
  -3   0  17        4.72       33.28     20.14 o 
  -2   0  17        6.45       20.65     20.60 o 
  -1   0  17        4.19       19.15     18.84 o 
   0   0  17       97.68       83.01     24.19 o 
   1   0  17        4.58       -2.36     20.56 o 
  -5   1  17        6.37       44.64     29.98 o 
  -4   1  17       20.11       27.18     27.09 o 
  -3   1  17        4.54       29.42     21.37 o 
  -2   1  17       27.23       71.84     22.85 o 
  -1   1  17        5.01      -31.79     23.76 o 
   0   1  17        0.15       -9.25     17.10 o 
   1   1  17       65.72      121.19     34.69 o 
  -5   2  17       41.62       51.55     31.14 o 
  -4   2  17        5.39      -12.69     28.10 o 
  -3   2  17       94.89      144.78     26.83 o 
  -2   2  17       26.97       34.67     26.26 o 
  -1   2  17        8.21       18.01     19.54 o 
   0   2  17       25.08       21.55     40.52 o 
  -4   3  17        0.00       78.97     48.32 o 
  -3   3  17       25.05       -0.47     30.19 o 
  -2   3  17        0.98      -11.25     26.52 o 
  -1   3  17        0.09       30.70     19.95 o 
  -2  -3  18        1.03       -8.29     32.24 o 
  -1  -3  18        1.54       95.72     46.33 o 
  -3  -2  18       45.99      204.68     62.09 o 
  -2  -2  18        9.76       67.37     44.20 o 
  -1  -2  18        0.48       22.33     36.40 o 
   0  -2  18       36.06       -6.65     22.10 o 
  -4  -1  18      191.35      192.75     42.47 o 
  -3  -1  18       33.14       38.91     26.54 o 
  -2  -1  18       34.12       52.97     31.36 o 
  -1  -1  18        6.57        9.60     22.87 o 
   0  -1  18        3.33      -31.03     20.69 o 
  -4   0  18       93.49       84.97     23.19 o 
  -3   0  18        3.59       28.26     43.30 o 
  -2   0  18       20.91       20.66     24.35 o 
  -1   0  18       29.05       17.25     29.05 o 
  -3   1  18       54.11       57.18     26.96 o 
  -2   1  18        2.16        2.96     32.29 o 
  -1   1  18        0.54        7.89     21.90 o 
                                                 
